# Supplementary material for: Unravelling cancer subtype-specific driver genes in single-cell transcriptomics data with CSDGI
Source: PLoS Comput Biol. 2023 Dec 14;19(12):e1011450. doi: 10.1371/journal.pcbi.1011450 (PMC10754467; doi:10.1371/journal.pcbi.1011450)
Supplement: S1 File — (XLSX) [file pcbi.1011450.s001.xlsx]

## Sheet: Supplementary_file_1
Differential expression genes from breast cancer in single cell RNA-seq data (GSE75688).									Differential expression genes from chronic myeloid leukemia in single cell RNA-seq data (GSE76312).										Differential expression genes from melanoma in single cell RNA-seq data (GSE72056).
No.	Genes								No.	Genes									No.	Genes
1	C18orf32								1	TCTEX1D1									1	NDUFB1
2	ARHGAP12								2	PCBP2									2	HMGA1
3	C12orf57								3	CLEC9A									3	GSTK1
4	MRPS28								4	AK6									4	UQCRC2
5	DNAJC16								5	LONP2									5	LOC100126784
6	MAGOHB								6	CCDC43									6	JAGN1
7	RAB18								7	NSMCE1									7	PGM1
8	SCGB1D2								8	ERAL1									8	NDUFS4
9	CHMP3								9	NELFCD									9	SPCS2
10	HLA-F								10	QTRT1									10	COA6
11	RHOBTB3								11	C17orf62									11	BLOC1S1
12	CSNK2A1								12	RNF13									12	DNAJC8
13	RAB1A								13	FAM26F									13	SAMSN1
14	ZNF217								14	ZZZ3									14	GTF3C6
15	CCDC58								15	NGLY1									15	AKT3
16	TNFSF10								16	COX16									16	EMP3
17	DDX1								17	CORO1C									17	AGA
18	KIF21A								18	AKAP9									18	PTGR1
19	EGR1								19	PNKD									19	LAIR1
20	SSBP1								20	EGLN3									20	BZW1
21	CSTA								21	PTTG1IP									21	M6PR
22	RHBDD2								22	NDUFA2									22	MATN2
23	CD2								23	TTC9C									23	UBE2V2
24	TALDO1								24	DPAGT1									24	SSR3
25	ZCCHC17								25	CCDC174									25	FGD3
26	SELL								26	PPM1H									26	RNASET2
27	PRRC1								27	GLUL									27	LRRC41
28	TXN								28	ERGIC3									28	ZKSCAN1
29	CHMP2B								29	CHKB									29	SFT2D1
30	TMEM50B								30	RNU12									30	C19orf24
31	C7orf73								31	APH1B									31	SGCD
32	TMEM41B								32	PPIG									32	AAMDC
33	IGF1R								33	DBI									33	CCND2
34	VSIG10								34	CALM1									34	SLC38A2
35	GMPS								35	VPS35									35	TXNL1
36	MPHOSPH10								36	LARP7									36	CRYL1
37	KDELR1								37	TFG									37	TRAPPC5
38	TATDN1								38	GGTA1P									38	TM9SF2
39	IRF4								39	RNF181									39	HLA-DRB6
40	NMRAL1								40	ACAT1									40	GPR137B
41	DLG5								41	CD244									41	FCGR2A
42	CD3D								42	SPCS1									42	HPS4
43	TIMM17B								43	MDH2									43	BCL2L13
44	ATP5G1								44	RANBP9									44	PKIG
45	TMEM59								45	CPSF6									45	B3GNT1
46	DNAJC19								46	MTX2									46	SF3B5
47	ALDH9A1								47	ARPC1A									47	GNPDA1
48	LINC00998								48	GPBP1									48	ITM2C
49	ZNF7								49	GSTM4									49	PSMC2
50	ATP6V1F								50	HLA-C									50	NSMCE1
51	HMGCS1								51	HSPB11									51	HIST1H2AC
52	FDFT1								52	INSIG2									52	METTL9
53	ATOX1								53	MRPS5									53	ACTL6A
54	CCL4L2								54	NDUFA6									54	TRAT1
55	CD86								55	SEPW1									55	DCTN2
56	MXD1								56	TINF2									56	LGMN
57	ACTL6A								57	API5									57	RNF13
58	MRPL24								58	EGFL7									58	MDK
59	RIMKLB								59	NSUN6									59	HIGD2A
60	ZNF706								60	GLB1									60	BIRC3
61	TSC22D2								61	NREP									61	STX7
62	IRX3								62	TCP1									62	SARS
63	GPR56								63	JAGN1									63	LCP2
64	ZMYND11								64	PCDH9									64	NEK6
65	LY86								65	DSN1									65	PAIP2
66	DYNC1LI2								66	DHPS									66	PAFAH1B3
67	TYROBP								67	SNX2									67	SPG21
68	TMX2								68	LEPROTL1									68	DOCK2
69	THRSP								69	WDR77									69	COTL1
70	CAMK2N1								70	RBM4									70	PIGP
71	GOLGB1								71	GNPTG									71	ARL8B
72	SEPHS2								72	ANXA2P2									72	MAP4K1
73	ABRACL								73	PSMG4									73	SAMM50
74	EFHD1								74	MRPS22									74	CYHR1
75	COMMD3								75	FDPS									75	SIVA1
76	PKIB								76	MRPL46									76	OAZ2
77	TCF7L2								77	ZNF131									77	MARCKSL1
78	IRF1								78	TMEM256									78	ITGA4
79	CREM								79	WDR11									79	TIMM17A
80	STK3								80	RPP25L									80	ZNF207
81	MRPS14								81	MRPS12									81	TSC22D3
82	PCMTD1								82	SERP1									82	CMC2
83	EIF4G1								83	RBBP7									83	EIF3H
84	CCND2								84	TNRC6B									84	QPRT
85	MRPS33								85	NAP1L4									85	UBL7
86	GBAS								86	AGPAT5									86	CALM2
87	COLGALT1								87	PARP1									87	ADAM15
88	LAMTOR4								88	TBPL1									88	LAMA4
89	USMG5								89	ADPRM									89	XAGE1B
90	HLTF								90	PPP1R12A									90	TIMMDC1
91	ZEB1								91	ALDH18A1									91	XAGE1D
92	PROM1								92	PIGS									92	ATP6V1H
93	AIG1								93	MIR3671									93	PTK2B
94	NDUFS2								94	EIF4E2									94	EDF1
95	GSTM3								95	DYNLT3									95	NUP93
96	GALNT6								96	CHMP4A									96	STK32A
97	CPE								97	GEMIN7									97	LOC100190986
98	DAAM1								98	PQLC3									98	LPXN
99	CASP4								99	EREG									99	VPS28
100	CCDC6								100	ANKRD39									100	XAGE1C
101	ENPP1								101	ADHFE1									101	RDX
102	FCER1G								102	GSTM5									102	AP3S1
103	TMEM97								103	COMMD7									103	CD79B
104	ZNHIT1								104	DPY19L2									104	SLC20A1
105	RASEF								105	AARS									105	EIF5A
106	U47924.27								106	DRAP1									106	TMC8
107	TMEM209								107	S100A10									107	XAGE1E
108	PDHA1								108	DTYMK									108	HSD17B12
109	HMGB2								109	UBE2A									109	PTGER4
110	ARF4								110	HCST									110	ADH5
111	SMIM14								111	POLR2H									111	XAGE1A
112	FYB								112	ZNF830									112	ATP6V1D
113	BSG								113	LINC00667									113	PWP1
114	TMEM45A								114	SERINC3									114	KDELR1
115	POLD2								115	NCSTN									115	POMP
116	CD151								116	HIBCH									116	GYG2
117	TMEM99								117	NDUFA11									117	SUMO2
118	ALDH6A1								118	ITM2B									118	NCBP2
119	KPNA6								119	DCK									119	VPS29
120	TCTEX1D2								120	GNL3									120	SERPINB6
121	CD79A								121	HIST1H2BN									121	RAC1
122	RNF13								122	FUCA1									122	SIL1
123	THAP5								123	IL1B									123	GGCT
124	RASSF2								124	PROSC									124	ETV4
125	SDHA								125	SEPT6									125	GAS7
126	BAMBI								126	NDUFB10									126	ATP5F1
127	PCMT1								127	PSMD13									127	RPUSD3
128	DLG3								128	MAK16									128	UBA1
129	ELF1								129	RALA									129	TNFAIP8
130	FCRLA								130	CKS1B									130	RAB17
131	CASK								131	NUDT22									131	MRPS26
132	ATXN7L3B								132	TAX1BP1									132	IGSF11
133	TFDP2								133	SNORA70									133	CD46
134	STX3								134	SIRT2									134	NDUFA11
135	GLO1								135	TCEB2									135	CKS1B
136	KIF16B								136	MSH2									136	SEC22B
137	NSFL1C								137	C19orf70									137	FABP5
138	PIGT								138	ZNRD1									138	P4HA1
139	RNASE4								139	RPUSD3									139	ATXN10
140	NAE1								140	MRPL2									140	LOC100505865
141	PVRL2								141	GIT2									141	FKBP11
142	DCXR								142	SCOC									142	DHRS7
143	SLC19A2								143	RAMP1									143	CCT5
144	ITGAL								144	POLR2J									144	PRDM1
145	ARHGAP5								145	ZNF83									145	RNF130
146	HRSP12								146	RGS2									146	S100A4
147	PIGP								147	EIF3A									147	MRPL53
148	PSMD3								148	GLRX									148	CHID1
149	NCF4								149	LINC01346									149	AP2S1
150	ZNF664								150	SNRPD1									150	SNRPD3
151	SEMA3C								151	PDXDC1									151	MYL12B
152	LYRM5								152	MRPL1									152	EVA1A
153	KCTD3								153	NMRAL1									153	WDFY1
154	GPAA1								154	SMIM19									154	RNASEK
155	COPG1								155	HMGCL									155	ROPN1
156	SLC25A36								156	KRCC1									156	JTB
157	LIPH								157	PSIP1									157	DUSP3
158	FABP5								158	MRPL48									158	MYC
159	SAMD9L								159	PIGF									159	CREB3L2
160	KIAA0226L								160	PRMT6									160	ZFAND5
161	IFI27L2								161	TIMM9									161	OSBPL9
162	CCT3								162	NOP10									162	NARS
163	TMSB4XP8								163	ATP5G3									163	IRF8
164	PDCD6								164	MAFF									164	FOXP1
165	MRPL33								165	UBE2T									165	EIF3E
166	NMD3								166	ATF3									166	GLT8D1
167	CDC42SE2								167	CALU									167	PSEN2
168	SERPINB6								168	CPNE8									168	LYZ
169	CCND1								169	EIF3K									169	IL2RB
170	ARF5								170	SMIM24									170	LDLRAD3
171	IFI44L								171	RAD52									171	MRPS15
172	MAP4K1								172	DNAJC19									172	SH2D1A
173	YIF1A								173	LAMTOR2									173	HADHA
174	WDFY4								174	SNAP23									174	PSMA4
175	CLEC2B								175	COX14									175	CCL4L1
176	PGRMC2								176	PLA2G4A									176	CCL4L2
177	PARD3								177	PARK7									177	TRAPPC3
178	RNF181								178	MCM7									178	CTSS
179	BAG4								179	CDK2AP2									179	OSTM1
180	RAB8B								180	GPR89B									180	RUVBL2
181	EVI2A								181	MGST3									181	APEH
182	GNPNAT1								182	POLR2J2									182	C12orf44
183	SCP2								183	DAPK1									183	TRAP1
184	TGIF1								184	SLC25A11									184	FCRL3
185	PDRG1								185	CCDC28A									185	RNF114
186	TM9SF3								186	SNORD102									186	EIF3I
187	PSMD2								187	RHOH									187	SUPT4H1
188	RP11-1407O15.2								188	ST3GAL4-AS1									188	MALSU1
189	NPIPA7								189	COQ9									189	NNMT
190	EMP1								190	RPA1									190	TCEAL8
191	GPR160								191	ARL4A									191	TAX1BP1
192	APOA1BP								192	GPR183									192	C1QBP
193	LIMA1								193	HCLS1									193	LYPLA2
194	JKAMP								194	COX7B									194	ITK
195	PPME1								195	NIFK-AS1									195	C11orf31
196	PAIP1								196	ZNHIT1									196	TUBB2B
197	PAICS								197	C9orf16									197	AMD1
198	MRPS35								198	COQ10B									198	SPTBN1
199	LRPPRC								199	MRPS9									199	COMMD4
200	STK4								200	CAPZB									200	RANBP1
201	SYNE1								201	SUMO1P3									201	HSPA1B
202	IGHG1								202	DYNLRB1									202	NPC1
203	C12orf23								203	NBN									203	GDI2
204	APOBEC3G								204	RPN1									204	ARHGAP25
205	TIMM23								205	COMMD8									205	LINC00493
206	FARP1								206	TPM4									206	HEBP1
207	BLVRA								207	PTRHD1									207	PIGF
208	IQCK								208	GPR89A									208	PFKM
209	BTF3L4								209	ZNF181									209	TIMM10
210	NDUFB7								210	HPRT1									210	NUDC
211	CERS2								211	MAT2A									211	OST4
212	ITGB6								212	FAM118B									212	MAP1LC3B
213	MAPRE2								213	RNASEH2A									213	ERP29
214	GGPS1								214	TXNDC17									214	MRPS23
215	FAM210B								215	NAGK									215	FH
216	C1orf43								216	KIAA1467									216	MRPL12
217	UBE2W								217	RPP40									217	LINC00473
218	NDUFB6								218	EED									218	TFAP2A
219	WBSCR22								219	PSMA2									219	GNL3
220	SHFM1								220	CRYL1									220	MAGEA3
221	CHMP2A								221	THRB									221	HGS
222	CYP51A1								222	CTSA									222	GRHPR
223	UCK2								223	NDUFB4									223	IAH1
224	PLEKHF2								224	SLC25A46									224	LY9
225	PEX13								225	GLIDR									225	DGUOK
226	CACUL1								226	WDR43									226	SELM
227	IRF2BP2								227	SLFN11									227	EIF4A1
228	CNIH4								228	LIPA									228	SPR
229	WDR83OS								229	OTUD6B-AS1									229	SURF4
230	RAB11A								230	PIGM									230	COX17
231	PIK3AP1								231	NDUFB7									231	APRT
232	CD40								232	TRUB2									232	PDHB
233	ARHGAP25								233	EZH2									233	C6orf1
234	SORBS2								234	PMPCA									234	MRPL36
235	REEP5								235	PHACTR2									235	DTYMK
236	CCL5								236	SRRM1									236	CAPRIN1
237	UQCRQ								237	NUBP1									237	SKAP1
238	SPTBN1								238	PTBP2									238	NAV2
239	EMP3								239	TMEM134									239	VPS35
240	TCEAL8								240	HIST1H2AM									240	PSMD1
241	PPA1								241	DUSP18									241	BANF1
242	PCGF2								242	TPI1P3									242	KDELR3
243	AGR3								243	TRAPPC5									243	DANCR
244	SERP1								244	GALT									244	KLRD1
245	USP54								245	LCMT1									245	COX6B1
246	NAA20								246	MCEE									246	SNX17
247	NDUFS5								247	SNCA									247	NDUFC2
248	PSMB8								248	HMG20A									248	ATPIF1
249	NF1								249	TYW3									249	POLR2J
250	HIST1H2AC								250	CEBPZ									250	MMADHC
251	FAM46A								251	ELF1									251	HPCAL1
252	YIPF3								252	DNAJC9									252	AGPAT2
253	ARHGAP8								253	SELP									253	COX6C
254	PPCS								254	POLD2									254	TMEM14A
255	ECHS1								255	ELMO1									255	SLC39A14
256	H2AFJ								256	GCNT1									256	RABGGTB
257	OXR1								257	DEPTOR									257	COX7C
258	PCYOX1								258	CD58									258	ACO2
259	HN1L								259	GALK2									259	SPRY4
260	COTL1								260	L3HYPDH									260	PRDX3
261	GTF2I								261	COPZ1									261	ATP6V0A1
262	AKR1A1								262	ITGA4									262	C5orf15
263	ERGIC2								263	DUSP10									263	CD276
264	PTGFRN								264	VAMP2									264	COPB2
265	SCARB2								265	TMEM38B									265	SDC4
266	NDUFB10								266	CDCA7L									266	PDCD1
267	DAP3								267	MIS18A									267	SLC39A7
268	GPI								268	ATP1B3									268	SNRPB
269	EIF4EBP1								269	BCL11A									269	SLC7A8
270	PAG1								270	TRIM21									270	CCNG1
271	PKP4								271	ZNHIT3									271	ATIC
272	RP11-498C9.13								272	VPS72									272	RBBP7
273	PTTG1								273	HSD17B12									273	ERH
274	PTPN22								274	ZNF140									274	SDHC
275	PRDX3								275	MEF2C									275	IER3IP1
276	ARHGAP29								276	CCT2									276	ARL1
277	MDH2								277	UNC50									277	SP140
278	HSPB8								278	DDB1									278	PYHIN1
279	VPS35								279	ZBED5									279	COPA
280	CLDN7								280	SNHG3									280	UBL5
281	IKZF1								281	SMC4									281	PSMD2
282	MRPL51								282	SSBP1									282	TEKT4P2
283	RAB6A								283	ORC3									283	MRPL20
284	FAM114A1								284	ANAPC11									284	NDUFV1
285	SPTSSA								285	UBL5									285	UBL3
286	TSTA3								286	ARL6IP4									286	MRPL41
287	LIN7C								287	RAD23A									287	AHSA1
288	COPS5								288	VPS26A									288	B3GAT3
289	TFF1								289	DHRS4									289	PACSIN2
290	TBCA								290	SDCBP									290	ENDOD1
291	DCAF13								291	RNF6									291	SLAMF6
292	DSC2								292	EXOSC5									292	SUMO1
293	AR								293	DUT									293	SPOCK2
294	TCL1A								294	USP22									294	ADRM1
295	TMEM230								295	AP1M1									295	PSMC3
296	IER3								296	RALB									296	SLC35B1
297	CHP1								297	ATPIF1									297	ICAM3
298	ABCD3								298	STIP1									298	ADSL
299	CYC1								299	LIMCH1									299	LHFPL3-AS1
300	MIF								300	CLU									300	HSP90AA1
301	DHCR7								301	CCDC51									301	ACP1
302	WIPF2								302	FAM210A									302	FDPS
303	MT1X								303	DDX50									303	REXO2
304	MRPL17								304	SNW1									304	RTN3
305	PDIA4								305	C4orf27									305	CSAG1
306	STC1								306	HLA-DQA1									306	LZTS1
307	UAP1								307	SNRPB									307	PSMA3
308	MTIF3								308	NDUFS8									308	STOM
309	PTPRE								309	RNF34									309	GYPC
310	GRHL1								310	SEPT7									310	TOMM22
311	LINC00657								311	MXD1									311	SEC31A
312	P4HB								312	RBX1									312	NINJ1
313	CYBB								313	USE1									313	ITGB1BP1
314	PRDX6								314	YIF1A									314	AGTRAP
315	CD38								315	AIP									315	EIF4H
316	RPN2								316	COPS6									316	MRPL37
317	BCAP29								317	MIR3064									317	SEPT2
318	CXADR								318	ATF7IP									318	CD84
319	MEST								319	SLC43A3									319	PSMD12
320	TMEM219								320	IER3IP1									320	QSOX1
321	ZNF331								321	UCP2									321	ICAM1
322	COX7A2L								322	ISCA1									322	CDK2AP1
323	SLC39A4								323	SPCS2									323	CTNND1
324	ATRAID								324	MPV17									324	NDUFA7
325	SSR4								325	HOXA3									325	WBSCR22
326	MORN2								326	TSG101									326	MORN2
327	RYK								327	SPIN1									327	PLXNB2
328	PMAIP1								328	HSPB1									328	MYO10
329	TMEM141								329	IFT43									329	DNAJA1
330	HDAC2								330	CNPY3									330	FAM96B
331	CDCP1								331	ETF1									331	SRI
332	SNHG9								332	GABARAP									332	WBP2
333	NPEPPS								333	PSMA3									333	AVPI1
334	TFG								334	MITD1									334	RNF181
335	AHCY								335	PSMB6									335	OAT
336	XAF1								336	ZNF24									336	AMZ2
337	MEX3D								337	EVI2B									337	BIN2
338	CCNC								338	FOXP1									338	GAS5
339	EPB41L5								339	ATF4									339	HSD17B11
340	SH3YL1								340	C9orf43									340	NUTF2
341	TSPYL1								341	PHB									341	C4orf48
342	TSPAN6								342	PTPMT1									342	GLO1
343	PPAP2C								343	PPP2R1A									343	NDUFA2
344	MARVELD2								344	CXCL8									344	TCP1
345	EPS8								345	ABLIM1									345	EIF3L
346	ARHGAP15								346	SEP15									346	TRAPPC2L
347	MRPS24								347	TRAPPC2L									347	NLRC5
348	STK17B								348	PDE6D									348	AGPAT1
349	ZNF518A								349	PSMA1									349	ILVBL
350	APOO								350	SMIM1									350	STRAP
351	ACADSB								351	PTDSS1									351	NCKAP1L
352	ACP1								352	DNPH1									352	PVRIG
353	BLVRB								353	CCDC12									353	TSG101
354	CEACAM6								354	FASTKD1									354	HSD17B10
355	EBNA1BP2								355	FIS1									355	ITGB1
356	CCR7								356	LINC01481									356	POLR2F
357	SLC44A4								357	ARL14EP									357	BECN1
358	AAMDC								358	COA6									358	SEPT15
359	FOXO3								359	TPR									359	FOS
360	ELMO1								360	MRPL34									360	PARVG
361	RABL5								361	ZFAS1									361	POLR2K
362	MRPL55								362	LAT2									362	CPVL
363	DOCK8								363	GUSBP1									363	APLP2
364	PDCD4								364	CKLF									364	PTPN7
365	SMS								365	REXO2									365	NDUFS6
366	TACC1								366	CDK4									366	DGCR6L
367	LAT2								367	PDCL3									367	EIF3D
368	NME7								368	CHCHD5									368	PTGES3
369	TMEM134								369	OST4									369	DDB1
370	PADI2								370	GPN1									370	LONP2
371	AK4								371	FAM96B									371	OS9
372	LINC00493								372	CXCL2									372	RPS19BP1
373	LDLR								373	NSFL1C									373	RDH11
374	PER2								374	FTSJ3									374	MTX2
375	MRPL36								375	ATP1B1									375	PHB2
376	RP11-532F12.5								376	MCM6									376	PMM1
377	STRA13								377	LYRM2									377	ZNF593
378	AC096579.7								378	TMEM246									378	HINT1
379	SUN1								379	TMEM254									379	ILK
380	PTPRK								380	CERS2									380	NAMPT
381	PSME4								381	BLVRB									381	SCPEP1
382	TBC1D24								382	CSTB									382	HIBADH
383	ZKSCAN1								383	SULT1A1									383	WDR83OS
384	NME1								384	ZFAND1									384	C11orf24
385	YBX3								385	DPF2									385	PRNP
386	PEBP1								386	BTG3									386	ARHGEF1
387	MRPL3								387	SHFM1									387	ARHGAP30
388	CCL3								388	MKRN2									388	TMED4
389	ZFAND1								389	MRPL55									389	PSMD14
390	SEC63								390	UQCRHL									390	LAT
391	DOCK2								391	PRDX4									391	PYGL
392	SP140								392	RAB10									392	GNG10
393	SSR2								393	TMEM11									393	CD8B
394	PTK2								394	RPE									394	ILF2
395	RN7SL56P								395	SBDS									395	RTKN
396	SPDEF								396	LSM2									396	SCD
397	PTPN7								397	MRPS28									397	MRPS7
398	NDUFB4								398	PSENEN									398	MAT2A
399	FLNB								399	GADD45A									399	ZNHIT1
400	UFC1								400	RAD51C									400	FAM65B
401	CPNE3								401	RIPK2									401	ELOVL1
402	MDK								402	SRPR									402	LOC401397
403	MLF1								403	SNHG8									403	GALE
404	HM13								404	TNFSF4									404	CCR7
405	MLLT4								405	ZFYVE21									405	MRPS34
406	CD79B								406	GNL2									406	DNPH1
407	DNMT3A								407	CIAPIN1									407	ST6GALNAC2
408	MAGED1								408	TMEM14B									408	PSMA2
409	ATP6AP2								409	POLR2J3									409	C14orf166
410	MYO5B								410	YBX1									410	KIAA1551
411	SH3KBP1								411	RPL32									411	NFE2L2
412	DSG2								412	COA4									412	CYB5R3
413	S100A4								413	STT3A									413	PSMD6
414	CORO1A								414	MAGEH1									414	BUD31
415	C8orf59								415	MRPL43									415	NDUFS3
416	MED24								416	ACSM3									416	PFKL
417	MLEC								417	CSRP1									417	SELK
418	TMED4								418	PRSS57									418	SNRPC
419	RNF187								419	SNX6									419	EIF3M
420	DPCD								420	TRAP1									420	PLAT
421	VAV3								421	PBXIP1									421	NOP10
422	C16orf54								422	CCT4									422	FAM195B
423	KIAA1244								423	ADSL									423	GBP5
424	TNKS1BP1								424	GLIPR1									424	SIT1
425	RAC1								425	GOLGA7									425	NELFE
426	YIPF6								426	TSTD1									426	TMEM101
427	HCST								427	TAF7									427	RTFDC1
428	CUTA								428	BANF1									428	DUSP4
429	MTUS1								429	FAM60A									429	SKP1
430	TMC5								430	CSE1L									430	BIN3
431	TMEM205								431	SERBP1									431	DCTN3
432	TMEM159								432	RBM22									432	SCOC
433	PPA2								433	IRF2									433	NDUFA5
434	STAP1								434	CCDC115									434	ISYNA1
435	NHSL1								435	SSR2									435	RASSF5
436	COPB2								436	RTCB									436	TRIM2
437	FNBP1								437	BAG4									437	MYEOV2
438	KNOP1								438	ACSL5									438	TUFM
439	SNCG								439	SS18L2									439	INPP5D
440	RTN3								440	TMEM261									440	POLD2
441	MYO10								441	MYEOV2									441	IGSF3
442	APOD								442	WRB									442	CBX3
443	HK2								443	GART									443	SSR2
444	PTPN12								444	TMEM9B									444	SMS
445	RP11-75L1.2								445	RAB3D									445	CTSW
446	RGS13								446	NDUFA8									446	HDLBP
447	SYCP2								447	CCDC42									447	SEPT6
448	TECR								448	CCDC27									448	NDUFA12
449	TIMM17A								449	EWSR1									449	HAX1
450	PAFAH1B3								450	POP5									450	ATP5G3
451	CSRP1								451	SMIM20									451	PYCR1
452	RP11-658F2.8								452	CHCHD7									452	TUBA1C
453	RASGRP3								453	EIF4EBP3									453	ANXA4
454	GALNT7								454	DNAJA1									454	AKNA
455	YWHAG								455	RPA3									455	ESD
456	NET1								456	TTC34									456	NEDD8
457	WEE1								457	ELP5									457	TEX264
458	ATP6V0B								458	SLC40A1									458	RHOF
459	CARD16								459	IST1									459	BRK1
460	MT2A								460	PCID2									460	GAA
461	HIGD1A								461	DCAF13									461	TMX4
462	F11R								462	MRPL53									462	CDH1
463	ZNF121								463	PSEN1									463	PDCD5
464	ACSL3								464	BZW2									464	USMG5
465	CASC3								465	SNRPG									465	PLD3
466	RNF11								466	CDC42SE2									466	HAVCR2
467	TMED3								467	AKR1C2									467	SEMA3B
468	MRPL13								468	NDUFB1									468	MFI2
469	CISD3								469	NANS									469	YTHDF2
470	CCL4								470	NR4A2									470	PRELID1
471	ERRFI1								471	HADHB									471	GCSH
472	SEC61G								472	ERLEC1									472	WBP5
473	CANX								473	PRSS3									473	CPQ
474	PRLR								474	C1GALT1C1									474	DGKA
475	TSPAN1								475	PIGB									475	PSMB6
476	MAP7								476	DNAJC8									476	LOXL3
477	SRPRB								477	UCHL5									477	CAPZA2
478	VPS28								478	RMND5A									478	MTFR1L
479	SSR3								479	GLOD4									479	SIGMAR1
480	FBXO32								480	DUSP6									480	NOL7
481	NHP2								481	BRD3									481	SLC25A5
482	PPP1R14C								482	SMS									482	XRCC6
483	SGK1								483	NARS									483	PSMD8
484	TIMM13								484	SPINT2									484	RBX1
485	NUDT19								485	DNAJC2									485	TOMM6
486	CKAP4								486	SNHG12									486	TAGLN2
487	INSR								487	NAP1L3									487	LAMTOR2
488	TMEM208								488	UTP6									488	RCSD1
489	HES1								489	TSPAN32									489	EMC3
490	GSDMB								490	LYRM5									490	PIM2
491	RBP1								491	PSAP									491	PSMA1
492	TMED2								492	HDAC1									492	DRG1
493	SOX11								493	C19orf48									493	UQCR10
494	TAGAP								494	UQCRC1									494	CREG1
495	JAK3								495	HNRNPH2									495	TSN
496	DDAH1								496	PRIM1									496	MRPL55
497	NDUFC1								497	BID									497	PHPT1
498	SLC12A2								498	CRYZL1									498	ENO2
499	MUCL1								499	PHF20									499	ST3GAL6
500	ST8SIA6-AS1								500	SPG20									500	TOMM5
501	GOLM1								501	TRAPPC1									501	NANS
502	CNTRL								502	GPX1									502	IGFBP7
503	TMCO1								503	RNA5-8S5									503	DDX1
504	KIAA1598								504	RAB7A									504	C16orf54
505	HSPB1								505	FDFT1									505	PLAC8
506	LAMTOR2								506	MOB1A									506	ADI1
507	HLA-E								507	CASP4									507	ARF5
508	EVI2B								508	SLC30A9									508	BSCL2
509	FNBP1L								509	RAB8A									509	EIF4A3
510	FAM162A								510	CSNK1A1									510	SGCE
511	FKBP4								511	MBD4									511	MAGEA6
512	TOM1L1								512	SNORA61									512	NDUFS2
513	TCEAL1								513	PSMA7									513	TOMM7
514	CTBP2								514	TMEM258									514	TAF9
515	KDELR2								515	DARS									515	LAMTOR1
516	CCDC88A								516	TCEAL1									516	ATF4
517	PTPRS								517	LCP1									517	TMBIM1
518	TTC3								518	ALKBH2									518	UROD
519	PTPLAD1								519	CLNS1A									519	ATP1B1
520	TMC4								520	METTL23									520	MT1E
521	PAWR								521	WDR83OS									521	ATP6V0E1
522	DDR1								522	RBM5									522	PTRH2
523	COA3								523	GUCY1A3									523	PHLDA1
524	ADAM9								524	TSPAN3									524	MRPL27
525	PDCD5								525	TIMM10									525	SPON2
526	ASPH								526	PSMA5									526	NT5DC3
527	CETN2								527	LRMP									527	SNRPG
528	INADL								528	MRPL24									528	C12orf57
529	MLF2								529	DUSP23									529	NCSTN
530	VKORC1								530	GMPR2									530	GPR183
531	ANKRD30A								531	FANCL									531	PRSS23
532	RASGEF1B								532	RPN2									532	SRP9
533	CNPY2								533	NDUFAB1									533	CD58
534	TPM1								534	EPRS									534	NAA10
535	MYO5C								535	RUVBL2									535	SIRPG
536	DPY30								536	ZNF706									536	SEC13
537	RBM47								537	CSF3R									537	ALG8
538	CA12								538	ELK3									538	TNFRSF12A
539	NDUFB9								539	RPL26L1									539	ISG20
540	TMEM254								540	ISCA2									540	PRMT2
541	MRPL45								541	BET1									541	LINC00673
542	RP11-96D1.10								542	NOL8									542	CCT4
543	BNIP3								543	CAP1									543	CHPF
544	PSMG3								544	MFAP1									544	APEX1
545	COPZ1								545	POMP									545	NDUFB5
546	DST								546	LAMTOR5									546	MRPL14
547	RP5-1085F17.3								547	UCHL1									547	LMAN2
548	BCL2A1								548	APOBEC3G									548	AK2
549	NDUFAB1								549	FKBP11									549	DUSP1
550	ZEB2								550	C1orf162									550	ALG3
551	POLR2K								551	FAM192A									551	NDUFB6
552	PGM3								552	ATP5J									552	CD151
553	SEPT6								553	APRT									553	DNAJB6
554	TRAC								554	C8orf59									554	SERINC3
555	GSTP1								555	CDC123									555	PGK1
556	TRIM22								556	ARMCX1									556	ATP5J2
557	IFI30								557	RNF167									557	UFC1
558	COMT								558	TMX2									558	NME4
559	IRF6								559	EXOSC8									559	IL7R
560	ICA1								560	IMPDH2									560	NDUFA6
561	NEBL								561	FAM212A									561	NDUFB3
562	SNRPE								562	MEIS1									562	PPIB
563	GRB7								563	CUTA									563	SLC7A5
564	MSN								564	PRDX6									564	PCDHGC3
565	BSCL2								565	MRPS26									565	MEA1
566	C19orf33								566	CD200									566	HIST1H2BK
567	TXNDC17								567	GSTK1									567	FAM162A
568	RAB13								568	NDUFS3									568	DOCK8
569	BZW2								569	HDAC8									569	PSMB3
570	CD48								570	RBMXL1									570	FKBP10
571	BCAP31								571	ATP5G1									571	CHCHD3
572	AP1M2								572	DPM3									572	SND1
573	SLAMF7								573	TPD52L2									573	TUBB4B
574	LIMCH1								574	PIN4									574	PSMB1
575	NIT2								575	SEC22B									575	EBNA1BP2
576	KIAA1467								576	GNAI1									576	PNKD
577	DYNLRB1								577	RAB11A									577	LY6E
578	SRP9								578	FAM96A									578	S100A1
579	LDHB								579	PIH1D1									579	GIMAP5
580	TJP1								580	MESDC2									580	HLA-DMA
581	HLA-B								581	ANGPT1									581	NDUFA4
582	PPFIA1								582	PSMC5									582	PSMC5
583	TNFAIP8								583	AMICA1									583	NDUFAF3
584	ABHD11								584	ID1									584	PAICS
585	DPM3								585	TARBP1									585	TXN2
586	RTN4								586	SELPLG									586	TUBA4A
587	IFITM2								587	PSMB8									587	ATP5A1
588	PPAPDC1B								588	ZFAND2B									588	ALOX5AP
589	TMEM147								589	CD46									589	CNIH
590	BIRC3								590	MRPS21									590	TMEM208
591	POLR2H								591	COMMD3									591	DPM3
592	SEPW1								592	DNAJC10									592	C22orf28
593	CTNNA1								593	MRPL3									593	SLC43A3
594	SELM								594	PITPNB									594	TUBB3
595	SIX1								595	SDHA									595	PDIA3
596	FAM84B								596	POLR3GL									596	TMEM205
597	CYB561								597	NCOA4									597	RCN2
598	JUP								598	PSMB7									598	SBDS
599	CD59								599	MIR223									599	NR4A1
600	ERGIC3								600	C21orf119									600	LIMD2
601	TRBC2								601	HIST2H2AC									601	ATP5B
602	ADAM19								602	SEPT2									602	AUP1
603	RIN2								603	COX11									603	UPP1
604	SCGB2A2								604	TBXAS1									604	SEC61A1
605	MRPL14								605	TXN2									605	EPS8
606	CAPNS1								606	AKR1B1									606	C14orf2
607	LAPTM4A								607	PMF1									607	WDR61
608	PGRMC1								608	LSM5									608	AP2M1
609	NCKAP1								609	TCEAL8									609	ZCCHC17
610	IGJ								610	UBA6									610	STOML2
611	MX1								611	SSB									611	H1F0
612	WIPF1								612	ISCU									612	CCT2
613	GPR183								613	CDK5RAP3									613	VAMP3
614	ARL1								614	ABHD10									614	PARK7
615	LRRC1								615	ECI2									615	CHMP2A
616	HEBP2								616	NIFK									616	PSMA7
617	GRHL2								617	SSBP2									617	SEC11A
618	VEGFA								618	CD300A									618	ENTPD6
619	UGDH								619	LTA4H									619	COA4
620	SLPI								620	MTIF3									620	IL10RA
621	APMAP								621	ERG									621	EVL
622	SLC50A1								622	BCAP31									622	PROS1
623	PSENEN								623	WDR12									623	MRPL33
624	HDLBP								624	TRAM1									624	CHCHD2
625	DHCR24								625	COPB2									625	TIGIT
626	LPXN								626	BRK1									626	SLC25A4
627	SCOC								627	SLC39A11									627	TMEM14B
628	FAM213A								628	SUMO1									628	GPX4
629	GATA3								629	OCIAD2									629	TMEM179B
630	MT1G								630	DHRS4L2									630	TCEB2
631	KRTCAP2								631	UQCR10									631	PPT2
632	CNN3								632	PPP2R3C									632	P4HA2
633	SAMSN1								633	NDUFA3									633	BTG1
634	MEF2C								634	ZNF248									634	PTPLAD1
635	EMC2								635	MRPL18									635	DAG1
636	POLR2I								636	ETFA									636	ITFG3
637	PIK3R3								637	C1orf186									637	DEF6
638	CRNDE								638	EIF4H									638	NDUFA13
639	HSBP1								639	NUCB2									639	MLF2
640	IRF8								640	SORL1									640	NDUFS8
641	HILPDA								641	ATP5E									641	MRFAP1
642	VIM								642	ANKRD28									642	NDUFA8
643	PSMB5								643	RGS1									643	MRPS24
644	TMEM14A								644	NDUFA12									644	VIMP
645	PRDX4								645	VPS29									645	MT1X
646	HLA-A								646	SQRDL									646	DDIT3
647	LAMP2								647	S100A11									647	EIF6
648	CREB3L4								648	APOBEC3C									648	PFN2
649	CALU								649	ABT1									649	NHP2L1
650	PRSS8								650	PPP1CA									650	CD96
651	PLK2								651	RARS									651	COPG1
652	S100P								652	CD59									652	GLUL
653	TSTD1								653	ACTL6A									653	STRA13
654	SLC39A6								654	GALNT7									654	CD247
655	MSL1								655	TRAPPC2P1									655	NDUFC1
656	RHOC								656	SEPP1									656	SLC25A39
657	NME4								657	PDE4B									657	TCEAL4
658	ARPC1A								658	FCER1A									658	GSTO1
659	IDH1								659	FAM206A									659	LDHB
660	NDUFC2								660	LGALS8									660	CCT8
661	KIAA1324								661	TAOK3									661	PLP2
662	TACSTD2								662	NARF									662	TNFRSF1B
663	FAM127B								663	EIF2S1									663	SORT1
664	FKBP9								664	IMP3									664	ATP6V1G1
665	NR3C1								665	PSMD4									665	COPZ1
666	NUPR1								666	NUDCD2									666	SDC3
667	NUCB2								667	DUSP11									667	ROPN1B
668	EPPK1								668	IL16									668	COX7A2
669	TC2N								669	CHTOP									669	GANAB
670	TCF4								670	MZB1									670	NRP2
671	LAPTM4B								671	CLK1									671	NDUFV2
672	WWP1								672	RNF144B									672	COPS8
673	S100A13								673	MKKS									673	TOMM20
674	RHOB								674	LAMTOR1									674	PDCD6
675	NGFRAP1								675	PRDX3									675	BACE2
676	PIP								676	COPS5									676	CYB5R1
677	PCED1B-AS1								677	GUCY1B3									677	ACAP1
678	RAB3D								678	PSMC3									678	IER3
679	MAP3K13								679	PIGY+PYURF									679	ATP5O
680	SPINT1								680	BLVRA									680	ZFP36
681	SERPINB9								681	PECAM1									681	CORO1C
682	MAGED2								682	TIMM21									682	HADHB
683	PLEKHA5								683	SNRPE									683	GPS1
684	PSMB9								684	HIF1A									684	COX7A2L
685	CDK2AP1								685	ST13P4									685	TFG
686	SLC9A3R1								686	ARL6IP1									686	NAA20
687	PFN2								687	METTL3									687	PDIA4
688	C1orf198								688	PTPRC									688	AAMP
689	TCEAL4								689	ANXA2									689	PSMA6
690	TMEM9								690	POGLUT1									690	CUTA
691	TFF3								691	EMG1									691	SNRPE
692	CLEC2D								692	ANP32E									692	RAB1A
693	PCBD1								693	C14orf2									693	SELPLG
694	TPD52								694	SPOP									694	CLNS1A
695	KDM5B								695	FAM32A									695	HLA-DQA1
696	AC090186.1								696	BCCIP									696	TMEM9
697	CTSS								697	GTF3C6									697	GBA
698	C3orf14								698	SYK									698	YIF1A
699	MS4A1								699	GPN3									699	BIRC7
700	TFAP2A								700	SLA									700	FKBP1A
701	S100A11								701	PWP1									701	SLC39A6
702	SLC2A3								702	GSTM1									702	SLC38A1
703	NFIB								703	USP11									703	CAPG
704	FOXA1								704	BNIP3L									704	BZW2
705	NFIA								705	AKR1C4									705	SCAMP3
706	TSPAN13								706	TM2D1									706	GABARAPL2
707	LRRC16A								707	MEST									707	DUSP23
708	PERP								708	PRMT2									708	BLVRB
709	PRDX2								709	TECR									709	BAIAP2
710	HCLS1								710	HMOX2									710	CNN2
711	PLEK								711	RBM4B									711	TMED2
712	APOBEC3C								712	WDR61									712	EMP1
713	HLA-DMB								713	BECN1									713	MOK
714	Z82188.1								714	AKR1A1									714	RHEB
715	CD63								715	AK2									715	DCXR
716	OAT								716	SNRPD3									716	SSR4
717	ORMDL3								717	MGST1									717	TECR
718	TPD52L1								718	RAP1B									718	IVNS1ABP
719	CYTIP								719	CUTC									719	FAM127B
720	S100A14								720	MARCH7									720	PAX3
721	PPP1R1B								721	FTSJ2									721	DBI
722	CD46								722	CYB5B									722	EMC7
723	PBX1								723	BIN2									723	GPAA1
724	KIAA1217								724	ACAT2									724	DDOST
725	CXCR4								725	HLA-DRB1									725	APOC1
726	ARHGDIB								726	ANAPC5									726	PSMD4
727	TUFT1								727	RABAC1									727	MRPS33
728	MGST3								728	TBL1XR1									728	COPS7A
729	SLC39A11								729	SELT									729	TMEM106C
730	ATP1B1								730	IFI27L2									730	SLC25A3
731	OCLN								731	TOMM6									731	IFNGR2
732	PVRL4								732	BEX2									732	ATP5I
733	CTNND1								733	SOD2									733	RARRES3
734	IGKC								734	HSD17B10									734	RPS27L
735	GGCT								735	NME1									735	ASPH
736	SELENBP1								736	AKR1C1									736	PFDN2
737	ERBB3								737	TRAPPC3									737	HSPA5
738	SCD								738	ATP5H									738	SOX10
739	LRMP								739	CKAP2									739	HSPA9
740	SEPP1								740	NHP2L1									740	CERS2
741	DYNLT1								741	ATP8B4									741	NEU1
742	ERBB2								742	TRAPPC6A									742	S100A16
743	RAC2								743	PFDN1									743	RAN
744	MYO6								744	ATXN7L3B									744	ACTN1
745	GMFG								745	C14orf119									745	RAB7A
746	XBP1								746	BTK									746	SEC61B
747	S100A16								747	TSPO									747	EIF4EBP1
748	PTPRF								748	SMIM7									748	ITGAL
749	MAL2								749	NDUFB3									749	TBC1D7
750	SOX9								750	SMARCE1									750	FAM127A
751	DSP								751	APLP2									751	CRIP1
752	SDC4								752	COMMD10									752	ARF1
753	ENAH								753	ERP29									753	SOD1
754	GPRC5A								754	DCTD									754	STIP1
755	SPINT2								755	U2AF1									755	ATP6AP2
756	PTPRC								756	ERLIN1									756	LAMTOR4
757	SDC1								757	TUFM									757	HLA-DQB1
758	CRIP2								758	ANXA4									758	SERPINB9
759	TRPS1								759	TNFAIP8L2									759	PRF1
760	ADIRF								760	GCHFR									760	EMB
761	RAB25								761	SLC3A2									761	C17orf89
762	HLA-DMA								762	DDIT3									762	ENO1
763	RP11-206M11.7								763	COX17									763	CDC42SE2
764	CDH1								764	TIMMDC1									764	SYPL1
765	HLA-DQB1								765	FGFR1OP2									765	ANXA1
766	ALOX5AP								766	ANKRD36									766	KDELR2
767	CD83								767	SMIM15									767	ST13
768	CYB5A								768	GTF2A2									768	GNPTG
769	PARD6B								769	HLA-DPA1									769	PGRMC1
770	AGR2								770	SCHIP1									770	TMX2
771	PON2								771	NUP107									771	SLIRP
772	LCP1								772	TMEM14C									772	GNG12
773	MIEN1								773	UFC1									773	TMEM219
774	CTC-510F12.6								774	RPS27L									774	GUK1
775	SOX4								775	HSD17B11									775	PRKCH
776	DSTN								776	EIF3M									776	NDUFB4
777	IL2RG								777	CUEDC2									777	HSPA1A
778	HLA-DQA1								778	PRPS2									778	ZFP36L2
779	NQO1								779	PRSS1									779	LOXL4
780	MLPH								780	CYTL1									780	C19orf10
781	IFI16								781	SUPT16H									781	PCMT1
782	EHF								782	PCMTD1									782	YWHAQ
783	RP13-39P12.3								783	HAUS1									783	MAGED1
784	EPCAM								784	BUB3									784	SDHB
785	SRGN								785	ZNF302									785	SEPT1
786	TSC22D1								786	LOC100507217									786	CCT7
787	CRABP2								787	RCSD1									787	EXOSC4
788	LAPTM5								788	PTGES3									788	NDUFB10
789	KRT7								789	USP10									789	SLC45A2
790	HLA-DRB5								790	TESPA1									790	EMC4
791	ESRP1								791	POP4									791	JAK3
792	CLDN4								792	UQCRH									792	PRKCDBP
793	CD24P4								793	FLT3									793	FAIM3
794	EMP2								794	IRF2BP2									794	YWHAE
795	HLA-DPB1								795	BBX									795	TMED10
796	HLA-DRB1								796	MTFR1L									796	PLTP
797	RGS2								797	NMI									797	MDH2
798	CD69								798	SNAPIN									798	VMP1
799	ELF3								799	CFAP20									799	ECM1
800	MUC1								800	PRKACB									800	SEPW1
801	KRT8								801	TRIM22									801	COPS6
802	TM4SF1								802	MRPS18B									802	SERPINH1
803	HLA-DPA1								803	ACADM									803	CRTAP
804	EFNA1								804	CBR1									804	FKBP2
805	CLU								805	SCP2									805	FKBP9
806	TFAP2C								806	NDUFB2									806	TPP1
807	CD52								807	MED7									807	CANX
808	CD53								808	SLIRP									808	CYC1
809	HLA-DRA								809	RPAIN									809	MBP
810	CD74								810	NDUFB6									810	NDUFA1
811	SMIM22								811	CD63									811	CD320
812	KRT19								812	DIMT1									812	DENND2D
813	AZGP1								813	GABARAPL2									813	MRPL40
814	KRT18								814	VAMP5									814	LTB
815	CTTN								815	FIBP									815	SLC39A1
816	MGP								816	DYNLT1									816	SEC61G
817	FXYD3								817	MCL1									817	RHOC
818	CD9								818	CETN3									818	NDUFB7
819	MGST1								819	SLC35A1									819	TMEM230
820	RGS1								820	PTPRCAP									820	GZMA
									821	FOSB									821	MPG
									822	TMEM106C									822	TRMT112
									823	ARF4									823	GJB1
									824	ERICH1									824	POLR2L
									825	PSMB3									825	COX5A
									826	TMEM205									826	BST2
									827	JKAMP									827	PIK3IP1
									828	ORMDL1									828	SLC24A5
									829	PCNA									829	MPV17
									830	S100A4									830	ARHGAP9
									831	LGALS1									831	CCT6A
									832	PYGL									832	CRIP2
									833	SDR39U1									833	ROMO1
									834	PLEK									834	CCDC47
									835	CHMP5									835	ETV5
									836	CTR9									836	TNFAIP3
									837	MRPS33									837	TRAF3IP3
									838	M6PR									838	ACOT7
									839	FABP5									839	DAD1
									840	ZFAND6									840	RPN1
									841	PRSS3P2									841	CDK4
									842	FAM216A									842	AHCY
									843	MYCT1									843	DUSP2
									844	ETNK1									844	FIS1
									845	NDUFA7									845	GZMK
									846	PPCS									846	TIMP2
									847	SOD1									847	PRKAR1A
									848	SERPING1									848	PSMB7
									849	MRPL20									849	OSTC
									850	RARRES3									850	DCT
									851	COX5B									851	PYURF
									852	PRKAR1A									852	PIGY
									853	VKORC1									853	SASH3
									854	ARHGAP15									854	KLRK1
									855	TXNIP									855	CALD1
									856	NDUFV1									856	PUF60
									857	ICAM2									857	COA3
									858	C4orf3									858	VPS25
									859	TBCC									859	CHCHD6
									860	HIST2H2AA3+HIST2H2AA4									860	FYB
									861	MRPL50									861	SUMF2
									862	BCYRN1									862	TPI1
									863	LSM6									863	NDUFB9
									864	DDX1									864	AEBP1
									865	IGJ									865	RNH1
									866	NOSIP									866	ZAP70
									867	SNHG9									867	HMG20B
									868	GAPT									868	PLK2
									869	PHPT1									869	MRPL51
									870	HLA-DRB6									870	EIF3C
									871	HIST1H2BG									871	SF3B14
									872	GSTM2									872	LBH
									873	UBA3									873	NGRN
									874	ABRACL									874	FLOT1
									875	MPHOSPH6									875	CLIC4
									876	SNHG15									876	SHFM1
									877	HLA-DMA									877	TUBA1A
									878	MED28									878	TAGAP
									879	LXN									879	RHOH
									880	TXNDC12									880	FN1
									881	CNPY2									881	LAMB2
									882	MRFAP1L1									882	NDUFAB1
									883	HSPE1									883	GNG5
									884	LOC100506606									884	CDK2
									885	FKBP3									885	APOA1BP
									886	POLR2G									886	ATP5J
									887	TMEM60									887	APOC2
									888	CD37									888	COMT
									889	OSTC									889	ATP5H
									890	SSR4									890	SCARB2
									891	PDHB									891	G6PC3
									892	TM9SF2									892	RAB38
									893	ATP5J2									893	ADIPOR1
									894	SRSF1									894	PKM
									895	NPR3									895	DDT
									896	TMEM179B									896	CCND1
									897	KRTCAP2									897	PIGT
									898	CCT3									898	PLS3
									899	DPY30									899	CLEC2D
									900	PSMB10									900	YIPF3
									901	PSMB5									901	KRTCAP2
									902	CD34									902	TMED3
									903	KIT									903	RAB34
									904	TEX30									904	HSP90B1
									905	RAC2									905	HSPE1
									906	NOP56									906	LTBR
									907	PSMB9									907	TALDO1
									908	EAF2									908	HEXA
									909	KIAA0125									909	CD8A
									910	SNX17									910	SYNGR1
									911	HMGN4									911	SCCPDH
									912	COA3									912	HSBP1
									913	TOMM5									913	TUBB
									914	TM2D3									914	MRPS21
									915	CAPZA2									915	TBC1D10C
									916	CCT8									916	COX7B
									917	ANXA5									917	SAT1
									918	APMAP									918	GPR56
									919	SKIL									919	ATRAID
									920	IARS									920	CCL4
									921	ALDH1A1									921	ATP6V1E1
									922	DDOST									922	LAMTOR5
									923	MAPRE2									923	NDUFS5
									924	NDUFS2									924	EVI2B
									925	ARPC1B									925	MRPL24
									926	PRDX2									926	ATP5C1
									927	ADAM28									927	SELL
									928	SF3A3									928	PPT1
									929	ZFP36L2									929	PON2
									930	GLO1									930	CLTA
									931	TIMM8B									931	BCAP31
									932	FXYD5									932	TBCA
									933	COMT									933	HLA-DRB5
									934	MTF2									934	TXN
									935	C21orf59									935	SSBP1
									936	ANAPC13									936	LAMP2
									937	RTFDC1									937	VDAC1
									938	NAA20									938	UQCRH
									939	NDUFB5									939	SPCS1
									940	TMEM173									940	COX8A
									941	PCMT1									941	WIPI1
									942	HSPD1									942	RGS1
									943	H3F3A									943	PYGB
									944	DHRS7									944	RCAN1
									945	MRPS18C									945	FXYD3
									946	TMEM230									946	PEBP1
									947	POLR3K									947	EGR1
									948	MDH1									948	UQCRC1
									949	CCNL1									949	CTHRC1
									950	NDUFC1									950	TM4SF1
									951	EMC4									951	CST7
									952	ASF1A									952	GIMAP7
									953	APEX1									953	CD3G
									954	PSMD10									954	GPX1
									955	PSMA6									955	PLEKHB1
									956	MMADHC									956	GIMAP4
									957	CCT5									957	HLA-DPB1
									958	HLA-DRB5									958	ITM2A
									959	CRBN									959	ATP6AP1
									960	LINC00998									960	SLC35B2
									961	SRSF7									961	MCAM
									962	CD52									962	HSP90AB1
									963	BST2									963	MGST3
									964	AIF1									964	TRIM22
									965	MEA1									965	SLC26A2
									966	THYN1									966	CD27
									967	CCDC53									967	ALDOA
									968	GSTO1									968	NHP2
									969	ICAM3									969	ATP5G1
									970	ERAP2									970	RPN2
									971	IDH1									971	TSC22D1
									972	ID2									972	CNP
									973	HSBP1									973	PRDX1
									974	TOB1									974	HMHA1
									975	AAMP									975	FDFT1
									976	HNRNPF									976	TMEM14C
									977	ZMYM6NB									977	QDPR
									978	SDPR									978	PTPN6
									979	G3BP1									979	PLOD1
									980	VDAC3									980	ATOX1
									981	SDHD									981	WARS
									982	MRPL51									982	DYNLRB1
									983	ARPC5									983	HCST
									984	CPNE1									984	ATP1B3
									985	PDCD6									985	IMPDH2
									986	LST1									986	LDHA
									987	ZRANB2									987	PRDX5
									988	N4BP2L2									988	H2AFZ
									989	NFE2									989	TMED9
									990	LSM7									990	NGFRAP1
									991	MFSD1									991	ARHGAP15
									992	DUSP1									992	TMEM59
									993	TRMT112									993	CTNNA1
									994	ZNF146									994	IGSF8
									995	CDC26									995	CD3E
									996	FARSA									996	TSPAN4
									997	IFI16									997	TUBB2A
									998	PYCARD									998	CTSA
									999	ITM2A									999	CNPY2
									1000	PPA2									1000	SNHG16
									1001	UBE2V2									1001	HSPD1
									1002	EID1									1002	TIMP3
									1003	ATRAID									1003	MORF4L2
									1004	C7orf73									1004	COX6A1
									1005	HERC2P7									1005	PDIA6
									1006	RTN3									1006	C1orf43
									1007	NGFRAP1									1007	CSPG4
									1008	PSMA4									1008	CTNNB1
									1009	DAD1									1009	MRPS6
									1010	ZNF22									1010	ANAPC11
									1011	CAT									1011	MDH1
									1012	GHITM									1012	EDNRB
									1013	DYNLL1									1013	NDUFB2
									1014	CNOT7									1014	ACSL3
									1015	HMGB2									1015	DYNLL1
									1016	VPS28									1016	CTSK
									1017	TALDO1									1017	ARL2
									1018	HOPX									1018	TSPO
									1019	MDK									1019	ERGIC3
									1020	SAT1									1020	RCN1
									1021	UROD									1021	SQSTM1
									1022	MMRN1									1022	GMFG
									1023	PROM1									1023	SHC1
									1024	RPA2									1024	TKT
									1025	AREG									1025	ARF4
									1026	SYPL1									1026	CCT3
									1027	MRPL16									1027	TSPAN3
									1028	HIST1H4C									1028	COX5B
									1029	CD53									1029	SPP1
									1030	CXCR4									1030	PRDX6
									1031	MAGED2									1031	TMEM258
									1032	AKR1C3									1032	SLA
									1033	SPINK2									1033	ATP6V1B2
									1034	NOG									1034	HEXB
									1035	HEMGN									1035	BSG
									1036	MAT2B									1036	NSG1
									1037	ATP6V0E1									1037	ATP6V1F
									1038	TSC22D1									1038	PHB
									1039	LRRC70									1039	TMEM147
									1040	PRDX1									1040	TMEM98
									1041	SRGN									1041	PIR
									1042	CRHBP									1042	CD9
									1043	TSC22D3									1043	SRPX
									1044	SELL									1044	CBR1
									1045	NFKBIA									1045	TUBA1B
									1046	C16orf54									1046	CDH19
									1047	FOS									1047	IFITM1
									1048	ARRDC3									1048	MLPH
																			1049	ARPC1A
																			1050	SEC11C
																			1051	NKG7
																			1052	VKORC1
																			1053	FBXO7
																			1054	RAB13
																			1055	CNIH4
																			1056	SNCA
																			1057	S100A11
																			1058	PSMB4
																			1059	PSMB5
																			1060	CRYAB
																			1061	ERBB3
																			1062	STXBP1
																			1063	ITGB2
																			1064	IFI6
																			1065	SLC3A2
																			1066	GPM6B
																			1067	GDF15
																			1068	HCLS1
																			1069	UCP2
																			1070	PMP22
																			1071	S100A10
																			1072	CSTB
																			1073	CYP27A1
																			1074	LCK
																			1075	LAPTM4A
																			1076	C1orf85
																			1077	CAV1
																			1078	CYTIP
																			1079	DSTN
																			1080	MITF
																			1081	GPR143
																			1082	STK17B
																			1083	CTTN
																			1084	MAGED2
																			1085	CTSD
																			1086	CD48
																			1087	CYSTM1
																			1088	HLA-DPA1
																			1089	ATP6V0B
																			1090	QPCT
																			1091	PLOD3
																			1092	CTSL1
																			1093	P4HB
																			1094	CD59
																			1095	PSAP
																			1096	PRDX4
																			1097	DUSP6
																			1098	CNN3
																			1099	ST3GAL4
																			1100	HLA-DRB1
																			1101	NME2
																			1102	CD2
																			1103	APOE
																			1104	MIF
																			1105	STMN1
																			1106	IFI27
																			1107	MFGE8
																			1108	NPC2
																			1109	CALU
																			1110	CD69
																			1111	HLA-DRA
																			1112	A2M
																			1113	SERPINA3
																			1114	NME1
																			1115	GRN
																			1116	MLANA
																			1117	HSPB1
																			1118	ASAH1
																			1119	LSP1
																			1120	CSRP1
																			1121	ANXA2
																			1122	VIM
																			1123	SGK1
																			1124	CD37
																			1125	S100A6
																			1126	IL32
																			1127	AP1S2
																			1128	IFITM3
																			1129	IL2RG
																			1130	CD53
																			1131	CD3D
																			1132	S100A13
																			1133	PTTG1IP
																			1134	PLP1
																			1135	LCP1
																			1136	ATP1A1
																			1137	ANXA5
																			1138	SRGN
																			1139	GSTP1
																			1140	SDCBP
																			1141	RAC2
																			1142	CST3
																			1143	CD52
																			1144	CAPN3
																			1145	VAT1
																			1146	SPARC
																			1147	LMNA
																			1148	TIMP1
																			1149	GSN
																			1150	PTPRC
																			1151	PRAME
																			1152	CORO1A
																			1153	MT2A
																			1154	PTPRCAP
																			1155	LGALS1
																			1156	GPNMB
																			1157	MIA
																			1158	LAPTM5
																			1159	LGALS3BP
																			1160	CD74
																			1161	CD63
																			1162	LGALS3
																			1163	TYR
																			1164	ARHGDIB
																			1165	CXCR4
																			1166	APOD
																			1167	PMEL
																			1168	S100B
																			1169	SERPINE2
																			1170	TMSB4X
