# Supplementary material for: Unravelling cancer subtype-specific driver genes in single-cell transcriptomics data with CSDGI
Source: PLoS Comput Biol. 2023 Dec 14;19(12):e1011450. doi: 10.1371/journal.pcbi.1011450 (PMC10754467; doi:10.1371/journal.pcbi.1011450)
Supplement: S2 File — (XLSX) [file pcbi.1011450.s002.xlsx]

## Sheet: Supplementary_file_2
Selected top 20 genes from breast cancer in single cell RNA-seq data (GSE75688).									Selected top 20 genes from chronic myeloid leukemia in single cell RNA-seq data (GSE76312).										Selected top 20 genes from melanoma in single cell RNA-seq data (GSE72056).
nontumor cells				tumor cells					normal cells				tumor cells						benign cells				malignant cells
No.	Genes			No.	Genes				No.	Genes			No.	Genes					No.	Genes			No.	Genes
1	IGKC			1	MGP				1	RPL32			1	RPL32					1	HLA-DRA			1	PMEL
2	MS4A1			2	SCGB2A2				2	NDUFA12			2	PCNA					2	FOS			2	SERPINA3
3	CD74			3	PIP				3	SAT1			3	FOS					3	HLA-DPA1			3	TMSB4X
4	LRMP			4	MUCL1				4	DBI			4	TSC22D3					4	DUSP1			4	IFITM1
5	IGJ			5	GSTP1				5	NDUFB2			5	CKS1B					5	GZMA			5	APOD
6	FCER1G			6	HLA-DRA				6	SLIRP			6	RAP1B					6	CCL4			6	MIA
7	CCL4			7	CD74				7	PRDX3			7	CXCR4					7	SELL			7	SPP1
8	TRBC2			8	APOD				8	ABRACL			8	MZB1					8	CD69			8	DCT
9	HLA-DRA			9	TFF3				9	MRPL51			9	AK6					9	NKG7			9	IFI27
10	CD83			10	IFITM2				10	PSMB6			10	NFKBIA					10	CST7			10	CD74
11	CD52			11	LDHB				11	TIMM8B			11	LGALS1					11	LTB			11	A2M
12	IGHG1			12	SLPI				12	PSMA4			12	COA3					12	CD74			12	MT2A
13	CCL3			13	PPP1R1B				13	DAD1			13	NAA20					13	GZMK			13	DUSP1
14	CD63			14	RN7SL56P				14	UQCR10			14	PDHB					14	CCL4L1			14	ANXA1
15	RGS2			15	PPP1R14C				15	HSPE1			15	EMC4					15	CCL4L2			15	APOC2
16	CD69			16	S100P				16	GTF3C6			16	MPV17					16	CD8A			16	FOS
17	RGS1			17	TFF1				17	COX5B			17	FAM32A					17	PRF1			17	SERPINE2
18	IFITM2			18	AGR2				18	C14orf2			18	DYNLT1					18	KLRK1			18	IGFBP7
19	S100A4			19	SEPP1				19	MRPS18C			19	HOPX					19	TSC22D3			19	TM4SF1
20	GPR183			20	TM4SF1				20	DYNLL1			20	ANAPC13					20	PIK3IP1			20	CAPN3
