# Supplementary material for: Unravelling cancer subtype-specific driver genes in single-cell transcriptomics data with CSDGI
Source: PLoS Comput Biol. 2023 Dec 14;19(12):e1011450. doi: 10.1371/journal.pcbi.1011450 (PMC10754467; doi:10.1371/journal.pcbi.1011450)
Supplement: S3 File — (XLSX) [file pcbi.1011450.s003.xlsx]

## Sheet: Supplementary_file_3
Identified 2 cancer subtypes for breast cancer tumor cells in single cell RNA-seq data (GSE75688).									Identified 2 cancer subtypes for chronic myeloid leukemia tumor cells in single cell RNA-seq data (GSE76312).									Identified 3 cancer subtypes for malignant melanoma cells in single cell RNA-seq data (GSE72056).
Subtype 1				Subtype 2					Subtype 1				Subtype 2					Subtype 1				Subtype 2				Subtype 3
No.	Cells			No.	Cells				No.	Cells			No.	Cells				No.	Cells			No.	Cells			No.	Cells
1	BC01_02			1	BC04_02				1	OX2046D11			1	OX2046D6				1	Cy81_FNA_CD45_B01_S301_comb			1	Cy71_CD45_D08_S524_comb			1	Cy81_Bulk_CD45_G02_S170_comb
2	BC01_03			2	BC04_11				2	CML1266_PROGR_PL1E2			2	OX2046E12				2	Cy80_II_CD45_B07_S883_comb			2	Cy71_CD45_G02_S554_comb			2	CY65_POS_D_AGGCAGAA_TAGATCGC
3	BC01_04			3	BC04_14				3	CML1266_PROGR_PL1H9			3	OX2046B5				3	Cy81_Bulk_CD45_B10_S118_comb			3	Cy81_FNA_CD45_G10_S370_comb			3	cy78-CD45-neg-1-H05-S569-comb
4	BC01_05			4	BC04_16				4	CML1266_PROGR_PL1D7			4	OX2046H5				4	Cy71_CD45_B05_S497_comb			4	Cy71_CD45_H06_S570_comb			4	CY89A_CD45_POS_10_A07_S199_comb
5	BC01_06			5	BC04_22				5	CML1266_PROGR_PL1E10			5	OX2046E9				5	Cy80_II_CD45_C09_S897_comb			5	Cy71_CD45_G09_S561_comb			5	CY75_1FNA_F07_S547_comb
6	BC01_08			6	BC04_28				6	CML1266_PROGR_PL2D2			6	OX2046D8				6	Cy81_FNA_CD45_E05_S341_comb			6	Cy81_FNA_CD45_B10_S310_comb			6	CY75_1FNA_A05_S485_comb
7	BC01_10			7	BC04_30				7	CML1266_PROGR_PL1A12			7	OX2046E7				7	Cy81_Bulk_CD45_E10_S154_comb			7	Cy71_CD45_H10_S574_comb			7	CY75_1FNA_G06_S558_comb
8	BC01_12			8	BC04_54				8	CML1266_PROGR_PL1B7			8	OX2046H12				8	Cy80_II_CD45_H07_S955_comb			8	Cy81_Bulk_CD45_C06_S126_comb
9	BC01_33			9	BC04_61				9	CML1266_PROGR_PL1F10			9	CML1203D12				9	Cy81_FNA_CD45_D09_S333_comb			9	Cy81_Bulk_CD45_B01_S109_comb
10	BC01_34			10	BC04_91				10	CML1266_PROGR_PL1B4			10	CML1203C8				10	Cy71_CD45_E12_S540_comb			10	Cy71_CD45_E10_S538_comb
11	BC01_53			11	BC04_92				11	CML1203C6			11	CML1203D2				11	Cy80_II_CD45_H09_S957_comb			11	Cy71_CD45_B12_S504_comb
12	BC01_55			12	BC07_72				12	CML1203F11			12	CML1203A5				12	Cy80_II_CD45_B11_S887_comb			12	Cy81_Bulk_CD45_A11_S107_comb
13	BC01_57			13	BC07_73				13	CML1203B4			13	CML1203E1				13	Cy81_Bulk_CD45_E04_S148_comb			13	Cy71_CD45_E02_S530_comb
14	BC01_66			14	BC08_06				14	CML1203F5			14	OX967E5				14	Cy80_II_CD45_D11_S911_comb			14	Cy71_CD45_B03_S495_comb
15	BC01_69			15	BC08_08				15	CML1203F10			15	OX824H9				15	Cy71_CD45_E11_S539_comb			15	Cy81_Bulk_CD45_C05_S125_comb
16	BC01_70			16	BC08_22				16	CML1203D9			16	OX824E9				16	Cy81_FNA_CD45_C09_S321_comb			16	Cy71_CD45_F01_S541_comb
17	BC01_72			17	BC08_27				17	CML1203E8			17	OX824B11				17	Cy80_II_CD45_G07_S943_comb			17	Cy71_CD45_F07_S547_comb
18	BC01_77			18	BC08_70				18	CML1203G6			18	OX824D11				18	Cy71_CD45_G08_S560_comb			18	Cy81_FNA_CD45_H09_S381_comb
19	BC01_87			19	BC10_69				19	CML1203E2			19	OX824C2_merged				19	Cy71_CD45_F06_S546_comb			19	Cy71_CD45_E05_S533_comb
20	BC01_95			20	BC10_81				20	CML1203B3			20	OX824F8				20	Cy81_Bulk_CD45_D01_S133_comb			20	Cy81_Bulk_CD45_A08_S104_comb
21	BC04_01			21	BC02_19				21	CML1203D6			21	OX824H7				21	Cy81_Bulk_CD45_D10_S142_comb			21	Cy71_CD45_H12_S576_comb
22	BC04_07			22	BC02_22				22	CML1203G3			22	OX824F12				22	Cy81_FNA_CD45_C05_S317_comb			22	Cy81_Bulk_CD45_A02_S98_comb
23	BC04_09			23	BC02_24				23	CML1203A9			23	OX824F11				23	Cy80_II_CD45_B01_S877_comb			23	Cy71_CD45_C02_S506_comb
24	BC04_13			24	BC02_25				24	CML1203B7			24	OX824G11				24	Cy81_Bulk_CD45_G12_S180_comb			24	Cy71_CD45_C04_S508_comb
25	BC04_20			25	BC02_34				25	CML1203A6			25	OX824C8				25	Cy81_FNA_CD45_F02_S350_comb			25	Cy71_CD45_H01_S565_comb
26	BC04_23			26	BC02_47				26	CML1203C3			26	OX824E11				26	Cy80_II_CD45_B09_S885_comb			26	Cy71_CD45_F05_S545_comb
27	BC04_24			27	BC02_59				27	CML1203B8			27	OX824D1				27	Cy81_FNA_CD45_H12_S384_comb			27	Cy81_Bulk_CD45_D04_S136_comb
28	BC04_27			28	BC02_61				28	CML1203C10			28	OX824G9				28	Cy81_Bulk_CD45_E08_S152_comb			28	Cy81_FNA_CD45_H08_S380_comb
29	BC04_29			29	BC02_70				29	CML1203B10			29	OX824G3				29	Cy80_II_CD45_G09_S945_comb			29	Cy80_II_CD45_C01_S889_comb
30	BC04_31			30	BC02_75				30	CML1203F2			30	OX824F2				30	Cy80_II_CD45_D09_S909_comb			30	Cy71_CD45_E08_S536_comb
31	BC04_32			31	BC02_76				31	CML1203B1			31	OX824B7				31	Cy71_CD45_D11_S527_comb			31	Cy71_CD45_B06_S498_comb
32	BC04_33			32	BC02_94				32	CML1203B6			32	OX824E6_merged				32	Cy81_Bulk_CD45_B09_S117_comb			32	Cy80_II_CD45_D07_S907_comb
33	BC04_36			33	BC02_95				33	CML1203F6			33	OX824F6				33	Cy71_CD45_F11_S551_comb			33	Cy80_II_CD45_D12_S912_comb
34	BC04_37								34	CML1203C2			34	OX824B10				34	Cy81_FNA_CD45_H10_S382_comb			34	Cy71_CD45_B01_S493_comb
35	BC04_39								35	CML1203E6			35	OX824D10				35	Cy80_II_CD45_B02_S878_comb			35	Cy71_CD45_G12_S564_comb
36	BC04_40								36	CML1203A12			36	OX824C3				36	Cy81_FNA_CD45_B11_S311_comb			36	Cy81_FNA_CD45_F05_S353_comb
37	BC04_41								37	CML1203D5			37	OX824B8				37	Cy81_Bulk_CD45_B12_S120_comb			37	cy79-p1-CD45-neg-PDL1-pos-AS-C1-R1-C04-S28-comb
38	BC04_45								38	CML1203A1			38	OX824F9				38	Cy71_CD45_A10_S490_comb			38	cy79-p3-CD45-neg-PD1-pos-AS-C3-R1-B08-S308-comb
39	BC04_49								39	CML1203A11			39	OX824H3				39	Cy80_II_CD45_F12_S936_comb			39	cy79-p1-CD45-neg-PDL1-pos-AS-C1-R1-D09-S45-comb
40	BC04_53								40	CML1203D8			40	OX824F1_merged				40	Cy80_II_CD45_B06_S882_comb			40	cy79-p3-CD45-neg-PD1-pos-AS-C3-R1-D10-S334-comb
41	BC04_56								41	CML1203A4			41	OX824A11				41	Cy71_CD45_F10_S550_comb			41	cy79-p3-CD45-neg-PD1-pos-AS-C3-R1-H01-S373-comb
42	BC04_58								42	CML1203A10			42	OX824G1_merged				42	Cy71_CD45_D09_S525_comb			42	cy79-p1-CD45-neg-PDL1-neg-AS-C4-R1-F11-S167-comb
43	BC04_59								43	OX967A9			43	OX824H5_merged				43	Cy80_II_CD45_F07_S931_comb			43	cy79-p1-CD45-neg-PDL1-neg-AS-C4-R1-A12-S108-comb
44	BC04_60								44	OX967F9			44	OX824B2				44	Cy80_II_CD45_B12_S888_comb			44	cy79-p1-CD45-neg-PDL1-neg-AS-C4-R1-G12-S180-comb
45	BC04_63								45	OX967H10_merged			45	OX824C10				45	Cy80_II_CD45_A09_S873_comb			45	cy79-p3-CD45-neg-PD1-pos-AS-C3-R1-B10-S310-comb
46	BC04_64								46	OX967D12			46	OX824G6				46	Cy80_II_CD45_F11_S935_comb			46	cy79-p3-CD45-neg-PD1-pos-AS-C3-R1-D07-S331-comb
47	BC04_69								47	OX967E11			47	OX824A7				47	Cy81_Bulk_CD45_E03_S147_comb			47	cy79-p3-CD45-neg-PD1-pos-AS-C3-R1-D08-S332-comb
48	BC04_71								48	OX967D5			48	OX824D2_merged				48	Cy80_II_CD45_D04_S904_comb			48	cy79-p3-CD45-neg-PD1-pos-AS-C3-R1-G01-S361-comb
49	BC04_77								49	OX967D9			49	OX824C9				49	Cy81_FNA_CD45_C08_S320_comb			49	cy79-p3-CD45-neg-PD1-pos-AS-C3-R1-G11-S371-comb
50	BC04_78								50	OX967H9			50	OX824B9				50	Cy81_Bulk_CD45_B04_S112_comb			50	cy79-p1-CD45-neg-PDL1-neg-AS-C4-R1-D08-S140-comb
51	BC04_82								51	OX967C9			51	OX824A10				51	Cy71_CD45_G05_S557_comb			51	cy79-p3-CD45-neg-PD1-pos-AS-C3-R1-G10-S370-comb
52	BC04_85								52	OX967G11			52	OX824A3				52	Cy81_FNA_CD45_F03_S351_comb			52	cy79-p3-CD45-neg-PD1-pos-AS-C3-R1-C02-S314-comb
53	BC04_86								53	OX967A7			53	OX824D8				53	Cy81_Bulk_CD45_B05_S113_comb			53	cy79-p3-CD45-neg-PD1-pos-AS-C3-R1-A02-S290-comb
54	BC04_88								54	OX967B11_merged			54	OX824D9				54	Cy80_II_CD45_C02_S890_comb			54	cy79-p3-CD45-neg-PD1-pos-AS-C3-R1-G05-S365-comb
55	BC04_90								55	OX967H4			55	OX824F3				55	Cy80_II_CD45_F01_S925_comb			55	cy79-p1-CD45-neg-PDL1-pos-AS-C1-R1-D06-S42-comb
56	BC04_93								56	OX824E1			56	OX824G12				56	Cy80_II_CD45_E01_S913_comb			56	cy79-p1-CD45-neg-PDL1-neg-AS-C4-R1-H05-S185-comb
57	BC07_01								57	OX824A9			57	OX824H6				57	Cy81_FNA_CD45_B02_S302_comb			57	cy79-p4-CD45-neg-PDL1-neg-E11-S1115-comb
58	BC07_06								58	OX824G8			58	OX824C6				58	Cy81_FNA_CD45_F07_S355_comb			58	cy79-p5-CD45-neg-PDL1-neg-F10-S838-comb
59	BC07_08								59	OX824E2_merged			59	OX824D3_merged				59	Cy80_II_CD45_H11_S959_comb			59	cy79-p5-CD45-neg-PDL1-neg-A02-S770-comb
60	BC07_12								60	OX824B6_merged			60	OX824B12				60	Cy81_FNA_CD45_E04_S340_comb			60	cy79-p4-CD45-neg-PDL1-neg-B08-S1076-comb
61	BC07_15								61	OX824F10			61	OX824C11				61	Cy80_II_CD45_A01_S865_comb			61	cy82-CD45-pos-3-A03-S3-comb
62	BC07_18								62	OX824A12			62	OX714C6				62	Cy81_Bulk_CD45_F12_S168_comb			62	cy79-p4-CD45-neg-PDL1-neg-C12-S1092-comb
63	BC07_20								63	OX824C1			63	OX714H7				63	Cy71_CD45_E06_S534_comb			63	cy79-p4-CD45-neg-PDL1-neg-C03-S1083-comb
64	BC07_24								64	OX824A4			64	OX714E10				64	Cy71_CD45_C12_S516_comb			64	cy79-p5-CD45-neg-PDL1-neg-D03-S807-comb
65	BC07_27								65	OX824A8			65	OX714E6				65	Cy71_CD45_A06_S486_comb			65	cy79-p4-CD45-neg-PDL1-neg-F08-S1124-comb
66	BC07_31								66	OX824E8			66	OX714C11_merged				66	Cy80_II_CD45_E11_S923_comb			66	cy81-FNA-CD45-neg-G12-S1044-comb
67	BC07_35								67	OX824H1_merged			67	OX714F6				67	Cy71_CD45_C09_S513_comb			67	cy79-p5-CD45-neg-PDL1-pos-H06-S762-comb
68	BC07_36								68	OX824G10			68	OX714F11				68	Cy80_II_CD45_E08_S920_comb			68	cy79-p4-CD45-neg-PDL1-neg-F12-S1128-comb
69	BC07_38								69	OX824E10			69	OX714D1				69	Cy81_FNA_CD45_H05_S377_comb			69	cy79-p4-CD45-neg-PDL1-pos-D03-S423-comb
70	BC07_39								70	OX714D5			70	OX714C7				70	Cy81_FNA_CD45_D12_S336_comb			70	cy79-p5-CD45-neg-PDL1-pos-F09-S741-comb
71	BC07_43								71	OX714C9			71	OX714G7				71	Cy71_CD45_A07_S487_comb			71	cy79-p4-CD45-neg-PDL1-neg-H01-S1141-comb
72	BC07_57								72	OX714B1			72	OX714F3				72	Cy71_CD45_G11_S563_comb			72	cy79-p4-CD45-neg-PDL1-pos-H11-S479-comb
73	BC07_59								73	OX714D6			73	OX714E2				73	Cy81_Bulk_CD45_F05_S161_comb			73	cy81-FNA-CD45-neg-H09-S1053-comb
74	BC07_65								74	X714_NEWB4			74	OX714A8_merged				74	Cy81_Bulk_CD45_D08_S140_comb			74	cy79-p5-CD45-neg-PDL1-neg-G04-S844-comb
75	BC07_66								75	OX714H6			75	OX714B5				75	Cy81_FNA_CD45_B04_S304_comb			75	cy79-p4-CD45-neg-PDL1-pos-D01-S421-comb
76	BC07_67								76	X714_NEWA8			76	OX714G3				76	Cy80_II_CD45_H12_S960_comb			76	cy79-p4-CD45-neg-PDL1-neg-F03-S1119-comb
77	BC07_75								77	X714_NEWA5			77	OX714H3				77	Cy81_FNA_CD45_H01_S373_comb			77	cy79-p4-CD45-neg-PDL1-pos-C04-S412-comb
78	BC07_78								78	X714_NEWB1			78	OX714E3				78	Cy71_CD45_C07_S511_comb			78	cy79-p4-CD45-neg-PDL1-pos-F06-S450-comb
79	BC07_87								79	OX714C4			79	OX714D7				79	Cy81_Bulk_CD45_A12_S108_comb			79	cy79-p4-CD45-neg-PDL1-neg-B11-S1079-comb
80	BC07_89								80	OX714G4			80	OX714D4				80	Cy80_II_CD45_A06_S870_comb			80	cy79-p5-CD45-neg-PDL1-neg-A05-S773-comb
81	BC07LN_02								81	X714_NEWA3			81	OX714F4				81	Cy81_Bulk_CD45_E06_S150_comb			81	cy82-CD45-pos-1-E08-S536-comb
82	BC07LN_06								82	OX714B3			82	OX714D3				82	Cy71_CD45_C10_S514_comb			82	cy79-p4-CD45-neg-PDL1-pos-C12-S420-comb
83	BC07LN_13								83	OX710D3			83	OX714B6				83	Cy81_Bulk_CD45_D06_S138_comb			83	cy79-p5-CD45-pos-PD1-pos-E02-S626-comb
84	BC07LN_15								84	OX710H9			84	OX714G1				84	Cy71_CD45_F08_S548_comb			84	cy79-p5-CD45-neg-PDL1-neg-C09-S801-comb
85	BC07LN_23								85	OX710C7			85	OX714E8_merged				85	Cy81_FNA_CD45_D11_S335_comb			85	cy79-p5-CD45-neg-PDL1-neg-G03-S843-comb
86	BC07LN_26								86	OX710D7			86	OX714G5				86	Cy71_CD45_H04_S568_comb			86	cy79-p4-CD45-neg-PDL1-pos-D12-S432-comb
87	BC07LN_29								87	OX710E10			87	OX714B4				87	Cy81_FNA_CD45_C10_S322_comb			87	cy81-Bulk-CD45-neg-C04-S124-comb
88	BC07LN_30								88	OX710A6			88	X714_NEWC10				88	Cy71_CD45_D01_S517_comb			88	cy79-p5-CD45-neg-PDL1-neg-G07-S847-comb
89	BC07LN_31								89	OX710C5			89	X714_NEWC6				89	Cy71_CD45_B09_S501_comb			89	cy79-p4-CD45-neg-PDL1-neg-H03-S1143-comb
90	BC07LN_34								90	OX691A9			90	OX714A2				90	Cy81_Bulk_CD45_G06_S174_comb			90	cy79-p4-CD45-neg-PDL1-neg-G07-S1135-comb
91	BC07LN_35								91	OX691E12			91	OX714E4				91	Cy71_CD45_H11_S575_comb			91	cy79-p4-CD45-neg-PDL1-pos-F09-S453-comb
92	BC07LN_36								92	OX691D4			92	OX714C3				92	Cy71_CD45_D06_S522_comb			92	cy79-p5-CD45-neg-PDL1-pos-E06-S726-comb
93	BC07LN_40								93	OX691C10			93	OX714G6				93	Cy80_II_CD45_C08_S896_comb			93	cy81-FNA-CD45-neg-G03-S1035-comb
94	BC07LN_41								94	OX691D11			94	OX714A6				94	Cy81_FNA_CD45_E01_S337_comb			94	cy79-p5-CD45-neg-PDL1-neg-F02-S830-comb
95	BC07LN_42								95	OX691B9			95	OX714A5				95	Cy71_CD45_B10_S502_comb			95	cy82-CD45-neg-2-H12-S288-comb
96	BC07LN_51								96	OX691A1			96	OX714H2				96	Cy81_Bulk_CD45_D12_S144_comb			96	cy79-p4-CD45-neg-PDL1-neg-E01-S1105-comb
97	BC07LN_52								97	OX691F3			97	OX714G11_merged				97	Cy81_Bulk_CD45_G03_S171_comb			97	cy79-p4-CD45-neg-PDL1-pos-D08-S428-comb
98	BC07LN_57								98	OX691E1			98	OX714H1				98	Cy81_Bulk_CD45_D11_S143_comb			98	cy79-p4-CD45-neg-PDL1-neg-B10-S1078-comb
99	BC07LN_60								99	OX691C2			99	OX714G2				99	Cy80_II_CD45_G03_S939_comb			99	cy79-p5-CD45-neg-PDL1-pos-H10-S766-comb
100	BC07LN_73								100	OX691C9			100	OX714D2				100	Cy71_CD45_C03_S507_comb			100	cy79-p4-CD45-neg-PDL1-neg-C02-S1082-comb
101	BC07LN_75								101	OX691A6			101	OX714H4				101	Cy71_CD45_H08_S572_comb			101	cy79-p5-CD45-neg-PDL1-neg-F08-S836-comb
102	BC07LN_79								102	OX691G3			102	OX710B5				102	Cy81_FNA_CD45_B12_S312_comb			102	cy79-p4-CD45-neg-PDL1-neg-F09-S1125-comb
103	BC07LN_82								103	OX691G1			103	OX691B11				103	Cy81_FNA_CD45_H04_S376_comb			103	cy79-p5-CD45-neg-PDL1-pos-G07-S751-comb
104	BC07LN_86								104	OX691A5			104	OX691E8				104	Cy71_CD45_B11_S503_comb			104	cy81-Bulk-CD45-neg-G07-S175-comb
105	BC07LN_91								105	OX691D5			105	OX691B5				105	Cy71_CD45_H02_S566_comb			105	cy79-p4-CD45-neg-PDL1-pos-B06-S402-comb
106	BC07LN_95								106	OX664F9			106	OX691B6				106	Cy71_CD45_G03_S555_comb			106	cy79-p5-CD45-neg-PDL1-pos-F05-S737-comb
107	BC03_09								107	OX664F8			107	OX691D10				107	Cy80_II_CD45_E12_S924_comb			107	cy79-p5-CD45-neg-PDL1-pos-B09-S693-comb
108	BC03_11								108	OX664F7			108	OX2286_PL1E3				108	Cy80_II_CD45_B08_S884_comb			108	cy79-p5-CD45-neg-PDL1-neg-C04-S796-comb
109	BC03_13								109	OX664E7			109	OX2286_PL1F4				109	Cy80_II_CD45_E06_S918_comb			109	cy79-p4-CD45-neg-PDL1-pos-D09-S429-comb
110	BC03_16								110	OX664D4			110	OX2286_PL1G6				110	Cy80_II_CD45_A02_S866_comb			110	cy79-p4-CD45-neg-PDL1-pos-H05-S473-comb
111	BC03_17								111	OX664D3			111	OX2286_PL1F6				111	Cy81_FNA_CD45_F10_S358_comb			111	cy81-Bulk-CD45-neg-H12-S192-comb
112	BC03_19								112	OX664C4			112	OX2038D9				112	Cy80_II_CD45_F10_S934_comb			112	cy81-FNA-CD45-neg-D01-S997-comb
113	BC03_20								113	OX2286_PL1D8			113	OX2038B10				113	Cy71_CD45_A03_S483_comb			113	cy79-p5-CD45-neg-PDL1-pos-H09-S765-comb
114	BC03_21								114	OX2286_PL1H2			114	OX2038E4				114	Cy81_FNA_CD45_C02_S314_comb			114	cy79-p4-CD45-neg-PDL1-neg-E09-S1113-comb
115	BC03_23								115	OX2286_PL1G4			115	OX2038E11				115	Cy81_Bulk_CD45_E01_S145_comb			115	cy81-Bulk-CD45-neg-D01-S133-comb
116	BC03_26								116	OX2286_PL1D1			116	OX1674H8				116	Cy80_II_CD45_C04_S892_comb			116	cy79-p4-CD45-neg-PDL1-neg-D08-S1100-comb
117	BC03_29								117	OX2286_PL1B4			117	OX1674H4				117	Cy81_Bulk_CD45_C11_S131_comb			117	cy79-p4-CD45-neg-PDL1-pos-G09-S465-comb
118	BC03_35								118	OX2286_PL1G5			118	OX1674G6				118	Cy71_CD45_E09_S537_comb			118	cy81-Bulk-CD45-neg-B04-S112-comb
119	BC03_37								119	OX2286_PL1A7			119	OX1674G12				119	Cy81_FNA_CD45_C07_S319_comb			119	cy79-p4-CD45-neg-PDL1-neg-B12-S1080-comb
120	BC03_41								120	OX2038G11			120	OX1674G5				120	Cy80_II_CD45_B10_S886_comb			120	cy81-Bulk-CD45-neg-A07-S103-comb
121	BC03_43								121	OX2038F11			121	OX1674H11				121	cy79-p1-CD45-neg-PDL1-pos-AS-C1-R1-F07-S67-comb			121	cy79-p4-CD45-neg-PDL1-pos-F10-S454-comb
122	BC03LN_05								122	OX2038B6			122	OX1674F10				122	cy79-p1-CD45-neg-PDL1-pos-AS-C1-R1-G01-S73-comb			122	cy81-FNA-CD45-neg-H02-S1046-comb
123	BC03LN_19								123	OX2038F2			123	OX1674G1				123	cy79-p1-CD45-neg-PDL1-neg-AS-C4-R1-D09-S141-comb			123	cy81-FNA-CD45-neg-H10-S1054-comb
124	BC03LN_23								124	OX2038H10			124	OX1674C11				124	cy79-p1-CD45-neg-PDL1-neg-AS-C4-R1-D06-S138-comb			124	cy79-p4-CD45-neg-PDL1-neg-H07-S1147-comb
125	BC03LN_25								125	OX2038B3			125	OX1674H7				125	cy79-p1-CD45-neg-PDL1-neg-AS-C4-R1-C01-S121-comb			125	cy81-FNA-CD45-neg-H11-S1055-comb
126	BC03LN_28								126	OX2038B12			126	OX1674F1				126	cy79-p1-CD45-neg-PDL1-neg-AS-C4-R1-D02-S134-comb			126	cy79-p4-CD45-neg-PDL1-neg-H02-S1142-comb
127	BC03LN_35								127	OX2038F8			127	OX1674G3				127	cy79-p1-CD45-neg-PDL1-neg-AS-C4-R1-F07-S163-comb			127	cy79-p4-CD45-neg-PDL1-pos-B09-S405-comb
128	BC03LN_47								128	OX2038C12			128	OX1674E1				128	cy79-p3-CD45-neg-PD1-pos-AS-C3-R1-C01-S313-comb			128	cy79-p5-CD45-neg-PDL1-pos-G08-S752-comb
129	BC03LN_57								129	OX2038B11			129	OX1674F12				129	cy79-p1-CD45-neg-PDL1-pos-AS-C1-R1-A10-S10-comb			129	cy79-p5-CD45-neg-PDL1-pos-F07-S739-comb
130	BC03LN_61								130	OX2038C10			130	OX1674G2				130	cy79-p1-CD45-neg-PDL1-pos-AS-C1-R1-G10-S82-comb			130	cy79-p5-CD45-neg-PDL1-neg-F09-S837-comb
131	BC03LN_89								131	OX2038B2			131	OX1674F4				131	cy79-p1-CD45-neg-PDL1-pos-AS-C1-R1-B07-S19-comb			131	cy79-p4-CD45-neg-PDL1-pos-E04-S436-comb
132	BC08_24								132	OX2038B1			132	OX1674E2				132	cy79-p1-CD45-neg-PDL1-neg-AS-C4-R1-B10-S118-comb			132	cy79-p5-CD45-neg-PDL1-pos-E12-S732-comb
133	BC08_33								133	OX1674D11			133	OX1674E4				133	cy79-p1-CD45-neg-PDL1-neg-AS-C4-R1-D12-S144-comb			133	cy79-p4-CD45-neg-PDL1-neg-D10-S1102-comb
134	BC08_36								134	OX1674F9			134	OX1674D2				134	cy79-p1-CD45-neg-PDL1-neg-AS-C4-R1-D05-S137-comb			134	cy79-p4-CD45-neg-PDL1-neg-G11-S1139-comb
135	BC08_48								135	OX1674C9			135	OX1674F5				135	cy79-p1-CD45-neg-PDL1-pos-AS-C1-R1-B12-S24-comb			135	cy79-p4-CD45-neg-PDL1-neg-B06-S1074-comb
136	BC08_51								136	OX1674E8			136	OX1674G10				136	cy79-p1-CD45-neg-PDL1-pos-AS-C1-R1-B02-S14-comb			136	cy79-p4-CD45-neg-PDL1-pos-B04-S400-comb
137	BC08_56								137	OX1674F6			137	OX1674E9				137	cy79-p1-CD45-neg-PDL1-pos-AS-C1-R1-C08-S32-comb			137	cy79-p4-CD45-neg-PDL1-neg-C05-S1085-comb
138	BC08_59								138	OX1674B9			138	OX1674D10				138	cy79-p1-CD45-neg-PDL1-pos-AS-C1-R1-F06-S66-comb			138	cy79-p4-CD45-neg-PDL1-neg-B05-S1073-comb
139	BC08_73								139	OX1674E10			139	OX1674E11				139	cy79-p1-CD45-neg-PDL1-pos-AS-C1-R1-E01-S49-comb			139	cy79-p4-CD45-neg-PDL1-neg-E03-S1107-comb
140	BC08_94								140	OX1674F11			140	OX1674D6				140	cy79-p1-CD45-neg-PDL1-neg-AS-C4-R1-F01-S157-comb			140	cy79-p5-CD45-neg-PDL1-neg-A10-S778-comb
141	BC08_95								141	OX1302G4_merged			141	OX1674H5				141	cy79-p1-CD45-neg-PDL1-neg-AS-C4-R1-H01-S181-comb			141	cy79-p5-CD45-neg-PDL1-neg-H05-S857-comb
142	BC10_09								142	OX1302F4			142	OX1674G8				142	cy79-p1-CD45-neg-PDL1-pos-AS-C1-R1-A04-S4-comb			142	cy82-CD45-pos-3-E02-S50-comb
143	BC10_16								143	OX1302H2_merged			143	OX1674B3				143	cy79-p1-CD45-neg-PDL1-pos-AS-C1-R1-B08-S20-comb			143	cy79-p4-CD45-neg-PDL1-neg-F11-S1127-comb
144	BC10_47								144	OX1302G8			144	OX1674H2				144	cy79-p3-CD45-neg-PD1-pos-AS-C3-R1-D11-S335-comb			144	cy82-CD45-pos-1-G08-S560-comb
145	BC10_54								145	OX1302G7_merged			145	OX1674A2				145	cy79-p1-CD45-neg-PDL1-neg-AS-C4-R1-F03-S159-comb			145	cy79-p5-CD45-neg-PDL1-pos-C12-S708-comb
146	BC10_58								146	OX1249G9			146	OX1674A11				146	cy79-p1-CD45-neg-PDL1-pos-AS-C1-R1-E08-S56-comb			146	cy81-Bulk-CD45-neg-H08-S188-comb
147	BC10_73								147	OX1249C4			147	OX1674A4				147	cy79-p1-CD45-neg-PDL1-pos-AS-C1-R1-A07-S7-comb			147	cy79-p4-CD45-neg-PDL1-neg-B01-S1069-comb
148	BC10_80								148	OX1249D7			148	OX1674C8				148	cy79-p1-CD45-neg-PDL1-neg-AS-C4-R1-B11-S119-comb			148	cy81-Bulk-CD45-neg-A02-S98-comb
149	BC10_85								149	OX1249C3_merged			149	OX1674C4				149	cy79-p1-CD45-neg-PDL1-neg-AS-C4-R1-G02-S170-comb			149	cy81-Bulk-CD45-neg-E12-S156-comb
150	BC10_95								150	OX1249G2			150	OX1674A7				150	cy79-p3-CD45-neg-PD1-pos-AS-C3-R1-H03-S375-comb			150	cy79-p4-CD45-neg-PDL1-pos-A09-S393-comb
151	BC02_02								151	OX1249A10			151	OX1674G11				151	cy79-p3-CD45-neg-PD1-pos-AS-C3-R1-C04-S316-comb			151	cy79-p4-CD45-neg-PDL1-neg-F06-S1122-comb
152	BC02_08								152	CML960_diagD6			152	OX1674D5				152	cy79-p1-CD45-neg-PDL1-neg-AS-C4-R1-F06-S162-comb			152	cy82-CD45-pos-3-C01-S25-comb
153	BC02_09								153	CML960_diagB9			153	OX1674A9				153	cy79-p3-CD45-neg-PD1-pos-AS-C3-R1-B04-S304-comb			153	cy81-FNA-CD45-neg-H03-S1047-comb
154	BC02_10								154	CML960_diagA4			154	OX1674D4				154	cy79-p1-CD45-neg-PDL1-neg-AS-C4-R1-F04-S160-comb			154	cy79-p5-CD45-neg-PDL1-pos-B05-S689-comb
155	BC02_11								155	CML960_diagC10			155	OX1674A3				155	cy79-p1-CD45-neg-PDL1-neg-AS-C4-R1-C08-S128-comb			155	cy79-p5-CD45-neg-PDL1-pos-C07-S703-comb
156	BC02_12								156	CML960_diagB10			156	OX1674C10				156	cy79-p1-CD45-neg-PDL1-pos-AS-C1-R1-F03-S63-comb			156	cy53-1-CD45-neg-C06-S318-comb
157	BC02_13								157	CML940_diagB8			157	OX1674D8				157	cy79-p1-CD45-neg-PDL1-neg-AS-C4-R1-H07-S187-comb			157	cy53-1-CD45-neg-B02-S302-comb
158	BC02_14								158	CML940_diagA8			158	OX1674C3				158	cy79-p1-CD45-neg-PDL1-neg-AS-C4-R1-B07-S115-comb			158	cy53-1-CD45-neg-D06-S330-comb
159	BC02_15								159	CML940_diagB5			159	OX1674D3				159	cy79-p1-CD45-neg-PDL1-neg-AS-C4-R1-G04-S172-comb			159	cy82-CD45-neg-3-D09-S813-comb
160	BC02_18								160	CML940_diagA12			160	OX1674D1				160	cy79-p1-CD45-neg-PDL1-pos-AS-C1-R1-G07-S79-comb			160	cy82-CD45-pos-2-G05-S557-comb
161	BC02_26								161	CML656_diagC4			161	OX1674F8				161	cy79-p1-CD45-neg-PDL1-pos-AS-C1-R1-G03-S75-comb			161	cy53-1-CD45-neg-A12-S300-comb
162	BC02_28								162	CML656_diagE7			162	OX1674B1				162	cy79-p1-CD45-neg-PDL1-pos-AS-C1-R1-G09-S81-comb			162	cy82-CD45-neg-3-A11-S779-comb
163	BC02_31								163	CML656_diagA3			163	OX1674H3				163	cy79-p1-CD45-neg-PDL1-neg-AS-C4-R1-B04-S112-comb			163	cy82-CD45-pos-2-F02-S542-comb
164	BC02_44								164	CML656_diagB7			164	OX1674D9				164	cy79-p1-CD45-neg-PDL1-pos-AS-C1-R1-C10-S34-comb			164	cy53-1-CD45-neg-F07-S355-comb
165	BC02_50								165	CML656_diagA8			165	OX1674F7				165	cy79-p1-CD45-neg-PDL1-pos-AS-C1-R1-E11-S59-comb			165	cy53-1-CD45-neg-C09-S321-comb
166	BC02_51								166	CML656_diagA10			166	OX1674B2				166	cy79-p1-CD45-neg-PDL1-neg-AS-C4-R1-C07-S127-comb			166	cy53-1-CD45-neg-F08-S356-comb
167	BC02_53								167	CML656_diagA7			167	OX1674E7				167	cy79-p1-CD45-neg-PDL1-pos-AS-C1-R1-D10-S46-comb			167	cy53-1-CD45-neg-B06-S306-comb
168	BC02_54								168	CML656_diagF1			168	OX1674C5				168	cy79-p1-CD45-neg-PDL1-pos-AS-C1-R1-G06-S78-comb			168	cy53-1-CD45-neg-A07-S295-comb
169	BC02_55								169	CML656_diagE4			169	OX1674G7				169	cy79-p3-CD45-neg-PD1-pos-AS-C3-R1-H02-S374-comb			169	cy79-p3-CD45-neg-PDL1-neg-A08-S200-comb
170	BC02_58								170	CML656_diagA2			170	OX1674A1				170	cy79-p1-CD45-neg-PDL1-neg-AS-C4-R1-B09-S117-comb			170	cy79-p3-CD45-neg-PDL1-neg-G03-S267-comb
171	BC02_60								171	CML655_diag_PL1F5			171	OX1674B10				171	cy79-p1-CD45-neg-PDL1-neg-AS-C4-R1-H09-S189-comb			171	cy79-p3-CD45-neg-PDL1-neg-C07-S223-comb
172	BC02_62								172	CML655_diag_PL1C7			172	OX1674E5				172	cy79-p3-CD45-neg-PD1-pos-AS-C3-R1-B06-S306-comb			172	cy79-p3-CD45-neg-PDL1-neg-E05-S245-comb
173	BC02_63								173	CML655_diag_PL1D1			173	OX1674H6				173	cy79-p3-CD45-neg-PD1-pos-AS-C3-R1-C05-S317-comb			173	cy79-p3-CD45-neg-PDL1-neg-C09-S225-comb
174	BC02_64								174	CML25_diagE9			174	OX1674B5				174	cy79-p1-CD45-neg-PDL1-neg-AS-C4-R1-A10-S106-comb			174	cy79-p3-CD45-neg-PDL1-neg-C02-S218-comb
175	BC02_66								175	CML25_diagG8			175	OX1674H1				175	cy79-p1-CD45-neg-PDL1-pos-AS-C1-R1-G08-S80-comb			175	cy79-p3-CD45-neg-PDL1-neg-B07-S211-comb
176	BC02_67								176	CML22_DIAGH10			176	OX1674B6				176	cy79-p1-CD45-neg-PDL1-pos-AS-C1-R1-E04-S52-comb			176	cy79-p3-CD45-neg-PDL1-neg-C03-S219-comb
177	BC02_68								177	CML22_DIAGH8			177	OX1674G4				177	cy79-p3-CD45-neg-PD1-pos-AS-C3-R1-E11-S347-comb			177	cy79-p3-CD45-neg-PDL1-neg-C01-S217-comb
178	BC02_71								178	CML15_diagC1			178	OX1674A6				178	cy79-p1-CD45-neg-PDL1-pos-AS-C1-R1-B04-S16-comb			178	cy79-p3-CD45-neg-PDL1-neg-H11-S287-comb
179	BC02_73								179	CML15_diagD5			179	OX1302D8				179	cy79-p3-CD45-neg-PD1-pos-AS-C3-R1-F03-S351-comb			179	cy79-p3-CD45-neg-PDL1-neg-E12-S252-comb
180	BC02_74								180	CML15_diagC9			180	OX1302C6				180	cy79-p1-CD45-neg-PDL1-neg-AS-C4-R1-C05-S125-comb			180	cy79-p3-CD45-neg-PDL1-neg-B08-S212-comb
181	BC02_79								181	CML15_diagB9			181	OX1249F9				181	cy79-p1-CD45-neg-PDL1-pos-AS-C1-R1-E05-S53-comb			181	cy79-p3-CD45-neg-PDL1-neg-C04-S220-comb
182	BC02_81								182	CML15_diagD4			182	OX1249E3				182	cy79-p1-CD45-neg-PDL1-neg-AS-C4-R1-E01-S145-comb			182	cy79-p3-CD45-neg-PDL1-neg-F11-S263-comb
183	BC02_82								183	CML15_diagD9			183	OX1249H4				183	cy79-p1-CD45-neg-PDL1-pos-AS-C1-R1-A11-S11-comb			183	cy79-p3-CD45-neg-PDL1-neg-D01-S229-comb
184	BC02_83								184	CML15_diagA11			184	OX1249D4				184	cy79-p1-CD45-neg-PDL1-pos-AS-C1-R1-G05-S77-comb			184	cy79-p3-CD45-neg-PDL1-neg-F05-S257-comb
185	BC02_86								185	CML15_diagC11			185	OX1249E9				185	cy79-p1-CD45-neg-PDL1-pos-AS-C1-R1-G11-S83-comb			185	cy79-p3-CD45-neg-PDL1-neg-D12-S240-comb
186	BC02_88								186	OX1931B6			186	OX1249E5_merged				186	cy79-p3-CD45-neg-PD1-pos-AS-C3-R1-G06-S366-comb			186	cy79-p3-CD45-neg-PDL1-neg-B01-S205-comb
187	BC02_89								187	OX1931D3			187	OX1249F4				187	cy79-p1-CD45-neg-PDL1-pos-AS-C1-R1-F10-S70-comb			187	cy79-p3-CD45-neg-PDL1-neg-G10-S274-comb
188	BC02_90								188	OX1931E3			188	OX1249D3_merged				188	cy79-p1-CD45-neg-PDL1-pos-AS-C1-R1-F02-S62-comb			188	cy79-p3-CD45-neg-PDL1-neg-A09-S201-comb
189	BC02_93								189	OX1931E11			189	OX1249B4				189	cy79-p1-CD45-neg-PDL1-pos-AS-C1-R1-E02-S50-comb			189	Cy59_10
190	BC02_96								190	OX1931B7			190	OX1249E11				190	cy79-p1-CD45-neg-PDL1-neg-AS-C4-R1-C12-S132-comb			190	Cy59_11
191	BC05_01								191	OX1931G2			191	OX1249D6_merged				191	cy79-p1-CD45-neg-PDL1-pos-AS-C1-R1-A06-S6-comb			191	Cy59_13
192	BC05_02								192	CML1266_DIAG_PL1F1			192	OX1249F11				192	cy79-p1-CD45-neg-PDL1-neg-AS-C4-R1-B05-S113-comb			192	Cy59_14
193	BC05_04								193	CML1266_DIAG_PL1C4			193	OX1249G4				193	cy79-p1-CD45-neg-PDL1-neg-AS-C4-R1-A02-S98-comb			193	Cy59_1
194	BC05_07								194	CML1266_DIAG_PL1E2			194	OX1249F12				194	cy79-p1-CD45-neg-PDL1-neg-AS-C4-R1-G09-S177-comb			194	Cy59_20
195	BC05_08								195	CML1266_DIAG_PL1C10			195	OX1249D12				195	cy79-p3-CD45-neg-PD1-pos-AS-C3-R1-D02-S326-comb			195	Cy59_21
196	BC05_09								196	CML1266_DIAG_PL3E2			196	OX1249C9				196	cy79-p1-CD45-neg-PDL1-neg-AS-C4-R1-C04-S124-comb			196	Cy59_23
197	BC05_12								197	CML1266_DIAG_PL1B11			197	OX1249A8				197	cy79-p1-CD45-neg-PDL1-neg-AS-C4-R1-B03-S111-comb			197	Cy59_25
198	BC05_13								198	CML1266_DIAG_PL3G2			198	OX1249H5_merged				198	cy79-p3-CD45-neg-PD1-pos-AS-C3-R1-E03-S339-comb			198	Cy59_26
199	BC05_16								199	CML1266_DIAG_PL3E10			199	OX1249A12				199	cy79-p1-CD45-neg-PDL1-neg-AS-C4-R1-C06-S126-comb			199	Cy59_27
200	BC05_17								200	CML1266_DIAG_PL3D10			200	OX1249A4				200	cy79-p1-CD45-neg-PDL1-neg-AS-C4-R1-C09-S129-comb			200	Cy59_28
201	BC05_18								201	CML1266_DIAG_PL1A6			201	OX1249C11				201	cy79-p3-CD45-neg-PD1-pos-AS-C3-R1-C12-S324-comb			201	Cy59_30
202	BC05_20								202	CML1266_DIAG_PL3D12			202	OX1249E10				202	cy79-p1-CD45-neg-PDL1-neg-AS-C4-R1-A08-S104-comb			202	Cy59_32
203	BC05_21								203	CML1266_DIAG_PL1E4			203	OX1249G8				203	cy79-p1-CD45-neg-PDL1-pos-AS-C1-R1-G02-S74-comb			203	Cy59_33
204	BC05_22								204	CML1266_DIAG_PL1D7			204	OX1249B11				204	cy79-p3-CD45-neg-PD1-pos-AS-C3-R1-D03-S327-comb			204	Cy59_35
205	BC05_23								205	CML1266_DIAG_PL1A3			205	OX1249G11				205	cy79-p1-CD45-neg-PDL1-neg-AS-C4-R1-G07-S175-comb			205	Cy59_36
206	BC05_25								206	CML1266_DIAG_PL1A10			206	OX1249A3_merged				206	cy79-p3-CD45-neg-PD1-pos-AS-C3-R1-B12-S312-comb			206	Cy59_38
207	BC05_26								207	CML1266_DIAG_PL3A12			207	OX1249A11				207	cy79-p3-CD45-neg-PD1-pos-AS-C3-R1-F08-S356-comb			207	Cy59_39
208	BC05_27								208	CML1266_DIAG_PL3F4			208	OX1249F2_merged				208	cy79-p3-CD45-neg-PD1-pos-AS-C3-R1-G03-S363-comb			208	Cy59_40
209	BC05_28								209	CML1266_DIAG_PL1H10			209	OX1249H11				209	cy79-p1-CD45-neg-PDL1-neg-AS-C4-R1-F08-S164-comb			209	Cy59_41
210	BC05_29								210	CML1266_DIAG_PL3A4			210	OX1249E6				210	cy79-p1-CD45-neg-PDL1-neg-AS-C4-R1-H04-S184-comb			210	Cy59_42
211	BC05_30								211	CML1266_DIAG_PL3A8			211	OX1249H7				211	cy79-p3-CD45-neg-PD1-pos-AS-C3-R1-C09-S321-comb			211	Cy59_44
212	BC05_31								212	CML1266_DIAG_PL3F9			212	OX1249H9				212	cy79-p1-CD45-neg-PDL1-neg-AS-C4-R1-C03-S123-comb			212	Cy59_45
213	BC05_32								213	CML1266_DIAG_PL3D9			213	OX1249E8				213	cy79-p1-CD45-neg-PDL1-neg-AS-C4-R1-F12-S168-comb			213	Cy59_4
214	BC05_33								214	CML1266_DIAG_PL3G1			214	OX1249H10				214	cy79-p1-CD45-neg-PDL1-neg-AS-C4-R1-B01-S109-comb			214	Cy59_53
215	BC05_34								215	CML1266_DIAG_PL1B8			215	OX1249C6_merged				215	cy79-p1-CD45-neg-PDL1-neg-AS-C4-R1-D10-S142-comb			215	Cy59_57
216	BC05_35								216	CML1266_DIAG_PL3G10			216	OX1249G7				216	cy79-p1-CD45-neg-PDL1-neg-AS-C4-R1-B06-S114-comb			216	Cy59_59
217	BC05_36								217	CML1266_DIAG_PL1F3			217	OX1249D8				217	cy79-p1-CD45-neg-PDL1-pos-AS-C1-R1-B06-S18-comb			217	Cy59_5
218	BC05_37								218	OX753H11			218	OX1249C2_merged				218	cy79-p3-CD45-neg-PD1-pos-AS-C3-R1-C08-S320-comb			218	Cy59_60
219	BC05_38								219	OX753E12			219	OX1249G12				219	cy79-p3-CD45-neg-PD1-pos-AS-C3-R1-F09-S357-comb			219	Cy59_61
220	BC05_39								220	OX753G12			220	OX1249H8				220	cy79-p1-CD45-neg-PDL1-pos-AS-C1-R1-G12-S84-comb			220	Cy59_64
221	BC05_41								221	OX753F11			221	OX1249H2				221	cy79-p3-CD45-neg-PD1-pos-AS-C3-R1-E12-S348-comb			221	Cy59_67
222	BC05_42								222	OX753G8			222	OX1249G3				222	cy79-p1-CD45-neg-PDL1-pos-AS-C1-R1-D07-S43-comb			222	Cy59_69
223	BC05_43								223	OX753H9			223	OX1249A9				223	cy79-p3-CD45-neg-PD1-pos-AS-C3-R1-C10-S322-comb			223	Cy59_70
224	BC05_44								224	OX753A11			224	OX1249C8				224	cy79-p1-CD45-neg-PDL1-pos-AS-C1-R1-D11-S47-comb			224	Cy59_71
225	BC05_45								225	OX753G10			225	OX1249C10				225	cy79-p3-CD45-neg-PD1-pos-AS-C3-R1-H06-S378-comb			225	Cy59_73
226	BC05_46								226	OX753G11			226	OX1249B7				226	cy79-p1-CD45-neg-PDL1-neg-AS-C4-R1-G01-S169-comb			226	Cy59_75
227	BC05_47								227	OX753D11			227	CML960_diagD10				227	cy79-p1-CD45-neg-PDL1-neg-AS-C4-R1-A09-S105-comb			227	Cy59_76
228	BC05_48								228	OX753E8			228	CML960_diagD9				228	cy79-p1-CD45-neg-PDL1-neg-AS-C4-R1-C11-S131-comb			228	Cy59_77
229	BC05_49								229	OX753H10			229	CML656_diagE6				229	cy79-p1-CD45-neg-PDL1-pos-AS-C1-R1-E06-S54-comb			229	Cy59_78
230	BC05_50								230	OX753A10			230	CML656_diagC2				230	cy79-p3-CD45-neg-PD1-pos-AS-C3-R1-E06-S342-comb			230	Cy59_79
231	BC05_52								231	OX753E9			231	CML656_diagB12				231	cy79-p1-CD45-neg-PDL1-pos-AS-C1-R1-A08-S8-comb			231	Cy59_81
232	BC05_53								232	OX753H7			232	CML656_diagA4				232	cy79-p1-CD45-neg-PDL1-pos-AS-C1-R1-A03-S3-comb			232	Cy59_82
233	BC05_55								233	OX753A8			233	CML656_diagD12				233	cy79-p1-CD45-neg-PDL1-neg-AS-C4-R1-H12-S192-comb			233	Cy59_85
234	BC05_57								234	OX753F10			234	CML656_diagD3				234	cy79-p1-CD45-neg-PDL1-neg-AS-C4-R1-H06-S186-comb			234	Cy59_86
235	BC05_59								235	OX753B12			235	CML656_diagH9				235	cy79-p3-CD45-neg-PD1-pos-AS-C3-R1-A03-S291-comb			235	Cy59_88
236	BC05_60								236	OX753D9			236	CML655_diag_PL1D8				236	cy79-p1-CD45-neg-PDL1-pos-AS-C1-R1-C09-S33-comb			236	Cy59_89
237	BC05_61								237	OX753A9			237	CML655_diag_PL1D10				237	cy79-p3-CD45-neg-PD1-pos-AS-C3-R1-E02-S338-comb			237	Cy59_90
238	BC05_62								238	OX753E10			238	CML655_diag_PL1G5				238	cy79-p1-CD45-neg-PDL1-neg-AS-C4-R1-H08-S188-comb			238	Cy59_92
239	BC05_63								239	OX753G7			239	CML25_diagB9				239	cy79-p1-CD45-neg-PDL1-neg-AS-C4-R1-A04-S100-comb			239	Cy59_93
240	BC05_64								240	OX753B11			240	CML25_diagA4				240	cy79-p1-CD45-neg-PDL1-pos-AS-C1-R1-D01-S37-comb			240	Cy59_94
241	BC05_68								241	OX753B7			241	CML25_diagH8				241	cy79-p1-CD45-neg-PDL1-pos-AS-C1-R1-C07-S31-comb			241	Cy59_96
242	BC05_69								242	OX750_PL1C6			242	CML25_diagC5				242	cy79-p3-CD45-neg-PD1-pos-AS-C3-R1-G12-S372-comb			242	CY65_NEG_A_AACATAAT_ACACGATC
243	BC05_70								243	OX750_PL1G6			243	CML25_diagC1				243	cy79-p3-CD45-neg-PD1-pos-AS-C3-R1-F12-S360-comb			243	CY65_POS_A_AGAACATT_CTACCAGG
244	BC05_71								244	OX750_PL1F3			244	CML25_diagF6				244	cy79-p3-CD45-neg-PD1-pos-AS-C3-R1-E10-S346-comb			244	cy78-CD45-neg-1-C02-S506-comb
245	BC05_72								245	OX750_PL1D3			245	CML25_diagD9				245	cy79-p1-CD45-neg-PDL1-neg-AS-C4-R1-H10-S190-comb			245	cy78-CD45-neg-1-E03-S531-comb
246	BC05_73								246	OX750_PL1G7			246	CML25_diagB1				246	cy79-p1-CD45-neg-PDL1-neg-AS-C4-R1-G10-S178-comb			246	cy78-CD45-neg-2-C06-S606-comb
247	BC05_75								247	OX750_PL1A3			247	CML15_diagA7				247	cy79-p1-CD45-neg-PDL1-neg-AS-C4-R1-G03-S171-comb			247	cy78-CD45-neg-1-H08-S572-comb
248	BC05_77								248	OX750_PL1B7			248	OX1931A10				248	cy79-p1-CD45-neg-PDL1-pos-AS-C1-R1-E03-S51-comb			248	cy78-CD45-neg-3-G07-S751-comb
249	BC05_78								249	OX750_PL1C3			249	OX1931G3				249	cy79-p1-CD45-neg-PDL1-pos-AS-C1-R1-G04-S76-comb			249	cy78-CD45-neg-3-E05-S725-comb
250	BC05_79								250	OX750_PL1A12			250	OX1931G6				250	cy79-p1-CD45-neg-PDL1-pos-AS-C1-R1-B01-S13-comb			250	cy78-CD45-neg-1-F08-S548-comb
251	BC05_80								251	OX750_PL1F11			251	OX1931C3				251	cy79-p3-CD45-neg-PD1-pos-AS-C3-R1-D09-S333-comb			251	cy78-CD45-neg-2-C05-S605-comb
252	BC05_81								252	OX750_PL1E10			252	OX1931C8				252	cy79-p1-CD45-neg-PDL1-pos-AS-C1-R1-B05-S17-comb			252	cy78-CD45-neg-3-D09-S717-comb
253	BC05_83								253	OX750_PL1A9			253	OX1931B4				253	cy79-p3-CD45-neg-PD1-pos-AS-C3-R1-E09-S345-comb			253	cy84-Primary-CD45-neg-G07-S1039-comb
254	BC05_84								254	OX750_PL1A6			254	OX1931C9				254	cy79-p1-CD45-neg-PDL1-pos-AS-C1-R1-D12-S48-comb			254	cy78-CD45-neg-1-F05-S545-comb
255	BC05_85								255	OX750_PL1F8			255	OX1931B12				255	cy79-p1-CD45-neg-PDL1-pos-AS-C1-R1-D08-S44-comb			255	cy78-CD45-neg-3-F05-S737-comb
256	BC05_86								256	OX750_PL1B2			256	OX1931F5				256	cy79-p1-CD45-neg-PDL1-neg-AS-C4-R1-B02-S110-comb			256	cy78-CD45-neg-1-C01-S505-comb
257	BC05_87								257	OX750_PL1A10			257	OX1931G12				257	cy79-p3-CD45-neg-PD1-pos-AS-C3-R1-F10-S358-comb			257	cy78-CD45-neg-3-E06-S726-comb
258	BC05_88								258	OX750_PL1C11			258	OX1931H2				258	cy79-p1-CD45-neg-PDL1-neg-AS-C4-R1-H02-S182-comb			258	cy78-CD45-neg-3-H04-S760-comb
259	BC05_90								259	OX703_PL2D4			259	OX1931E1				259	cy79-p3-CD45-neg-PD1-pos-AS-C3-R1-A06-S294-comb			259	cy78-CD45-neg-3-G08-S752-comb
260	BC05_91								260	OX703_PL2E6			260	OX1931C2				260	cy79-p3-CD45-neg-PD1-pos-AS-C3-R1-A12-S300-comb			260	cy78-CD45-neg-3-G03-S747-comb
261	BC05_92								261	OX703_PL2E1			261	OX1931C1				261	cy79-p1-CD45-neg-PDL1-pos-AS-C1-R1-F09-S69-comb			261	cy78-CD45-neg-3-C03-S699-comb
262	BC05_93								262	OX703_PL2B5			262	OX1931D1				262	cy79-p3-CD45-neg-PD1-pos-AS-C3-R1-G04-S364-comb			262	cy60_1_cd_45_neg_3_F06_S546_comb
263	BC05_94								263	OX2343_PL1G12			263	CML1266_DIAG_PL3D4				263	cy79-p3-CD45-neg-PD1-pos-AS-C3-R1-B09-S309-comb			263	cy60_1_cd_45_neg_1_D11_S239_comb
264	BC05_95								264	OX2343_PL1A11			264	CML1266_DIAG_PL3G11				264	cy79-p1-CD45-neg-PDL1-neg-AS-C4-R1-G06-S174-comb			264	CY88_5_B10_S694_comb
265	BC05_96								265	OX2343_PL1G1			265	CML1266_DIAG_PL3A6				265	cy79-p1-CD45-neg-PDL1-neg-AS-C4-R1-F09-S165-comb			265	CY88_5_G04_S748_comb
266	BC11_01								266	OX2343_PL1G2			266	OX753F12				266	cy79-p1-CD45-neg-PDL1-neg-AS-C4-R1-A05-S101-comb			266	CY88_3_F05_S641_comb
267	BC11_04								267	OX2343_PL1G11			267	OX753D12				267	cy79-p3-CD45-neg-PD1-pos-AS-C3-R1-C06-S318-comb			267	CY88_5_E04_S724_comb
268	BC11_07								268	OX2343_PL1D8			268	OX753E7				268	cy79-p1-CD45-neg-PDL1-pos-AS-C1-R1-C11-S35-comb			268	CY88_3_B04_S592_comb
269	BC11_28								269	OX2343_PL1D1			269	OX753C12				269	cy79-p3-CD45-neg-PD1-pos-AS-C3-R1-B07-S307-comb			269	CY88_5_B12_S696_comb
270	BC11_43								270	OX2343_PL1C7			270	OX753C11				270	cy79-p3-CD45-neg-PD1-pos-AS-C3-R1-D12-S336-comb			270	CY88_3_H10_S670_comb
271	BC11_56								271	OX2343_PL1A12			271	OX753E11				271	cy79-p1-CD45-neg-PDL1-neg-AS-C4-R1-C10-S130-comb			271	CY88_3_C08_S608_comb
272	BC11_69								272	OX2343_PL1C11			272	OX753A12				272	cy79-p1-CD45-neg-PDL1-pos-AS-C1-R1-F08-S68-comb			272	CY88_5_E02_S722_comb
273	BC11_70								273	OX2343_PL1G7			273	OX753F8				273	cy79-p1-CD45-neg-PDL1-pos-AS-C1-R1-E07-S55-comb			273	CY88_3_G11_S659_comb
274	BC11_78								274	OX2343_PL1G3			274	OX750_PL1D4				274	cy79-p1-CD45-neg-PDL1-neg-AS-C4-R1-G11-S179-comb			274	CY88_3_D03_S615_comb
275	BC11_81								275	OX2343_PL1D10			275	OX750_PL1E1				275	cy79-p3-CD45-neg-PD1-pos-AS-C3-R1-E07-S343-comb			275	CY88_5_C02_S698_comb
276	BC11_88								276	OX2343_PL1E1			276	OX750_PL1B6				276	cy79-p1-CD45-neg-PDL1-neg-AS-C4-R1-F02-S158-comb			276	CY88_3_A02_S578_comb
277	BC06_10								277	OX2343_PL1B2			277	OX750_PL1D11				277	cy79-p3-CD45-neg-PD1-pos-AS-C3-R1-E05-S341-comb			277	CY88_5_C01_S697_comb
278	BC06_23								278	OX2343_PL1F3			278	OX750_PL1E2				278	cy79-p1-CD45-neg-PDL1-neg-AS-C4-R1-F10-S166-comb			278	CY88_3_E02_S626_comb
279	BC06_27								279	OX2125H11			279	OX750_PL1D1				279	cy79-p1-CD45-neg-PDL1-pos-AS-C1-R1-C01-S25-comb			279	CY88_3_C06_S606_comb
280	BC06_28								280	OX2125C12			280	OX750_PL1C10				280	cy79-p3-CD45-neg-PD1-pos-AS-C3-R1-H11-S383-comb			280	CY88_5_A06_S678_comb
281	BC06_32								281	OX1902D2			281	OX750_PL1A2				281	cy79-p1-CD45-neg-PDL1-pos-AS-C1-R1-B11-S23-comb			281	CY88_3_F10_S646_comb
282	BC06_39								282	OX1902B12			282	OX703_PL2C2				282	cy79-p1-CD45-neg-PDL1-pos-AS-C1-R1-D04-S40-comb			282	CY88_3_G01_S649_comb
283	BC06_60								283	OX1902H11			283	OX703_PL2E12				283	cy79-p1-CD45-neg-PDL1-pos-AS-C1-R1-C02-S26-comb			283	CY88_5_A03_S675_comb
284	BC06_74								284	OX1902H4			284	OX703_PL2D9				284	cy79-p1-CD45-neg-PDL1-neg-AS-C4-R1-D01-S133-comb			284	CY88_5_H06_S762_comb
									285	OX1902C8			285	OX2125E2				285	cy79-p3-CD45-neg-PD1-pos-AS-C3-R1-A09-S297-comb			285	CY88_3_F09_S645_comb
									286	OX1902D3			286	OX2125F2				286	cy79-p1-CD45-neg-PDL1-neg-AS-C4-R1-H03-S183-comb			286	CY88_3_G10_S658_comb
									287	OX1902A1			287	OX2125B2				287	cy79-p3-CD45-neg-PD1-pos-AS-C3-R1-E08-S344-comb			287	CY88_3_D05_S617_comb
									288	OX1902C7			288	OX2125F12				288	cy79-p1-CD45-neg-PDL1-pos-AS-C1-R1-F01-S61-comb			288	CY88_3_E08_S632_comb
									289	OX1902A2			289	OX2125E10				289	cy79-p4-CD45-neg-PDL1-neg-H11-S1151-comb			289	CY88_3_F08_S644_comb
									290	OX1902A5			290	OX2125E7				290	cy79-p5-CD45-neg-PDL1-pos-A04-S676-comb			290	CY88_3_H03_S663_comb
									291	OX1902E2			291	OX2125C7				291	cy81-FNA-CD45-neg-D04-S1000-comb			291	CY88_5_B05_S689_comb
									292	OX1705_PL1A10			292	OX2125C11				292	cy80-CD45-neg-G01-S937-comb			292	CY88_3_A01_S577_comb
									293	OX1705_PL1B7			293	OX2125D6				293	cy79-p4-CD45-neg-PDL1-neg-D01-S1093-comb			293	CY88_5_E10_S730_comb
									294	OX1705_PL1B10			294	OX2125D10				294	cy81-Bulk-CD45-neg-A10-S106-comb			294	CY88_5_G11_S755_comb
									295	OX1705_PL1A6			295	OX2125E4				295	cy79-p5-CD45-neg-PDL1-neg-C03-S795-comb			295	CY88_5_C03_S699_comb
									296	OX1705_PL1A1			296	OX2125A11				296	cy81-FNA-CD45-neg-B01-S973-comb			296	CY89NEG_F07_S67_comb
									297	OX1705_PL1A2			297	OX2125E12				297	cy79-p5-CD45-neg-PDL1-pos-D05-S713-comb			297	CY89NEG_A02_S2_comb
									298	OX1570E6			298	OX2125A5				298	cy79-p5-CD45-neg-PDL1-pos-B02-S686-comb			298	CY89CORE11_D05_S137_comb
									299	OX1570F6			299	OX2125F6				299	cy81-Bulk-CD45-neg-G01-S169-comb			299	CY89NEG_H01_S85_comb
									300	OX1570E7			300	OX2125B6				300	cy81-Bulk-CD45-neg-C03-S123-comb			300	CY89CORE11_H03_S183_comb
									301	OX1570E11			301	OX2125A7				301	cy81-FNA-CD45-neg-C09-S993-comb			301	CY89NEG_C08_S32_comb
									302	OX1570B6			302	OX2125B3				302	cy80-CD45-neg-G04-S940-comb			302	CY89FNAQ2_G02_S458_comb
									303	OX1570B5			303	OX2125C9				303	cy80-CD45-neg-A09-S873-comb			303	CY89NEG_G05_S77_comb
									304	OX1570C7			304	OX2125F5				304	cy79-p4-CD45-neg-PDL1-pos-G08-S464-comb			304	CY89NEG_D08_S44_comb
									305	OX1570A11			305	OX2125F11				305	cy81-FNA-CD45-neg-F09-S1029-comb			305	CY89NEG_A08_S8_comb
									306	OX1570F11			306	OX2125A3				306	cy80-CD45-neg-D04-S904-comb			306	CY89CORE11_C02_S122_comb
									307	OX1570B9			307	OX2125D7				307	cy79-p4-CD45-neg-PDL1-pos-A02-S386-comb			307	CY89CORE11_A10_S106_comb
									308	OX1570E5			308	OX2125F3				308	cy80-CD45-neg-E02-S914-comb			308	cy94_cd45neg_cd90pos_G07_S367_comb
									309	OX1528_PL2D1			309	OX2125B8				309	cy81-FNA-CD45-neg-E04-S1012-comb			309	cy94_cd45neg_cd90pos_E08_S344_comb
									310	OX1528_PL2D2			310	OX2125A6				310	cy81-Bulk-CD45-neg-E04-S148-comb			310	cy94_cd45neg_cd90pos_A11_S299_comb
									311	OX1528_PL2A5			311	OX2125E5				311	cy81-Bulk-CD45-neg-C11-S131-comb			311	cy94_cd45neg_cd90pos_D05_S329_comb
									312	OX1528_PL2A8			312	OX2125C2				312	cy81-Bulk-CD45-neg-D09-S141-comb			312	CY88CD45_150813_G04_S364_comb
									313	OX1528_PL2C12			313	OX2125D8				313	cy80-CD45-neg-G02-S938-comb			313	CY88CD45POS_7_C07_S223_comb
									314	OX1528_PL2A10			314	OX2125E8				314	cy79-p5-CD45-neg-PDL1-neg-E02-S818-comb			314	CY94_CD45NEG_CD90POS_2_G09_S81_comb
									315	OX1528_PL2C7			315	OX2125H2				315	cy82-CD45-pos-3-B11-S23-comb			315	CY94_CD45NEG_CD90POS_2_B09_S21_comb
									316	OX1528_PL2C6			316	OX2125F8				316	cy81-FNA-CD45-neg-F08-S1028-comb			316	CY94_CD45NEG_CD90POS_2_D04_S40_comb
									317	OX1528_PL2B1			317	OX2125F10				317	cy79-p5-CD45-neg-PDL1-pos-A11-S683-comb			317	CY84_PRIM_POS_All_6_E04_S436_comb
									318	OX1528_PL2A12			318	OX2125F7				318	cy79-p5-CD45-neg-PDL1-pos-G11-S755-comb
									319	OX1528_PL2B5			319	OX2125C10				319	cy79-p5-CD45-neg-PDL1-pos-C10-S706-comb
									320	OX1528_PL2B2			320	OX2125B10				320	cy80-CD45-neg-H08-S956-comb
									321	OX1528_PL2A3			321	OX2125A2				321	cy81-Bulk-CD45-neg-E02-S146-comb
									322	OX1528_PL2A7			322	OX2125B11				322	cy80-CD45-neg-A05-S869-comb
									323	OX1528_PL2C9			323	OX1902F1				323	cy79-p4-CD45-neg-PDL1-pos-A04-S388-comb
									324	OX1528_PL2B12			324	OX1902B3				324	cy79-p5-CD45-neg-PDL1-neg-C02-S794-comb
									325	OX1528_PL2B9			325	OX1902A11				325	cy80-CD45-neg-F05-S929-comb
									326	OX1528_PL2A1			326	OX1902G8				326	cy81-FNA-CD45-neg-F06-S1026-comb
									327	OX1528_PL2C10			327	OX1902G5				327	cy79-p4-CD45-neg-PDL1-pos-C02-S410-comb
									328	OX1528_PL2A2			328	OX1902D1				328	cy79-p5-CD45-neg-PDL1-pos-C11-S707-comb
									329	OX1528_PL2C5			329	OX1902B2				329	cy79-p4-CD45-neg-PDL1-pos-E10-S442-comb
									330	OX1528_PL2B10			330	OX1902B4				330	cy79-p4-CD45-neg-PDL1-neg-B04-S1072-comb
									331	OX1528_PL2A4			331	OX1902B1				331	cy79-p5-CD45-neg-PDL1-pos-E10-S730-comb
									332	OX1528_PL2A9			332	OX1902F2				332	cy79-p5-CD45-neg-PDL1-pos-G02-S746-comb
									333	OX1407C5			333	OX1902C12				333	cy79-p4-CD45-neg-PDL1-pos-B11-S407-comb
									334	OX1407D5			334	OX1902E7				334	cy81-FNA-CD45-neg-F02-S1022-comb
									335	OX1407H6_merged			335	OX1705_PL1B11				335	cy79-p4-CD45-neg-PDL1-pos-D05-S425-comb
									336	OX1407C1			336	OX1705_PL1A4				336	cy79-p4-CD45-neg-PDL1-neg-H09-S1149-comb
									337	OX1407E4			337	OX1705_PL1A11				337	cy81-FNA-CD45-neg-B04-S976-comb
									338	OX1407G4			338	OX1705_PL1B12				338	cy79-p5-CD45-neg-PDL1-pos-G05-S749-comb
									339	OX1407A6_merged			339	OX1705_PL1B2				339	cy82-CD45-pos-3-C11-S35-comb
									340	OX1407H3			340	OX1705_PL1B6				340	cy81-FNA-CD45-neg-E12-S1020-comb
									341	OX1407F2			341	OX1705_PL1B5				341	cy79-p4-CD45-neg-PDL1-neg-A12-S1068-comb
									342	OX1407A4_merged			342	OX1570D6				342	cy80-CD45-neg-D03-S903-comb
									343	OX1407E2			343	OX1570D10				343	cy81-Bulk-CD45-neg-E09-S153-comb
									344	OX1407G6			344	OX1570E9				344	cy79-p5-CD45-neg-PDL1-neg-F05-S833-comb
									345	OX1407B4			345	OX1570A10				345	cy80-CD45-neg-B01-S877-comb
									346	OX1407A5			346	OX1570D9				346	cy79-p5-CD45-neg-PDL1-neg-H06-S858-comb
									347	OX1407D3			347	OX1570F9				347	cy79-p4-CD45-neg-PDL1-neg-A03-S1059-comb
									348	OX1407G1			348	OX1570G9				348	cy79-p5-CD45-neg-PDL1-neg-H10-S862-comb
									349	OX1407H2			349	OX1570H1				349	cy80-CD45-neg-C09-S897-comb
									350	OX1083_PL1B11			350	OX1570B7				350	cy79-p5-CD45-neg-PDL1-pos-E03-S723-comb
									351	OX1083_PL1D4			351	OX1570C10				351	cy79-p5-CD45-neg-PDL1-pos-E08-S728-comb
									352	OX1083_PL1D8			352	OX1570C11				352	cy80-CD45-neg-D07-S907-comb
									353	OX1083_PL1C2			353	OX1570A5				353	cy79-p5-CD45-neg-PDL1-neg-H07-S859-comb
									354	OX1083_PL1C8			354	OX1570F5				354	cy80-CD45-neg-A03-S867-comb
									355	OX1083_PL1D10			355	OX1570G1				355	cy79-p5-CD45-neg-PDL1-neg-G09-S849-comb
									356	OX1083_PL1D5			356	OX1570F12				356	cy80-CD45-neg-H09-S957-comb
									357	OX1083_PL1A11			357	OX1570C5				357	cy80-CD45-neg-H02-S950-comb
									358	OX1083_PL1A12			358	OX1570H6				358	cy81-Bulk-CD45-neg-C08-S128-comb
									359	OX1083_PL1A7			359	OX1528_PL2C1				359	cy79-p4-CD45-neg-PDL1-pos-A08-S392-comb
									360	OX1083_PL1D11			360	OX1528_PL2A6				360	cy80-CD45-neg-E01-S913-comb
									361	OX1083_PL1A1			361	OX1407F6				361	cy79-p4-CD45-neg-PDL1-pos-F11-S455-comb
									362	OX1083_PL1D12			362	OX1407H5				362	cy82-CD45-pos-1-H05-S569-comb
									363	OX1083_PL1E3			363	OX1407A3				363	cy80-CD45-neg-H03-S951-comb
									364	OX1083_PL1B7			364	OX1407B6				364	cy81-Bulk-CD45-neg-B03-S111-comb
									365	OX1083_PL1C12			365	OX1407C6				365	cy81-Bulk-CD45-neg-E08-S152-comb
									366	OX1083_PL1E2			366	OX1407C3				366	cy79-p4-CD45-neg-PDL1-neg-D06-S1098-comb
									367	OX1083_PL1A6			367	OX1083_PL1A4				367	cy79-p4-CD45-neg-PDL1-neg-B09-S1077-comb
									368	OX1083_PL1D6			368	OX1083_PL1C5				368	cy79-p4-CD45-neg-PDL1-pos-B10-S406-comb
									369	OX1083_PL1A3			369	OX1071C3				369	cy80-CD45-neg-D10-S910-comb
									370	OX1071A10			370	OX1071A5				370	cy79-p5-CD45-neg-PDL1-pos-F02-S734-comb
									371	OX1071B6			371	OX1071A12				371	cy79-p4-CD45-neg-PDL1-neg-H10-S1150-comb
									372	OX1071D7			372	OX1071C5				372	cy79-p4-CD45-neg-PDL1-pos-D02-S422-comb
									373	OX1071A9			373	OX1071C6				373	cy79-p4-CD45-neg-PDL1-pos-A11-S395-comb
									374	OX1071C4			374	OX1071B7				374	cy79-p4-CD45-neg-PDL1-pos-C10-S418-comb
									375	OX1071A8			375	OX1071A11				375	cy79-p4-CD45-neg-PDL1-pos-E02-S434-comb
									376	OX1071B9			376	OX1071B4				376	cy80-CD45-neg-D09-S909-comb
									377	CML940_3mTKIE5			377	OX1071D9				377	cy79-p4-CD45-neg-PDL1-neg-C11-S1091-comb
									378	CML940_3mTKIF9			378	CML940_3mTKIE4				378	cy79-p5-CD45-neg-PDL1-pos-B04-S688-comb
									379	CML940_3mTKIF6			379	CML_656_3mTKIA5				379	cy81-Bulk-CD45-neg-F05-S161-comb
									380	CML_656_3mTKIA1			380	CML_656_3mTKIB8				380	cy79-p5-CD45-neg-PDL1-neg-F11-S839-comb
									381	CML_656_3mTKIC4			381	CML_656_3mTKIC9				381	cy81-FNA-CD45-neg-G09-S1041-comb
									382	CML_656_3mTKIB1			382	CML_656_3mTKIA3				382	cy79-p4-CD45-neg-PDL1-pos-G03-S459-comb
									383	CML_656_3mTKIB9			383	CML_656_3mTKIB3				383	cy79-p5-CD45-neg-PDL1-neg-A12-S780-comb
									384	CML_656_3mTKIB4			384	CML656_6mTKI_PL3E10				384	cy79-p4-CD45-neg-PDL1-neg-A08-S1064-comb
									385	CML_656_3mTKIC6			385	CML656_6mTKI_PL3D5				385	cy80-CD45-neg-D11-S911-comb
									386	CML_656_3mTKIB7			386	CML656_6mTKI_PL3C3				386	cy79-p4-CD45-neg-PDL1-neg-B03-S1071-comb
									387	CML_656_3mTKIA6			387	CML656_6mTKI_PL3B8				387	cy79-p5-CD45-neg-PDL1-neg-A11-S779-comb
									388	CML_656_3mTKIB11			388	CML656_6mTKI_PL3B5				388	cy79-p4-CD45-neg-PDL1-neg-D04-S1096-comb
									389	CML656_6mTKI_PL3E6			389	CML656_6mTKI_PL3B9				389	cy80-CD45-neg-E06-S918-comb
									390	CML656_6mTKI_PL3E4			390	CML656_6mTKI_PL3C10				390	cy79-p5-CD45-neg-PDL1-pos-H03-S759-comb
									391	CML656_6mTKI_PL3D3			391	CML656_6mTKI_PL3D12				391	cy79-p5-CD45-neg-PDL1-neg-A07-S775-comb
									392	CML656_6mTKI_PL3B3			392	CML656_6mTKI_PL3C12				392	cy79-p4-CD45-neg-PDL1-pos-C05-S413-comb
									393	CML656_6mTKI_PL3A3			393	CML656_6mTKI_PL3A12				393	cy79-p5-CD45-neg-PDL1-pos-H11-S767-comb
									394	CML656_6mTKI_PL3C5			394	OX655_1yTKI_PL3D10				394	cy80-CD45-neg-B04-S880-comb
									395	CML656_6mTKI_PL3A1			395	CML25_3mTKI_PL2F11				395	cy81-FNA-CD45-neg-F12-S1032-comb
									396	CML656_6mTKI_PL3E2			396	CML25_3mTKI_PL2E11				396	cy79-p4-CD45-neg-PDL1-neg-F02-S1118-comb
									397	CML656_6mTKI_PL3D1			397	CML25_3mTKI_PL2H3				397	cy79-p5-CD45-neg-PDL1-pos-G03-S747-comb
									398	CML656_6mTKI_PL3C4			398	CML25_3mTKI_PL2D3				398	cy79-p4-CD45-neg-PDL1-pos-A12-S396-comb
									399	CML656_6mTKI_PL3C8			399	CML25_3mTKI_PL2E5				399	cy80-CD45-neg-D01-S901-comb
									400	CML656_6mTKI_PL3C9			400	CML25_3mTKI_PL2E12				400	cy80-CD45-neg-C02-S890-comb
									401	CML656_6mTKI_PL3B11			401	CML25_3mTKI_PL2B1				401	cy80-CD45-neg-E10-S922-comb
									402	CML656_6mTKI_PL3C6			402	CML25_3mTKI_PL2B7				402	cy79-p4-CD45-neg-PDL1-neg-H04-S1144-comb
									403	CML656_6mTKI_PL3D11			403	CML25_3mTKI_PL2F10				403	cy79-p4-CD45-neg-PDL1-pos-C11-S419-comb
									404	CML656_6mTKI_PL3C11			404	CML25_3mTKI_PL2A12				404	cy79-p4-CD45-neg-PDL1-neg-G03-S1131-comb
									405	CML656_6mTKI_PL3D7			405	CML25_3mTKI_PL2G7				405	cy79-p4-CD45-neg-PDL1-neg-F07-S1123-comb
									406	CML656_6mTKI_PL3B4			406	CML25_3mTKI_PL2D2				406	cy79-p4-CD45-neg-PDL1-neg-C09-S1089-comb
									407	CML656_6mTKI_PL3D2			407	CML25_3mTKI_PL2H8				407	cy79-p5-CD45-neg-PDL1-neg-D10-S814-comb
									408	CML656_6mTKI_PL3B12			408	CML25_3mTKI_PL2B4				408	cy81-Bulk-CD45-neg-G04-S172-comb
									409	CML656_6mTKI_PL3B6			409	CML25_3mTKI_PL2G11				409	cy79-p4-CD45-neg-PDL1-neg-D11-S1103-comb
									410	CML656_6mTKI_PL3B7			410	CML25_3mTKI_PL2H9				410	cy79-p5-CD45-neg-PDL1-pos-G04-S748-comb
									411	OX655_1yTKI_PL3H6			411	CML25_3mTKI_PL2E10				411	cy79-p4-CD45-neg-PDL1-neg-A11-S1067-comb
									412	OX655_1yTKI_PL3C5			412	CML25_3mTKI_PL2A9				412	cy79-p4-CD45-neg-PDL1-neg-G06-S1134-comb
									413	OX655_1yTKI_PL3E10			413	CML25_3mTKI_PL2C2				413	cy80-CD45-neg-C03-S891-comb
									414	OX655_1yTKI_PL3D8			414	CML25_3mTKI_PL2B8				414	cy79-p5-CD45-neg-PDL1-neg-D05-S809-comb
									415	OX655_1yTKI_PL2A3			415	CML25_3mTKI_PL2D1				415	cy79-p4-CD45-neg-PDL1-neg-G12-S1140-comb
									416	OX655_1yTKI_PL3G11			416	CML25_3mTKI_PL2B6				416	cy80-CD45-neg-F01-S925-comb
									417	OX655_1yTKI_PL3C9			417	CML25_3mTKI_PL2A4				417	cy81-Bulk-CD45-neg-G06-S174-comb
									418	OX655_1yTKI_PL2G4			418	CML25_3mTKI_PL2E1				418	cy79-p4-CD45-neg-PDL1-pos-G04-S460-comb
									419	OX655_1yTKI_PL3B4			419	CML25_3mTKI_PL2A3				419	cy79-p5-CD45-neg-PDL1-pos-F10-S742-comb
									420	OX655_1yTKI_PL3G3			420	CML25_3mTKI_PL2C6				420	cy80-CD45-neg-D02-S902-comb
									421	OX655_1yTKI_PL2H4			421	CML25_3mTKI_PL2A11				421	cy79-p4-CD45-neg-PDL1-pos-B03-S399-comb
									422	OX655_1yTKI_PL3D4			422	CML22_3mTKIE2				422	cy80-CD45-neg-B08-S884-comb
									423	OX655_1yTKI_PL2B5			423	CML22_3mTKID10				423	cy79-p5-CD45-neg-PDL1-pos-D09-S717-comb
									424	OX655_1yTKI_PL2F9			424	CML22_3mTKIA6				424	cy80-CD45-neg-F08-S932-comb
									425	OX655_1yTKI_PL2F3			425	CML22_3mTKIB11				425	cy81-FNA-CD45-neg-E09-S1017-comb
									426	OX655_1yTKI_PL2D9			426	CML22_3mTKIA8				426	cy79-p5-CD45-neg-PDL1-pos-C04-S700-comb
									427	OX655_1yTKI_PL2C11			427	CML22_3mTKIB12				427	cy82-CD45-pos-1-B11-S503-comb
									428	OX655_1yTKI_PL3C8			428	CML22_6mTKIG1				428	cy82-CD45-pos-1-D01-S517-comb
									429	CML25_3mTKI_PL2D7			429	CML22_6mTKIG7				429	cy80-CD45-neg-E05-S917-comb
									430	CML25_3mTKI_PL2G4			430	CML22_6mTKIF11				430	cy79-p4-CD45-neg-PDL1-pos-C06-S414-comb
									431	CML25_3mTKI_PL2G10			431	CML22_6mTKIF6				431	cy79-p4-CD45-neg-PDL1-neg-C08-S1088-comb
									432	CML25_3mTKI_PL2C7			432	CML22_6mTKIA5				432	cy79-p5-CD45-neg-PDL1-neg-A09-S777-comb
									433	CML25_3mTKI_PL2H7			433	CML22_6mTKIE7				433	cy81-FNA-CD45-neg-D03-S999-comb
									434	CML22_3mTKID11			434	CML22_6mTKIB9				434	cy81-FNA-CD45-neg-E06-S1014-comb
									435	CML22_3mTKIA9			435	CML22_6mTKIG4				435	cy79-p4-CD45-neg-PDL1-pos-B07-S403-comb
									436	CML22_3mTKIB8			436	CML22_6mTKIF7				436	cy81-FNA-CD45-neg-C11-S995-comb
									437	CML22_3mTKIB7								437	cy80-CD45-neg-B03-S879-comb
									438	CML22_3mTKIE1								438	cy79-p4-CD45-neg-PDL1-pos-A06-S390-comb
									439	CML22_3mTKIA10								439	cy79-p4-CD45-neg-PDL1-neg-H05-S1145-comb
									440	CML22_3mTKIC6								440	cy79-p5-CD45-neg-PDL1-neg-G08-S848-comb
									441	CML22_3mTKIA2								441	cy79-p4-CD45-neg-PDL1-pos-F04-S448-comb
									442	CML22_3mTKIC2								442	cy82-CD45-pos-3-A12-S12-comb
									443	CML22_6mTKIB6								443	cy81-Bulk-CD45-neg-B02-S110-comb
									444	CML22_6mTKIB12								444	cy80-CD45-neg-A06-S870-comb
									445	CML22_6mTKIB8								445	cy79-p4-CD45-neg-PDL1-pos-B12-S408-comb
									446	CML22_6mTKID11								446	cy82-CD45-pos-3-H12-S96-comb
									447	CML22_6mTKIF4								447	cy79-p5-CD45-neg-PDL1-neg-H11-S863-comb
									448	CML22_6mTKIB10								448	cy79-p5-CD45-neg-PDL1-neg-D02-S806-comb
									449	CML22_6mTKIB7								449	cy79-p5-CD45-neg-PDL1-neg-B07-S787-comb
									450	CML15_3mTKIC4								450	cy79-p4-CD45-neg-PDL1-pos-F01-S445-comb
									451	CML15_3mTKIA2								451	cy82-CD45-pos-1-H12-S576-comb
									452	CML15_3mTKIE4								452	cy81-FNA-CD45-neg-D12-S1008-comb
									453	CML15_3mTKID11								453	cy79-p5-CD45-neg-PDL1-neg-A08-S776-comb
									454	CML15_3mTKIA8								454	cy79-p4-CD45-neg-PDL1-neg-G02-S1130-comb
									455	CML15_3mTKIB6								455	cy79-p5-CD45-neg-PDL1-pos-C05-S701-comb
									456	CML15_3mTKIE6								456	cy82-CD45-pos-3-A08-S8-comb
									457	CML15_3mTKIA10								457	cy81-FNA-CD45-neg-E08-S1016-comb
									458	CML15_3mTKIA12								458	cy79-p5-CD45-neg-PDL1-pos-E01-S721-comb
									459	CML15_3mTKIC11								459	cy81-Bulk-CD45-neg-H07-S187-comb
									460	CML15_3mTKID1								460	cy79-p4-CD45-neg-PDL1-neg-A10-S1066-comb
									461	CML15_3mTKID8								461	cy79-p4-CD45-neg-PDL1-pos-G10-S466-comb
									462	CML15_3mTKIE5								462	cy81-FNA-CD45-neg-E01-S1009-comb
									463	CML15_3mTKIB9								463	cy79-p5-CD45-neg-PDL1-pos-G06-S750-comb
									464	CML15_3mTKIA11								464	cy81-FNA-CD45-neg-F01-S1021-comb
									465	CML15_3mTKIB8								465	cy79-p5-CD45-neg-PDL1-pos-C02-S698-comb
									466	CML15_3mTKIE1								466	cy79-p4-CD45-neg-PDL1-neg-A02-S1058-comb
																		467	cy79-p5-CD45-neg-PDL1-pos-D07-S715-comb
																		468	cy81-FNA-CD45-neg-B03-S975-comb
																		469	cy81-Bulk-CD45-neg-H02-S182-comb
																		470	cy80-CD45-neg-A10-S874-comb
																		471	cy79-p5-CD45-neg-PDL1-neg-E04-S820-comb
																		472	cy81-FNA-CD45-neg-E10-S1018-comb
																		473	cy79-p4-CD45-neg-PDL1-pos-G02-S458-comb
																		474	cy79-p5-CD45-neg-PDL1-pos-B08-S692-comb
																		475	cy79-p5-CD45-neg-PDL1-pos-F03-S735-comb
																		476	cy79-p5-CD45-neg-PDL1-pos-B12-S696-comb
																		477	cy79-p5-CD45-neg-PDL1-neg-D08-S812-comb
																		478	cy79-p4-CD45-neg-PDL1-neg-F04-S1120-comb
																		479	cy79-p5-CD45-neg-PDL1-pos-D10-S718-comb
																		480	cy79-p5-CD45-neg-PDL1-pos-B11-S695-comb
																		481	cy79-p5-CD45-neg-PDL1-neg-H08-S860-comb
																		482	cy79-p4-CD45-neg-PDL1-pos-E07-S439-comb
																		483	cy79-p4-CD45-neg-PDL1-pos-A05-S389-comb
																		484	cy80-CD45-neg-C11-S899-comb
																		485	cy80-CD45-neg-C07-S895-comb
																		486	cy79-p5-CD45-neg-PDL1-pos-A08-S680-comb
																		487	cy79-p4-CD45-neg-PDL1-pos-B01-S397-comb
																		488	cy79-p4-CD45-neg-PDL1-pos-G01-S457-comb
																		489	cy79-p4-CD45-neg-PDL1-pos-F08-S452-comb
																		490	cy81-Bulk-CD45-neg-E11-S155-comb
																		491	cy80-CD45-neg-B02-S878-comb
																		492	cy80-CD45-neg-B12-S888-comb
																		493	cy81-FNA-CD45-neg-C07-S991-comb
																		494	cy80-CD45-neg-B10-S886-comb
																		495	cy80-CD45-neg-A07-S871-comb
																		496	cy80-CD45-neg-E04-S916-comb
																		497	cy81-Bulk-CD45-neg-D05-S137-comb
																		498	cy82-CD45-pos-3-G06-S78-comb
																		499	cy80-CD45-neg-C01-S889-comb
																		500	cy81-Bulk-CD45-neg-E10-S154-comb
																		501	cy81-Bulk-CD45-neg-H11-S191-comb
																		502	cy79-p5-CD45-neg-PDL1-pos-H12-S768-comb
																		503	cy79-p4-CD45-neg-PDL1-neg-A04-S1060-comb
																		504	cy81-Bulk-CD45-neg-D10-S142-comb
																		505	cy79-p5-CD45-neg-PDL1-pos-D02-S710-comb
																		506	cy79-p4-CD45-neg-PDL1-neg-G09-S1137-comb
																		507	cy81-Bulk-CD45-neg-F02-S158-comb
																		508	cy79-p5-CD45-neg-PDL1-neg-C12-S804-comb
																		509	cy79-p4-CD45-neg-PDL1-neg-G05-S1133-comb
																		510	cy81-FNA-CD45-neg-G07-S1039-comb
																		511	cy80-CD45-neg-A12-S876-comb
																		512	cy81-FNA-CD45-neg-G05-S1037-comb
																		513	cy79-p5-CD45-neg-PDL1-neg-G02-S842-comb
																		514	cy81-Bulk-CD45-neg-H03-S183-comb
																		515	cy79-p4-CD45-neg-PDL1-pos-E06-S438-comb
																		516	cy79-p5-CD45-neg-PDL1-neg-H12-S864-comb
																		517	cy79-p4-CD45-neg-PDL1-pos-F05-S449-comb
																		518	cy79-p5-CD45-neg-PDL1-pos-H02-S758-comb
																		519	cy79-p5-CD45-neg-PDL1-pos-G10-S754-comb
																		520	cy79-p4-CD45-neg-PDL1-pos-E09-S441-comb
																		521	cy79-p4-CD45-neg-PDL1-pos-D06-S426-comb
																		522	cy79-p4-CD45-neg-PDL1-pos-C07-S415-comb
																		523	cy79-p5-CD45-neg-PDL1-neg-E03-S819-comb
																		524	cy79-p5-CD45-neg-PDL1-pos-F06-S738-comb
																		525	cy79-p4-CD45-neg-PDL1-pos-C09-S417-comb
																		526	cy79-p4-CD45-neg-PDL1-pos-E11-S443-comb
																		527	cy79-p5-CD45-neg-PDL1-neg-A03-S771-comb
																		528	cy80-CD45-neg-G06-S942-comb
																		529	cy79-p5-CD45-neg-PDL1-neg-E06-S822-comb
																		530	cy79-p5-CD45-neg-PDL1-pos-E02-S722-comb
																		531	cy80-CD45-neg-G09-S945-comb
																		532	cy79-p5-CD45-neg-PDL1-neg-D07-S811-comb
																		533	cy82-CD45-pos-3-G12-S84-comb
																		534	cy79-p5-CD45-neg-PDL1-pos-D03-S711-comb
																		535	cy79-p5-CD45-neg-PDL1-neg-B11-S791-comb
																		536	cy79-p5-CD45-neg-PDL1-pos-E07-S727-comb
																		537	cy81-FNA-CD45-neg-B07-S979-comb
																		538	cy79-p5-CD45-neg-PDL1-pos-H07-S763-comb
																		539	cy80-CD45-neg-F11-S935-comb
																		540	cy79-p4-CD45-neg-PDL1-pos-B02-S398-comb
																		541	cy79-p4-CD45-neg-PDL1-pos-E03-S435-comb
																		542	cy81-Bulk-CD45-neg-C01-S121-comb
																		543	cy80-CD45-neg-E09-S921-comb
																		544	cy82-CD45-pos-3-A10-S10-comb
																		545	cy80-CD45-neg-G08-S944-comb
																		546	cy79-p4-CD45-neg-PDL1-neg-E05-S1109-comb
																		547	cy79-p4-CD45-neg-PDL1-neg-D02-S1094-comb
																		548	cy81-FNA-CD45-neg-C06-S990-comb
																		549	cy79-p5-CD45-neg-PDL1-neg-G01-S841-comb
																		550	cy79-p4-CD45-neg-PDL1-pos-C01-S409-comb
																		551	cy79-p4-CD45-neg-PDL1-pos-D10-S430-comb
																		552	cy81-Bulk-CD45-neg-E07-S151-comb
																		553	cy82-CD45-pos-2-H12-S576-comb
																		554	cy53-1-CD45-neg-E04-S340-comb
																		555	cy82-CD45-pos-2-D11-S527-comb
																		556	cy82-CD45-pos-2-B03-S495-comb
																		557	cy53-1-CD45-neg-E12-S348-comb
																		558	cy53-1-CD45-neg-H12-S384-comb
																		559	cy82-CD45-pos-2-E07-S535-comb
																		560	cy82-CD45-pos-2-F11-S551-comb
																		561	cy82-CD45-neg-1-D05-S233-comb
																		562	cy53-1-CD45-neg-B07-S307-comb
																		563	cy82-CD45-pos-2-E02-S530-comb
																		564	cy82-CD45-pos-2-D12-S528-comb
																		565	cy80-CD45-pos-PD1-pos-D09-S141-comb
																		566	cy82-CD45-pos-2-D03-S519-comb
																		567	cy53-1-CD45-neg-G03-S363-comb
																		568	cy53-1-CD45-neg-D05-S329-comb
																		569	cy53-1-CD45-neg-H11-S383-comb
																		570	cy82-CD45-pos-2-E03-S531-comb
																		571	cy79-p3-CD45-neg-PDL1-neg-E04-S244-comb
																		572	cy79-p3-CD45-neg-PDL1-neg-F04-S256-comb
																		573	cy79-p3-CD45-neg-PDL1-neg-H12-S288-comb
																		574	cy79-p3-CD45-neg-PDL1-neg-H04-S280-comb
																		575	cy79-p3-CD45-neg-PDL1-neg-F09-S261-comb
																		576	cy79-p3-CD45-neg-PDL1-neg-F08-S260-comb
																		577	cy79-p3-CD45-neg-PDL1-neg-H10-S286-comb
																		578	cy79-p3-CD45-neg-PDL1-neg-D09-S237-comb
																		579	cy79-p3-CD45-neg-PDL1-neg-B11-S215-comb
																		580	cy79-p3-CD45-neg-PDL1-neg-B06-S210-comb
																		581	cy79-p3-CD45-neg-PDL1-neg-F07-S259-comb
																		582	cy79-p3-CD45-neg-PDL1-neg-A11-S203-comb
																		583	cy79-p3-CD45-neg-PDL1-neg-B03-S207-comb
																		584	cy79-p3-CD45-neg-PDL1-neg-E01-S241-comb
																		585	cy79-p3-CD45-neg-PDL1-neg-C10-S226-comb
																		586	cy79-p3-CD45-neg-PDL1-neg-B09-S213-comb
																		587	cy79-p3-CD45-neg-PDL1-neg-H02-S278-comb
																		588	cy79-p3-CD45-neg-PDL1-neg-F03-S255-comb
																		589	cy79-p3-CD45-neg-PDL1-neg-G12-S276-comb
																		590	cy79-p3-CD45-neg-PDL1-neg-H05-S281-comb
																		591	cy79-p3-CD45-neg-PDL1-neg-H01-S277-comb
																		592	cy79-p3-CD45-neg-PDL1-neg-H07-S283-comb
																		593	cy79-p3-CD45-neg-PDL1-neg-D08-S236-comb
																		594	cy79-p3-CD45-neg-PDL1-neg-F02-S254-comb
																		595	cy79-p3-CD45-neg-PDL1-neg-D07-S235-comb
																		596	cy79-p3-CD45-neg-PDL1-neg-D05-S233-comb
																		597	cy79-p3-CD45-neg-PDL1-neg-B10-S214-comb
																		598	cy79-p3-CD45-neg-PDL1-neg-G01-S265-comb
																		599	cy79-p3-CD45-neg-PDL1-neg-E02-S242-comb
																		600	cy79-p3-CD45-neg-PDL1-neg-D11-S239-comb
																		601	cy79-p3-CD45-neg-PDL1-neg-C12-S228-comb
																		602	cy79-p3-CD45-neg-PDL1-neg-G05-S269-comb
																		603	cy79-p3-CD45-neg-PDL1-neg-D02-S230-comb
																		604	cy79-p3-CD45-neg-PDL1-neg-B12-S216-comb
																		605	Cy59_72
																		606	CY65_NEG_C_AAGCAACT_AGGTAAGG
																		607	CY80-neg-D12-S48-comb
																		608	CY80-neg-D03-S39-comb
																		609	CY80-neg-B08-S20-comb
																		610	CY80-neg-F11-S71-comb
																		611	CY80-neg-F01-S61-comb
																		612	CY80-neg-G02-S74-comb
																		613	CY80-neg-B09-S21-comb
																		614	CY80-neg-B12-S24-comb
																		615	CY80-neg-B11-S23-comb
																		616	CY80-neg-H12-S96-comb
																		617	CY80-neg-B01-S13-comb
																		618	CY80-neg-G10-S82-comb
																		619	CY80-neg-B04-S16-comb
																		620	CY80-neg-D10-S46-comb
																		621	CY80-neg-D09-S45-comb
																		622	CY80-neg-F09-S69-comb
																		623	CY80-neg-H02-S86-comb
																		624	CY80-neg-B03-S15-comb
																		625	CY80-neg-H07-S91-comb
																		626	CY80-neg-E11-S59-comb
																		627	CY80-neg-F06-S66-comb
																		628	CY80-neg-H05-S89-comb
																		629	CY80-neg-H08-S92-comb
																		630	CY80-neg-H11-S95-comb
																		631	CY80-neg-H01-S85-comb
																		632	CY80-neg-E08-S56-comb
																		633	CY80-neg-F05-S65-comb
																		634	CY80-neg-C08-S32-comb
																		635	CY80-neg-D02-S38-comb
																		636	CY80-neg-D11-S47-comb
																		637	CY80-neg-C12-S36-comb
																		638	CY80-neg-F10-S70-comb
																		639	CY80-neg-D01-S37-comb
																		640	CY80-neg-D07-S43-comb
																		641	CY80-neg-E02-S50-comb
																		642	cy78-CD45-neg-1-B04-S496-comb
																		643	cy78-CD45-neg-3-H06-S762-comb
																		644	cy78-CD45-neg-1-D07-S523-comb
																		645	cy78-CD45-neg-3-D01-S709-comb
																		646	cy78-CD45-neg-2-B08-S596-comb
																		647	cy78-CD45-neg-1-E02-S530-comb
																		648	cy78-CD45-neg-3-B02-S686-comb
																		649	cy78-CD45-neg-3-D04-S712-comb
																		650	cy78-CD45-neg-3-E02-S722-comb
																		651	cy78-CD45-neg-3-D10-S718-comb
																		652	cy78-CD45-neg-1-G05-S557-comb
																		653	cy78-CD45-neg-3-G11-S755-comb
																		654	cy78-CD45-neg-1-H01-S565-comb
																		655	cy78-CD45-neg-1-A05-S485-comb
																		656	cy78-CD45-neg-1-E07-S535-comb
																		657	cy78-CD45-neg-3-G02-S746-comb
																		658	cy78-CD45-neg-1-B02-S494-comb
																		659	cy78-CD45-neg-1-H07-S571-comb
																		660	cy78-CD45-neg-1-F06-S546-comb
																		661	cy78-CD45-neg-1-A04-S484-comb
																		662	cy78-CD45-neg-1-F02-S542-comb
																		663	cy78-CD45-neg-1-F10-S550-comb
																		664	cy78-CD45-neg-1-H04-S568-comb
																		665	cy78-CD45-neg-3-G09-S753-comb
																		666	cy78-CD45-neg-1-B08-S500-comb
																		667	cy78-CD45-neg-3-D07-S715-comb
																		668	cy78-CD45-neg-1-A03-S483-comb
																		669	cy78-CD45-neg-3-D08-S716-comb
																		670	cy78-CD45-neg-1-G04-S556-comb
																		671	cy78-CD45-neg-1-D05-S521-comb
																		672	cy78-CD45-neg-1-C10-S514-comb
																		673	cy78-CD45-neg-3-B08-S692-comb
																		674	cy78-CD45-neg-3-C09-S705-comb
																		675	cy78-CD45-neg-1-H02-S566-comb
																		676	cy84-Primary-CD45-neg-A03-S963-comb
																		677	cy84-Primary-CD45-neg-E12-S1020-comb
																		678	cy78-CD45-neg-3-F12-S744-comb
																		679	cy78-CD45-neg-3-A05-S677-comb
																		680	cy78-CD45-neg-1-D09-S525-comb
																		681	cy78-CD45-neg-1-D12-S528-comb
																		682	cy78-CD45-neg-3-C01-S697-comb
																		683	cy78-CD45-neg-3-F07-S739-comb
																		684	cy78-CD45-neg-3-A12-S684-comb
																		685	cy78-CD45-neg-2-A12-S588-comb
																		686	cy78-CD45-neg-1-D01-S517-comb
																		687	cy78-CD45-neg-3-B01-S685-comb
																		688	cy78-CD45-neg-1-B11-S503-comb
																		689	cy78-CD45-neg-2-B10-S598-comb
																		690	cy78-CD45-neg-1-B06-S498-comb
																		691	cy78-CD45-neg-1-H03-S567-comb
																		692	cy78-CD45-neg-3-E07-S727-comb
																		693	cy78-CD45-neg-1-G12-S564-comb
																		694	cy84-Primary-CD45-neg-E05-S1013-comb
																		695	cy78-CD45-neg-3-H02-S758-comb
																		696	cy78-CD45-neg-3-F09-S741-comb
																		697	cy78-CD45-neg-1-A11-S491-comb
																		698	cy78-CD45-neg-2-C07-S607-comb
																		699	cy78-CD45-neg-3-F01-S733-comb
																		700	cy78-CD45-neg-2-A05-S581-comb
																		701	cy78-CD45-neg-3-F04-S736-comb
																		702	cy78-CD45-neg-3-F03-S735-comb
																		703	cy78-CD45-neg-3-C04-S700-comb
																		704	cy78-CD45-neg-1-C06-S510-comb
																		705	cy84-Primary-CD45-neg-A10-S970-comb
																		706	cy78-CD45-neg-3-G10-S754-comb
																		707	cy78-CD45-neg-1-D04-S520-comb
																		708	cy78-CD45-neg-3-A11-S683-comb
																		709	cy78-CD45-neg-2-B05-S593-comb
																		710	cy78-CD45-neg-3-B10-S694-comb
																		711	cy78-CD45-neg-1-C05-S509-comb
																		712	cy78-CD45-neg-3-D11-S719-comb
																		713	cy78-CD45-neg-3-B05-S689-comb
																		714	cy84-Primary-CD45-neg-H02-S1046-comb
																		715	cy78-CD45-neg-1-B12-S504-comb
																		716	cy78-CD45-neg-2-A10-S586-comb
																		717	cy78-CD45-neg-3-F10-S742-comb
																		718	cy78-CD45-neg-3-A09-S681-comb
																		719	cy78-CD45-neg-1-A06-S486-comb
																		720	cy78-CD45-neg-1-F11-S551-comb
																		721	cy84-Primary-CD45-neg-H07-S1051-comb
																		722	cy78-CD45-neg-3-D12-S720-comb
																		723	cy78-CD45-neg-3-A03-S675-comb
																		724	cy78-CD45-neg-1-C07-S511-comb
																		725	cy78-CD45-neg-3-D06-S714-comb
																		726	cy78-CD45-neg-3-C10-S706-comb
																		727	cy78-CD45-neg-3-H08-S764-comb
																		728	cy78-CD45-neg-3-B04-S688-comb
																		729	cy84-Primary-CD45-neg-A07-S967-comb
																		730	cy84-Primary-CD45-neg-F05-S1025-comb
																		731	cy78-CD45-neg-3-A08-S680-comb
																		732	cy78-CD45-neg-3-F08-S740-comb
																		733	cy84-Primary-CD45-neg-H12-S1056-comb
																		734	cy78-CD45-neg-3-G06-S750-comb
																		735	cy78-CD45-neg-3-E10-S730-comb
																		736	cy78-CD45-neg-1-G01-S553-comb
																		737	cy78-CD45-neg-3-B11-S695-comb
																		738	cy78-CD45-neg-1-F07-S547-comb
																		739	cy78-CD45-neg-1-C03-S507-comb
																		740	cy78-CD45-neg-1-D06-S522-comb
																		741	cy78-CD45-neg-3-F11-S743-comb
																		742	cy78-CD45-neg-3-A07-S679-comb
																		743	cy78-CD45-neg-1-H10-S574-comb
																		744	cy78-CD45-neg-1-G02-S554-comb
																		745	cy78-CD45-neg-3-E12-S732-comb
																		746	cy78-CD45-neg-3-A10-S682-comb
																		747	cy78-CD45-neg-1-E09-S537-comb
																		748	cy78-CD45-neg-1-C04-S508-comb
																		749	cy78-CD45-neg-3-A04-S676-comb
																		750	cy78-CD45-neg-3-G12-S756-comb
																		751	cy84-Primary-CD45-neg-D05-S1001-comb
																		752	cy78-CD45-neg-3-E04-S724-comb
																		753	cy78-CD45-neg-3-H09-S765-comb
																		754	cy60_1_cd_45_neg_3_C10_S514_comb
																		755	cy60_1_cd_45_neg_3_F09_S549_comb
																		756	cy60_1_cd_45_neg_1_C08_S224_comb
																		757	cy60_1_cd_45_neg_3_H06_S570_comb
																		758	cy60_1_cd_45_neg_3_G10_S562_comb
																		759	cy60_1_cd_45_neg_1_D07_S235_comb
																		760	cy60_1_cd_45_neg_1_B11_S215_comb
																		761	CY88_3_D02_S614_comb
																		762	CY88_5_B06_S690_comb
																		763	CY88_3_F01_S637_comb
																		764	CY88_3_C01_S601_comb
																		765	CY88_5_C12_S708_comb
																		766	CY88_3_H11_S671_comb
																		767	CY88_3_C10_S610_comb
																		768	CY88_5_D11_S719_comb
																		769	CY88_5_H03_S759_comb
																		770	CY88_3_D07_S619_comb
																		771	CY88_3_G09_S657_comb
																		772	CY88_5_H08_S764_comb
																		773	CY88_3_A10_S586_comb
																		774	CY88_5_H05_S761_comb
																		775	CY88_5_D08_S716_comb
																		776	CY88_3_B12_S600_comb
																		777	CY88_5_D10_S718_comb
																		778	CY88_3_C12_S612_comb
																		779	CY88_3_G07_S655_comb
																		780	CY88_5_F11_S743_comb
																		781	CY88_5_C09_S705_comb
																		782	CY88_5_B03_S687_comb
																		783	CY88_5_B07_S691_comb
																		784	CY88_5_B01_S685_comb
																		785	CY88_3_E10_S634_comb
																		786	CY88_5_C08_S704_comb
																		787	CY88_5_F05_S737_comb
																		788	CY88_5_C05_S701_comb
																		789	CY88_3_D09_S621_comb
																		790	CY88_3_A07_S583_comb
																		791	CY88_3_B08_S596_comb
																		792	CY88_3_G03_S651_comb
																		793	CY88_3_H08_S668_comb
																		794	CY88_5_A05_S677_comb
																		795	CY88_3_B09_S597_comb
																		796	CY88_3_A12_S588_comb
																		797	CY88_5_G02_S746_comb
																		798	CY88_3_G05_S653_comb
																		799	CY88_3_E07_S631_comb
																		800	CY88_3_A08_S584_comb
																		801	CY88_3_F11_S647_comb
																		802	CY88_3_A11_S587_comb
																		803	CY88_3_G12_S660_comb
																		804	CY88_5_H04_S760_comb
																		805	CY88_5_F03_S735_comb
																		806	CY88_5_F06_S738_comb
																		807	CY88_5_A12_S684_comb
																		808	CY88_3_D11_S623_comb
																		809	CY88_3_H04_S664_comb
																		810	CY88_5_B02_S686_comb
																		811	CY88_3_F06_S642_comb
																		812	CY88_5_A07_S679_comb
																		813	CY88_5_A09_S681_comb
																		814	CY88_3_A05_S581_comb
																		815	CY88_5_D12_S720_comb
																		816	CY88_5_B08_S692_comb
																		817	CY88_5_E11_S731_comb
																		818	CY88_3_A04_S580_comb
																		819	CY88_5_G08_S752_comb
																		820	CY88_5_C11_S707_comb
																		821	CY88_5_A10_S682_comb
																		822	CY88_5_D04_S712_comb
																		823	CY88_5_B04_S688_comb
																		824	CY88_5_G12_S756_comb
																		825	CY88_5_C07_S703_comb
																		826	CY88_5_H01_S757_comb
																		827	CY88_5_E08_S728_comb
																		828	CY88_5_C04_S700_comb
																		829	CY88_5_C10_S706_comb
																		830	CY88_3_E06_S630_comb
																		831	CY88_5_H11_S767_comb
																		832	CY88_5_D01_S709_comb
																		833	CY88_3_G04_S652_comb
																		834	CY88_5_H07_S763_comb
																		835	CY88_3_F04_S640_comb
																		836	CY88_5_G10_S754_comb
																		837	CY88_3_E11_S635_comb
																		838	CY88_5_F10_S742_comb
																		839	CY88_5_B09_S693_comb
																		840	CY88_3_G06_S654_comb
																		841	CY89NEG_E07_S55_comb
																		842	CY89CORE11_G02_S170_comb
																		843	CY89CORE11_A11_S107_comb
																		844	CY89CORE11_F05_S161_comb
																		845	CY89NEG_C03_S27_comb
																		846	CY89CORE11_B10_S118_comb
																		847	CY89NEG_B03_S15_comb
																		848	CY89NEG_G01_S73_comb
																		849	CY89FNAQ2_F06_S450_comb
																		850	CY89CORE11_A04_S100_comb
																		851	CY89NEG_H11_S95_comb
																		852	CY89NEG_F05_S65_comb
																		853	CY89CORE11_E10_S154_comb
																		854	CY89NEG_E06_S54_comb
																		855	CY89FNAQ2_G07_S463_comb
																		856	CY89CORE11_B04_S112_comb
																		857	CY89CORE11_A05_S101_comb
																		858	CY89CORE11_B06_S114_comb
																		859	CY89NEG_A06_S6_comb
																		860	CY89CORE11_D09_S141_comb
																		861	CY89FNAQ2_B02_S398_comb
																		862	CY89FNAQ2_C04_S412_comb
																		863	CY89NEG_H06_S90_comb
																		864	CY89FNAQ2_H03_S471_comb
																		865	CY89CORE11_F03_S159_comb
																		866	CY89FNAQ2_B10_S406_comb
																		867	CY89NEG_A03_S3_comb
																		868	CY89FNAQ2_C01_S409_comb
																		869	CY89CORE11_G08_S176_comb
																		870	CY89NEG_E02_S50_comb
																		871	CY89CORE11_F07_S163_comb
																		872	CY89CORE11_A09_S105_comb
																		873	CY89NEG_D12_S48_comb
																		874	CY89CORE11_C08_S128_comb
																		875	CY89CORE11_D11_S143_comb
																		876	CY89CORE11_H06_S186_comb
																		877	CY89FNAQ2_F12_S456_comb
																		878	CY89NEG_F04_S64_comb
																		879	CY89NEG_D05_S41_comb
																		880	CY89NEG_F08_S68_comb
																		881	CY89CORE11_A03_S99_comb
																		882	CY89NEG_A07_S7_comb
																		883	CY89FNAQ2_G05_S461_comb
																		884	CY89NEG_B01_S13_comb
																		885	CY89FNAQ2_C06_S414_comb
																		886	CY89CORE11_B08_S116_comb
																		887	CY89CORE11_E12_S156_comb
																		888	CY89FNAQ2_D06_S426_comb
																		889	CY89NEG_G08_S80_comb
																		890	CY89FNAQ2_E10_S442_comb
																		891	CY89CORE11_F10_S166_comb
																		892	CY89FNAQ2_G04_S460_comb
																		893	CY89NEG_A10_S10_comb
																		894	CY89NEG_A12_S12_comb
																		895	CY89FNAQ2_F05_S449_comb
																		896	CY89NEG_C10_S34_comb
																		897	CY89NEG_E03_S51_comb
																		898	CY89NEG_C02_S26_comb
																		899	CY89CORE11_A07_S103_comb
																		900	CY89NEG_B08_S20_comb
																		901	CY89CORE11_E04_S148_comb
																		902	CY89NEG_H10_S94_comb
																		903	CY89FNAQ2_D09_S429_comb
																		904	CY89CORE11_G10_S178_comb
																		905	CY89FNAQ2_H05_S473_comb
																		906	CY89FNAQ2_E09_S441_comb
																		907	CY89CORE11_G11_S179_comb
																		908	CY89CORE11_B07_S115_comb
																		909	CY89CORE11_D03_S135_comb
																		910	CY89CORE11_D04_S136_comb
																		911	CY89FNAQ2_F08_S452_comb
																		912	CY89NEG_E04_S52_comb
																		913	CY89FNAQ2_C08_S416_comb
																		914	CY89CORE11_E08_S152_comb
																		915	CY89NEG_F12_S72_comb
																		916	CY89CORE11_G05_S173_comb
																		917	CY89NEG_G07_S79_comb
																		918	CY89CORE11_F06_S162_comb
																		919	CY89NEG_F06_S66_comb
																		920	CY89NEG_E10_S58_comb
																		921	CY89NEG_H12_S96_comb
																		922	CY89NEG_C04_S28_comb
																		923	CY89NEG_G11_S83_comb
																		924	CY89COREQ1_A09_S297_comb
																		925	CY89FNAQ2_A09_S393_comb
																		926	cy88_cd45pos_5_C01_S217_comb
																		927	cy94_cd45neg_cd90pos_D01_S325_comb
																		928	cy94_cd45neg_cd90pos_C09_S321_comb
																		929	CY88CD45_150813_B05_S305_comb
																		930	CY88CD45POS_2_B11_S407_comb
																		931	CY84_PRIM_POS_All_6_D06_S426_comb
																		932	CY84_PRIM_POS_All_6_G01_S457_comb
																		933	CY94_CD45NEG_CD90POS_2_D06_S42_comb
