# Supplementary material for: Unravelling cancer subtype-specific driver genes in single-cell transcriptomics data with CSDGI
Source: PLoS Comput Biol. 2023 Dec 14;19(12):e1011450. doi: 10.1371/journal.pcbi.1011450 (PMC10754467; doi:10.1371/journal.pcbi.1011450)
Supplement: S4 File — (XLSX) [file pcbi.1011450.s004.xlsx]

## Sheet: Supplementary_file_4
The identified cancer subtype-specific driver genes in the chronic myeloid leukemia tumor cells (GSE76312).										The identified cancer subtype-specific driver genes in the malignant melanoma cells (GSE72056).
Subtype 1				Subtype 2						Subtype 1				Subtype 2				Subtype 3
No.	Genes			No.	Genes					No.	Genes			No.	Genes			No.	Genes
1	RPL32			1	RPL32					1	SERPINA3			1	PMEL			1	TMSB4X
2	LGALS1			2	SAT1					2	PMEL			2	MIA			2	CXCR4
3	RAP1B			3	MIR3064					3	DCT			3	APOD			3	RGS1
4	SAT1			4	NFKBIA					4	IFITM1			4	SERPINA3			4	ARHGDIB
5	MRPS18C			5	COX7B					5	APOD			5	MT2A			5	VIM
6	SNORD102			6	NDUFB4					6	A2M			6	IFI27			6	IFITM1
7	COA3			7	SNORD102					7	IFI27			7	DCT			7	HSP90AA1
8	DYNLL1			8	DDIT3					8	APOC2			8	SLC45A2			8	GZMA
9	VAMP5			9	CLK1					9	RGS1			9	TYR			9	IL32
10	CD52			10	NDUFB2					10	SPP1			10	APOC2			10	HSP90AB1
11	FAM96A			11	CD52					11	CAPG			11	CAPN3			11	IL2RG
12	LAMTOR2			12	SSR4					12	TM4SF1			12	APOE			12	SAT1
13	EMC4			13	LSM7					13	TYR			13	TIMP1			13	PTPRC
14	SPINK2			14	LAMTOR5					14	CTSK			14	SPP1			14	CD74
15	TSTD1			15	COX5B					15	ANXA1			15	CDK4			15	SRGN
16	NDUFS8			16	PSMA1					16	MIA			16	HEBP1			16	ALDOA
17	DYNLT1			17	SHFM1					17	HSPA1A			17	ANXA1			17	FOS
18	COMMD3			18	OCIAD2					18	CRYAB			18	IFI6			18	GSTP1
19	HOPX			19	TSC22D3					19	GDF15			19	GDF15			19	S100A4
20	CASP4			20	EIF3M					20	CAPN3			20	CRYAB			20	S100A6
21	SELL			21	GABARAP					21	TSC22D3			21	TSC22D3			21	COX7C
22	GTF3C6			22	HIST1H4C					22	FN1			22	S100B			22	MYL12B
23	PIGY+PYURF			23	C14orf2					23	DUSP1			23	A2M			23	CORO1A
24	ATRAID			24	ITM2B					24	HSPA1B			24	HSPA1A			24	CD3D
25	H3F3A			25	TSTD1					25	QPCT			25	CTSK			25	NKG7
26	MPV17			26	NDUFA12					26	APOE			26	DUSP1			26	CD8A
27	NDUFAB1			27	DBI					27	EGR1			27	IFITM1			27	PMEL
28	AKR1C3			28	ATRAID					28	MT1X			28	HSPA1B			28	LAPTM5
29	SPCS1			29	SUMO1					29	S100A4			29	FOS			29	CST7
30	PSMC3			30	ATP5J					30	SERPINE2			30	MT1X			30	S100A10
31	EAF2			31	TMEM258					31	NNMT			31	SERPINE2			31	GAS5
32	MRPL55			32	PSMB6					32	MLANA			32	CYC1			32	UCP2
33	TIMM8B			33	GSTK1					33	FOS			33	S100A6			33	TPI1
34	PDHB			34	OST4					34	CTSL1			34	MRPS6			34	CD2
35	NDUFB10			35	HIF1A					35	MCAM			35	LGALS3BP			35	LCK
36	PSMB6			36	UBL5					36	LHFPL3-AS1			36	QPCT			36	CTNNB1
37	NFKBIA			37	NOP10					37	APOC1			37	ALG8			37	GIMAP4
38	NDUFA12			38	IGJ					38	DDIT3			38	SGK1			38	C12orf57
39	COX16			39	SOD1					39	CRIP2			39	WARS			39	COX6A1
40	MRPL18			40	PCBP2					40	MT1E			40	NDUFA13			40	CCL4
41	GPN1			41	SELL					41	TNFRSF12A			41	TMSB4X			41	HINT1
42	PCMT1			42	PARK7					42	PRKCDBP			42	PWP1			42	RPN2
43	PSMB7			43	TCEB2					43	IER3			43	TM4SF1			43	ATPIF1
44	MYEOV2			44	S100A4					44	TMSB4X			44	PDCD6			44	TNFAIP3
45	NDUFA8			45	SNRPG					45	S100A16			45	DUSP6			45	CNIH4
46	POLR2G			46	ARPC5					46	SELM			46	LHFPL3-AS1			46	IFI6
47	DNPH1			47	FOS					47	IGFBP7			47	PSMB3			47	CALM2
48	CPNE8			48	BCL11A					48	LOXL4			48	CST3			48	OST4
49	PRDX4			49	HIST1H2BG					49	NSG1			49	DDIT3			49	TUBB
50	TRAPPC2L			50	NDUFA3					50	SLC20A1			50	TUBA1A			50	EIF4A1
51	ATP6V0E1			51	CDC42SE2					51	MYC			51	NME1			51	HSPA1A
52	DBI			52	CRHBP					52	CD74			52	COX7B			52	UBL5
										53	BIRC7			53	NEDD8			53	DUSP1
										54	SLC26A2			54	APOC1			54	PTPRCAP
										55	LOXL3			55	UQCRH			55	CD52
										56	PLTP			56	IMPDH2			56	PIM2
										57	RAB38			57	SLC25A5			57	HCLS1
										58	RCAN1			58	GAS5			58	TMEM14B
										59	PLEKHB1			59	ATP5I			59	NAMPT
