# Supplementary material for: Unravelling cancer subtype-specific driver genes in single-cell transcriptomics data with CSDGI
Source: PLoS Comput Biol. 2023 Dec 14;19(12):e1011450. doi: 10.1371/journal.pcbi.1011450 (PMC10754467; doi:10.1371/journal.pcbi.1011450)
Supplement: S5 File — (XLSX) [file pcbi.1011450.s005.xlsx]

## Sheet: GSE75688
Functional Enrichment Analysis (FEA) and Disease Enrichment Analysis (DEA)
Subtype 1										Subtype 2
GO biological processes										GO biological processes
Biological Process (BP), Cellular Component (CC) and Molecular Function (MF)										Biological Process (BP), Cellular Component (CC) and Molecular Function (MF)
ID	Description	GeneRatio	BgRatio	pvalue	p.adjust	qvalue	geneID	Count		ID	Description	GeneRatio	BgRatio	pvalue	p.adjust	qvalue	geneID	Count
GO:0001502	cartilage condensation	1/1	20/18614	0.00107446	0.00709144	NA	4256	1		GO:0001502	cartilage condensation	1/1	20/18614	0.00107446	0.00709144	NA	4256	1
GO:0098743	cell aggregation	1/1	24/18614	0.00128935	0.00709144	NA	4256	1		GO:0098743	cell aggregation	1/1	24/18614	0.00128935	0.00709144	NA	4256	1
GO:0070233	negative regulation of T cell apoptotic process	1/1	24/18614	0.00128935	0.00598713	NA	5304	1		GO:0061517	macrophage proliferation	1/1	12/18614	0.000644676	0.00998515	NA	1191	1
GO:0070229	negative regulation of lymphocyte apoptotic process	1/1	38/18614	0.00204147	0.00598713	NA	5304	1		GO:1905907	negative regulation of amyloid fibril formation	1/1	13/18614	0.000698399	0.00998515	NA	1191	1
GO:0001580	detection of chemical stimulus involved in sensory perception of bitter taste	1/1	39/18614	0.0020952	0.00598713	NA	5304	1		GO:1902947	regulation of tau-protein kinase activity	1/1	14/18614	0.000752122	0.00998515	NA	1191	1
GO:0070232	regulation of T cell apoptotic process	1/1	39/18614	0.0020952	0.00598713	NA	5304	1		GO:0061684	chaperone-mediated autophagy	1/1	16/18614	0.000859568	0.00998515	NA	1191	1
GO:0050913	sensory perception of bitter taste	1/1	44/18614	0.00236381	0.00598713	NA	5304	1		GO:1905906	regulation of amyloid fibril formation	1/1	17/18614	0.000913291	0.00998515	NA	1191	1
GO:0050912	detection of chemical stimulus involved in sensory perception of taste	1/1	45/18614	0.00241754	0.00598713	NA	5304	1		GO:0043217	myelin maintenance	1/1	18/18614	0.000967014	0.00998515	NA	1191	1
GO:0070231	T cell apoptotic process	1/1	56/18614	0.00300849	0.00598713	NA	5304	1		GO:0090083	regulation of inclusion body assembly	1/1	18/18614	0.000967014	0.00998515	NA	1191	1
GO:2000107	negative regulation of leukocyte apoptotic process	1/1	56/18614	0.00300849	0.00598713	NA	5304	1		GO:0043691	reverse cholesterol transport	1/1	20/18614	0.00107446	0.00998515	NA	1191	1
GO:0070228	regulation of lymphocyte apoptotic process	1/1	59/18614	0.00316966	0.00598713	NA	5304	1		GO:1900221	regulation of amyloid-beta clearance	1/1	20/18614	0.00107446	0.00998515	NA	1191	1
GO:0050909	sensory perception of taste	1/1	67/18614	0.00359944	0.00608861	NA	5304	1		GO:1902004	positive regulation of amyloid-beta formation	1/1	20/18614	0.00107446	0.00998515	NA	1191	1
GO:0001895	retina homeostasis	1/1	80/18614	0.00429784	0.00608861	NA	5304	1		GO:0090201	negative regulation of release of cytochrome c from mitochondria	1/1	21/18614	0.00112818	0.00998515	NA	1191	1
GO:0070227	lymphocyte apoptotic process	1/1	80/18614	0.00429784	0.00608861	NA	5304	1		GO:0051131	chaperone-mediated protein complex assembly	1/1	23/18614	0.00123563	0.00998515	NA	1191	1
GO:2000106	regulation of leukocyte apoptotic process	1/1	90/18614	0.00483507	0.00632278	NA	5304	1		GO:0051788	response to misfolded protein	1/1	25/18614	0.00134308	0.00998515	NA	1191	1
GO:0071887	leukocyte apoptotic process	1/1	117/18614	0.00628559	0.0076325	NA	5304	1		GO:0070841	inclusion body assembly	1/1	25/18614	0.00134308	0.00998515	NA	1191	1
GO:0045657	positive regulation of monocyte differentiation	1/1	10/18614	0.00053723	0.00986071	NA	972	1		GO:1902993	positive regulation of amyloid precursor protein catabolic process	1/1	25/18614	0.00134308	0.00998515	NA	1191	1
GO:0002604	regulation of dendritic cell antigen processing and presentation	1/1	11/18614	0.000590953	0.00986071	NA	972	1		GO:0022010	central nervous system myelination	1/1	26/18614	0.0013968	0.00998515	NA	1191	1
GO:0045060	negative thymic T cell selection	1/1	11/18614	0.000590953	0.00986071	NA	972	1		GO:0032291	axon ensheathment in central nervous system	1/1	26/18614	0.0013968	0.00998515	NA	1191	1
GO:0043383	negative T cell selection	1/1	12/18614	0.000644676	0.00986071	NA	972	1		GO:1902430	negative regulation of amyloid-beta formation	1/1	29/18614	0.00155797	0.00998515	NA	1191	1
GO:0031392	regulation of prostaglandin biosynthetic process	1/1	13/18614	0.000698399	0.00986071	NA	972	1		GO:1902230	negative regulation of intrinsic apoptotic signaling pathway in response to DNA damage	1/1	30/18614	0.00161169	0.00998515	NA	1191	1
GO:0045059	positive thymic T cell selection	1/1	14/18614	0.000752122	0.00986071	NA	972	1		GO:0006622	protein targeting to lysosome	1/1	32/18614	0.00171914	0.00998515	NA	1191	1
GO:0046598	positive regulation of viral entry into host cell	1/1	14/18614	0.000752122	0.00986071	NA	972	1		GO:0006958	complement activation, classical pathway	1/1	33/18614	0.00177286	0.00998515	NA	1191	1
GO:0075294	positive regulation by symbiont of entry into host	1/1	14/18614	0.000752122	0.00986071	NA	972	1		GO:1902992	negative regulation of amyloid precursor protein catabolic process	1/1	33/18614	0.00177286	0.00998515	NA	1191	1
GO:0002468	dendritic cell antigen processing and presentation	1/1	15/18614	0.000805845	0.00986071	NA	972	1		GO:1902229	regulation of intrinsic apoptotic signaling pathway in response to DNA damage	1/1	38/18614	0.00204147	0.00998515	NA	1191	1
GO:0043518	negative regulation of DNA damage response, signal transduction by p53 class mediator	1/1	15/18614	0.000805845	0.00986071	NA	972	1		GO:0097242	amyloid-beta clearance	1/1	39/18614	0.0020952	0.00998515	NA	1191	1
GO:1902166	negative regulation of intrinsic apoptotic signaling pathway in response to DNA damage by p53 class mediator	1/1	15/18614	0.000805845	0.00986071	NA	972	1		GO:1990000	amyloid fibril formation	1/1	41/18614	0.00220264	0.00998515	NA	1191	1
GO:2001279	regulation of unsaturated fatty acid biosynthetic process	1/1	15/18614	0.000805845	0.00986071	NA	972	1		GO:0045429	positive regulation of nitric oxide biosynthetic process	1/1	42/18614	0.00225637	0.00998515	NA	1191	1
GO:0002903	negative regulation of B cell apoptotic process	1/1	16/18614	0.000859568	0.00986071	NA	972	1		GO:1903573	negative regulation of response to endoplasmic reticulum stress	1/1	44/18614	0.00236381	0.00998515	NA	1191	1
GO:0070206	protein trimerization	1/1	17/18614	0.000913291	0.00986071	NA	972	1		GO:1904407	positive regulation of nitric oxide metabolic process	1/1	44/18614	0.00236381	0.00998515	NA	1191	1
GO:1902165	regulation of intrinsic apoptotic signaling pathway in response to DNA damage by p53 class mediator	1/1	17/18614	0.000913291	0.00986071	NA	972	1		GO:0006623	protein targeting to vacuole	1/1	45/18614	0.00241754	0.00998515	NA	1191	1
GO:0002830	positive regulation of type 2 immune response	1/1	18/18614	0.000967014	0.00986071	NA	972	1		GO:0014003	oligodendrocyte development	1/1	45/18614	0.00241754	0.00998515	NA	1191	1
GO:0072567	chemokine (C-X-C motif) ligand 2 production	1/1	18/18614	0.000967014	0.00986071	NA	972	1		GO:0002455	humoral immune response mediated by circulating immunoglobulin	1/1	46/18614	0.00247126	0.00998515	NA	1191	1
GO:2000341	regulation of chemokine (C-X-C motif) ligand 2 production	1/1	18/18614	0.000967014	0.00986071	NA	972	1		GO:0001774	microglial cell activation	1/1	47/18614	0.00252498	0.00998515	NA	1191	1
GO:0002577	regulation of antigen processing and presentation	1/1	20/18614	0.00107446	0.00986071	NA	972	1		GO:0090199	regulation of release of cytochrome c from mitochondria	1/1	47/18614	0.00252498	0.00998515	NA	1191	1
GO:0045655	regulation of monocyte differentiation	1/1	20/18614	0.00107446	0.00986071	NA	972	1		GO:1902003	regulation of amyloid-beta formation	1/1	48/18614	0.0025787	0.00998515	NA	1191	1
GO:0002902	regulation of B cell apoptotic process	1/1	21/18614	0.00112818	0.00986071	NA	972	1		GO:0002269	leukocyte activation involved in inflammatory response	1/1	50/18614	0.00268615	0.00998515	NA	1191	1
GO:0045061	thymic T cell selection	1/1	22/18614	0.00118191	0.00986071	NA	972	1		GO:0010823	negative regulation of mitochondrion organization	1/1	53/18614	0.00284732	0.00998515	NA	1191	1
GO:0045723	positive regulation of fatty acid biosynthetic process	1/1	22/18614	0.00118191	0.00986071	NA	972	1		GO:0048260	positive regulation of receptor-mediated endocytosis	1/1	53/18614	0.00284732	0.00998515	NA	1191	1
GO:1902254	negative regulation of intrinsic apoptotic signaling pathway by p53 class mediator	1/1	23/18614	0.00123563	0.00986071	NA	972	1		GO:0014009	glial cell proliferation	1/1	54/18614	0.00290104	0.00998515	NA	1191	1
GO:0060907	positive regulation of macrophage cytokine production	1/1	24/18614	0.00128935	0.00986071	NA	972	1		GO:0061462	protein localization to lysosome	1/1	55/18614	0.00295477	0.00998515	NA	1191	1
GO:1903902	positive regulation of viral life cycle	1/1	24/18614	0.00128935	0.00986071	NA	972	1		GO:0061900	glial cell activation	1/1	55/18614	0.00295477	0.00998515	NA	1191	1
GO:0090023	positive regulation of neutrophil chemotaxis	1/1	25/18614	0.00134308	0.00986071	NA	972	1		GO:1902991	regulation of amyloid precursor protein catabolic process	1/1	55/18614	0.00295477	0.00998515	NA	1191	1
GO:0001783	B cell apoptotic process	1/1	27/18614	0.00145052	0.00986071	NA	972	1		GO:0034205	amyloid-beta formation	1/1	56/18614	0.00300849	0.00998515	NA	1191	1
GO:0071624	positive regulation of granulocyte chemotaxis	1/1	28/18614	0.00150424	0.00986071	NA	972	1		GO:0001836	release of cytochrome c from mitochondria	1/1	58/18614	0.00311593	0.00998515	NA	1191	1
GO:1902230	negative regulation of intrinsic apoptotic signaling pathway in response to DNA damage	1/1	30/18614	0.00161169	0.00986071	NA	972	1		GO:0006956	complement activation	1/1	58/18614	0.00311593	0.00998515	NA	1191	1
GO:0019886	antigen processing and presentation of exogenous peptide antigen via MHC class II	1/1	31/18614	0.00166541	0.00986071	NA	972	1		GO:0008156	negative regulation of DNA replication	1/1	32/18614	0.00171914	0.00908686	NA	6282	1
GO:0001516	prostaglandin biosynthetic process	1/1	32/18614	0.00171914	0.00986071	NA	972	1		GO:0014911	positive regulation of smooth muscle cell migration	1/1	46/18614	0.00247126	0.00908686	NA	6282	1
GO:0019883	antigen processing and presentation of endogenous antigen	1/1	32/18614	0.00171914	0.00986071	NA	972	1		GO:0014910	regulation of smooth muscle cell migration	1/1	90/18614	0.00483507	0.00908686	NA	6282	1
GO:0046457	prostanoid biosynthetic process	1/1	32/18614	0.00171914	0.00986071	NA	972	1		GO:0014909	smooth muscle cell migration	1/1	97/18614	0.00521113	0.00908686	NA	6282	1
GO:0002828	regulation of type 2 immune response	1/1	33/18614	0.00177286	0.00986071	NA	972	1		GO:0014812	muscle cell migration	1/1	110/18614	0.00590953	0.00908686	NA	6282	1
GO:0051085	chaperone cofactor-dependent protein refolding	1/1	33/18614	0.00177286	0.00986071	NA	972	1		GO:0006275	regulation of DNA replication	1/1	136/18614	0.00730633	0.00908686	NA	6282	1
GO:0001782	B cell homeostasis	1/1	34/18614	0.00182658	0.00986071	NA	972	1		GO:0051053	negative regulation of DNA metabolic process	1/1	148/18614	0.007951	0.00908686	NA	6282	1
GO:0090022	regulation of neutrophil chemotaxis	1/1	34/18614	0.00182658	0.00986071	NA	972	1		GO:0060433	bronchus development	1/1	11/18614	0.000590953	0.00689445	NA	10551	1
GO:1901797	negative regulation of signal transduction by p53 class mediator	1/1	34/18614	0.00182658	0.00986071	NA	972	1		GO:0061140	lung secretory cell differentiation	1/1	11/18614	0.000590953	0.00689445	NA	10551	1
GO:1902624	positive regulation of neutrophil migration	1/1	34/18614	0.00182658	0.00986071	NA	972	1		GO:1903897	regulation of PERK-mediated unfolded protein response	1/1	11/18614	0.000590953	0.00689445	NA	10551	1
GO:0002495	antigen processing and presentation of peptide antigen via MHC class II	1/1	35/18614	0.00188031	0.00986071	NA	972	1		GO:0070254	mucus secretion	1/1	13/18614	0.000698399	0.00689445	NA	10551	1
GO:0061081	positive regulation of myeloid leukocyte cytokine production involved in immune response	1/1	35/18614	0.00188031	0.00986071	NA	972	1		GO:1900103	positive regulation of endoplasmic reticulum unfolded protein response	1/1	13/18614	0.000698399	0.00689445	NA	10551	1
GO:1902253	regulation of intrinsic apoptotic signaling pathway by p53 class mediator	1/1	35/18614	0.00188031	0.00986071	NA	972	1		GO:1903894	regulation of IRE1-mediated unfolded protein response	1/1	14/18614	0.000752122	0.00689445	NA	10551	1
GO:0030224	monocyte differentiation	1/1	36/18614	0.00193403	0.00986071	NA	972	1		GO:0036499	PERK-mediated unfolded protein response	1/1	18/18614	0.000967014	0.00738691	NA	10551	1
GO:0002504	antigen processing and presentation of peptide or polysaccharide antigen via MHC class II	1/1	37/18614	0.00198775	0.00986071	NA	972	1		GO:0036498	IRE1-mediated unfolded protein response	1/1	20/18614	0.00107446	0.00738691	NA	10551	1
GO:0010934	macrophage cytokine production	1/1	37/18614	0.00198775	0.00986071	NA	972	1		GO:0060479	lung cell differentiation	1/1	28/18614	0.00150424	0.00747382	NA	10551	1
GO:0010935	regulation of macrophage cytokine production	1/1	37/18614	0.00198775	0.00986071	NA	972	1		GO:0060487	lung epithelial cell differentiation	1/1	28/18614	0.00150424	0.00747382	NA	10551	1
GO:0043516	regulation of DNA damage response, signal transduction by p53 class mediator	1/1	37/18614	0.00198775	0.00986071	NA	972	1		GO:1900101	regulation of endoplasmic reticulum unfolded protein response	1/1	30/18614	0.00161169	0.00747382	NA	10551	1
GO:0043368	positive T cell selection	1/1	38/18614	0.00204147	0.00986071	NA	972	1		GO:1905898	positive regulation of response to endoplasmic reticulum stress	1/1	35/18614	0.00188031	0.00747382	NA	10551	1
GO:0045923	positive regulation of fatty acid metabolic process	1/1	38/18614	0.00204147	0.00986071	NA	972	1		GO:0045742	positive regulation of epidermal growth factor receptor signaling pathway	1/1	38/18614	0.00204147	0.00747382	NA	10551	1
GO:0051084	de novo' post-translational protein folding	1/1	38/18614	0.00204147	0.00986071	NA	972	1		GO:1901186	positive regulation of ERBB signaling pathway	1/1	40/18614	0.00214892	0.00747382	NA	10551	1
GO:0070229	negative regulation of lymphocyte apoptotic process	1/1	38/18614	0.00204147	0.00986071	NA	972	1		GO:0032941	secretion by tissue	1/1	41/18614	0.00220264	0.00747382	NA	10551	1
GO:1902229	regulation of intrinsic apoptotic signaling pathway in response to DNA damage	1/1	38/18614	0.00204147	0.00986071	NA	972	1		GO:0140467	integrated stress response signaling	1/1	41/18614	0.00220264	0.00747382	NA	10551	1
GO:0006089	lactate metabolic process	1/1	17/18614	0.000913291	0.00547975	NA	3945	1		GO:0060428	lung epithelium development	1/1	43/18614	0.00231009	0.00747382	NA	10551	1
GO:0019674	NAD metabolic process	1/1	43/18614	0.00231009	0.00547975	NA	3945	1		GO:0006984	ER-nucleus signaling pathway	1/1	47/18614	0.00252498	0.00771522	NA	10551	1
GO:0019362	pyridine nucleotide metabolic process	1/1	79/18614	0.00424412	0.00547975	NA	3945	1		GO:0048546	digestive tract morphogenesis	1/1	50/18614	0.00268615	0.0077757	NA	10551	1
GO:0046496	nicotinamide nucleotide metabolic process	1/1	79/18614	0.00424412	0.00547975	NA	3945	1		GO:1903078	positive regulation of protein localization to plasma membrane	1/1	60/18614	0.00322338	0.0088643	NA	10551	1
GO:0072524	pyridine-containing compound metabolic process	1/1	85/18614	0.00456646	0.00547975	NA	3945	1		GO:1904377	positive regulation of protein localization to cell periphery	1/1	68/18614	0.00365316	0.00923364	NA	10551	1
GO:0006090	pyruvate metabolic process	1/1	112/18614	0.00601698	0.00601698	NA	3945	1		GO:0002067	glandular epithelial cell differentiation	1/1	74/18614	0.0039755	0.00923364	NA	10551	1
GO:0014012	peripheral nervous system axon regeneration	1/1	10/18614	0.00053723	0.00977759	NA	347	1		GO:0030968	endoplasmic reticulum unfolded protein response	1/1	75/18614	0.00402923	0.00923364	NA	10551	1
GO:0010642	negative regulation of platelet-derived growth factor receptor signaling pathway	1/1	13/18614	0.000698399	0.00977759	NA	347	1		GO:0042058	regulation of epidermal growth factor receptor signaling pathway	1/1	75/18614	0.00402923	0.00923364	NA	10551	1
GO:0042308	negative regulation of protein import into nucleus	1/1	15/18614	0.000805845	0.00977759	NA	347	1		GO:1901184	regulation of ERBB signaling pathway	1/1	82/18614	0.00440529	0.00931887	NA	10551	1
GO:2000402	negative regulation of lymphocyte migration	1/1	15/18614	0.000805845	0.00977759	NA	347	1		GO:1905897	regulation of response to endoplasmic reticulum stress	1/1	82/18614	0.00440529	0.00931887	NA	10551	1
GO:0051895	negative regulation of focal adhesion assembly	1/1	17/18614	0.000913291	0.00977759	NA	347	1		GO:0007589	body fluid secretion	1/1	89/18614	0.00478135	0.00973978	NA	10551	1
GO:0150118	negative regulation of cell-substrate junction organization	1/1	17/18614	0.000913291	0.00977759	NA	347	1		GO:0033194	response to hydroperoxide	1/1	18/18614	0.000967014	0.00967014	NA	4257	1
GO:0050746	regulation of lipoprotein metabolic process	1/1	18/18614	0.000967014	0.00977759	NA	347	1		GO:0006448	regulation of translational elongation	1/1	20/18614	0.00107446	0.00727051	NA	6726	1
GO:0071605	monocyte chemotactic protein-1 production	1/1	21/18614	0.00112818	0.00977759	NA	347	1		GO:0006614	SRP-dependent cotranslational protein targeting to membrane	1/1	27/18614	0.00145052	0.00727051	NA	6726	1
GO:0071637	regulation of monocyte chemotactic protein-1 production	1/1	21/18614	0.00112818	0.00977759	NA	347	1		GO:0006613	cotranslational protein targeting to membrane	1/1	32/18614	0.00171914	0.00727051	NA	6726	1
GO:0046823	negative regulation of nucleocytoplasmic transport	1/1	23/18614	0.00123563	0.00977759	NA	347	1		GO:0045047	protein targeting to ER	1/1	48/18614	0.0025787	0.00727051	NA	6726	1
GO:0010640	regulation of platelet-derived growth factor receptor signaling pathway	1/1	24/18614	0.00128935	0.00977759	NA	347	1		GO:0072599	establishment of protein localization to endoplasmic reticulum	1/1	52/18614	0.0027936	0.00727051	NA	6726	1
GO:0071676	negative regulation of mononuclear cell migration	1/1	24/18614	0.00128935	0.00977759	NA	347	1		GO:0006414	translational elongation	1/1	58/18614	0.00311593	0.00727051	NA	6726	1
GO:2000480	negative regulation of cAMP-dependent protein kinase activity	1/1	13/18614	0.000698399	0.00709144	NA	84152	1		GO:0070972	protein localization to endoplasmic reticulum	1/1	80/18614	0.00429784	0.00859568	NA	6726	1
GO:0048148	behavioral response to cocaine	1/1	14/18614	0.000752122	0.00709144	NA	84152	1		GO:0046886	positive regulation of hormone biosynthetic process	1/1	10/18614	0.00053723	0.00821962	NA	1958	1
GO:2000479	regulation of cAMP-dependent protein kinase activity	1/1	22/18614	0.00118191	0.00709144	NA	84152	1		GO:0072203	cell proliferation involved in metanephros development	1/1	10/18614	0.00053723	0.00821962	NA	1958	1
GO:0032515	negative regulation of phosphoprotein phosphatase activity	1/1	24/18614	0.00128935	0.00709144	NA	84152	1		GO:0061418	regulation of transcription from RNA polymerase II promoter in response to hypoxia	1/1	11/18614	0.000590953	0.00821962	NA	1958	1
GO:0014072	response to isoquinoline alkaloid	1/1	28/18614	0.00150424	0.00709144	NA	84152	1		GO:0072124	regulation of glomerular mesangial cell proliferation	1/1	11/18614	0.000590953	0.00821962	NA	1958	1
GO:0043278	response to morphine	1/1	28/18614	0.00150424	0.00709144	NA	84152	1		GO:0072110	glomerular mesangial cell proliferation	1/1	12/18614	0.000644676	0.00821962	NA	1958	1
GO:0001975	response to amphetamine	1/1	32/18614	0.00171914	0.00709144	NA	84152	1		GO:1902947	regulation of tau-protein kinase activity	1/1	14/18614	0.000752122	0.00821962	NA	1958	1
GO:0035308	negative regulation of protein dephosphorylation	1/1	32/18614	0.00171914	0.00709144	NA	84152	1		GO:0032352	positive regulation of hormone metabolic process	1/1	15/18614	0.000805845	0.00821962	NA	1958	1
GO:0010923	negative regulation of phosphatase activity	1/1	35/18614	0.00188031	0.00709144	NA	84152	1		GO:0045475	locomotor rhythm	1/1	15/18614	0.000805845	0.00821962	NA	1958	1
GO:0007617	mating behavior	1/1	37/18614	0.00198775	0.00709144	NA	84152	1		GO:1901722	regulation of cell proliferation involved in kidney development	1/1	15/18614	0.000805845	0.00821962	NA	1958	1
GO:0071312	cellular response to alkaloid	1/1	37/18614	0.00198775	0.00709144	NA	84152	1		GO:0042448	progesterone metabolic process	1/1	16/18614	0.000859568	0.00821962	NA	1958	1
GO:0019098	reproductive behavior	1/1	43/18614	0.00231009	0.00709144	NA	84152	1		GO:0044849	estrous cycle	1/1	16/18614	0.000859568	0.00821962	NA	1958	1
GO:0035305	negative regulation of dephosphorylation	1/1	46/18614	0.00247126	0.00709144	NA	84152	1		GO:0010566	regulation of ketone biosynthetic process	1/1	17/18614	0.000913291	0.00821962	NA	1958	1
GO:0042220	response to cocaine	1/1	47/18614	0.00252498	0.00709144	NA	84152	1		GO:0072109	glomerular mesangium development	1/1	17/18614	0.000913291	0.00821962	NA	1958	1
GO:0008542	visual learning	1/1	48/18614	0.0025787	0.00709144	NA	84152	1		GO:0072224	metanephric glomerulus development	1/1	17/18614	0.000913291	0.00821962	NA	1958	1
GO:0014075	response to amine	1/1	48/18614	0.0025787	0.00709144	NA	84152	1		GO:0006700	C21-steroid hormone biosynthetic process	1/1	20/18614	0.00107446	0.00874342	NA	1958	1
GO:0007632	visual behavior	1/1	54/18614	0.00290104	0.00748541	NA	84152	1		GO:0072111	cell proliferation involved in kidney development	1/1	22/18614	0.00118191	0.00874342	NA	1958	1
GO:0043666	regulation of phosphoprotein phosphatase activity	1/1	57/18614	0.00306221	0.00748541	NA	84152	1		GO:0120255	olefinic compound biosynthetic process	1/1	24/18614	0.00128935	0.00874342	NA	1958	1
GO:0010921	regulation of phosphatase activity	1/1	82/18614	0.00440529	0.0099055	NA	84152	1		GO:0033233	regulation of protein sumoylation	1/1	25/18614	0.00134308	0.00874342	NA	1958	1
GO:0008306	associative learning	1/1	86/18614	0.00462018	0.0099055	NA	84152	1		GO:0046885	regulation of hormone biosynthetic process	1/1	25/18614	0.00134308	0.00874342	NA	1958	1
GO:0035304	regulation of protein dephosphorylation	1/1	88/18614	0.00472762	0.0099055	NA	84152	1		GO:0072012	glomerulus vasculature development	1/1	29/18614	0.00155797	0.00874342	NA	1958	1
GO:0060433	bronchus development	1/1	11/18614	0.000590953	0.00689445	NA	10551	1		GO:0070498	interleukin-1-mediated signaling pathway	1/1	30/18614	0.00161169	0.00874342	NA	1958	1
GO:0061140	lung secretory cell differentiation	1/1	11/18614	0.000590953	0.00689445	NA	10551	1		GO:0071480	cellular response to gamma radiation	1/1	30/18614	0.00161169	0.00874342	NA	1958	1
GO:1903897	regulation of PERK-mediated unfolded protein response	1/1	11/18614	0.000590953	0.00689445	NA	10551	1		GO:0061437	renal system vasculature development	1/1	31/18614	0.00166541	0.00874342	NA	1958	1
GO:0070254	mucus secretion	1/1	13/18614	0.000698399	0.00689445	NA	10551	1		GO:0061440	kidney vasculature development	1/1	31/18614	0.00166541	0.00874342	NA	1958	1
GO:1900103	positive regulation of endoplasmic reticulum unfolded protein response	1/1	13/18614	0.000698399	0.00689445	NA	10551	1		GO:0008207	C21-steroid hormone metabolic process	1/1	37/18614	0.00198775	0.00930751	NA	1958	1
GO:1903894	regulation of IRE1-mediated unfolded protein response	1/1	14/18614	0.000752122	0.00689445	NA	10551	1		GO:0043618	regulation of transcription from RNA polymerase II promoter in response to stress	1/1	38/18614	0.00204147	0.00930751	NA	1958	1
GO:0036499	PERK-mediated unfolded protein response	1/1	18/18614	0.000967014	0.00738691	NA	10551	1		GO:0032350	regulation of hormone metabolic process	1/1	39/18614	0.0020952	0.00930751	NA	1958	1
GO:0036498	IRE1-mediated unfolded protein response	1/1	20/18614	0.00107446	0.00738691	NA	10551	1		GO:0072210	metanephric nephron development	1/1	41/18614	0.00220264	0.00930751	NA	1958	1
GO:0060479	lung cell differentiation	1/1	28/18614	0.00150424	0.00747382	NA	10551	1		GO:0042181	ketone biosynthetic process	1/1	44/18614	0.00236381	0.00930751	NA	1958	1
GO:0060487	lung epithelial cell differentiation	1/1	28/18614	0.00150424	0.00747382	NA	10551	1		GO:0043620	regulation of DNA-templated transcription in response to stress	1/1	44/18614	0.00236381	0.00930751	NA	1958	1
GO:1900101	regulation of endoplasmic reticulum unfolded protein response	1/1	30/18614	0.00161169	0.00747382	NA	10551	1		GO:0048512	circadian behavior	1/1	44/18614	0.00236381	0.00930751	NA	1958	1
GO:1905898	positive regulation of response to endoplasmic reticulum stress	1/1	35/18614	0.00188031	0.00747382	NA	10551	1		GO:0120178	steroid hormone biosynthetic process	1/1	44/18614	0.00236381	0.00930751	NA	1958	1
GO:0045742	positive regulation of epidermal growth factor receptor signaling pathway	1/1	38/18614	0.00204147	0.00747382	NA	10551	1		GO:0007622	rhythmic behavior	1/1	46/18614	0.00247126	0.00943571	NA	1958	1
GO:1901186	positive regulation of ERBB signaling pathway	1/1	40/18614	0.00214892	0.00747382	NA	10551	1		GO:0031666	positive regulation of lipopolysaccharide-mediated signaling pathway	1/1	10/18614	0.00053723	0.00887804	NA	4282	1
GO:0032941	secretion by tissue	1/1	41/18614	0.00220264	0.00747382	NA	10551	1		GO:0010739	positive regulation of protein kinase A signaling	1/1	11/18614	0.000590953	0.00887804	NA	4282	1
GO:0140467	integrated stress response signaling	1/1	41/18614	0.00220264	0.00747382	NA	10551	1		GO:0032306	regulation of prostaglandin secretion	1/1	14/18614	0.000752122	0.00887804	NA	4282	1
GO:0060428	lung epithelium development	1/1	43/18614	0.00231009	0.00747382	NA	10551	1		GO:0032308	positive regulation of prostaglandin secretion	1/1	14/18614	0.000752122	0.00887804	NA	4282	1
GO:0006984	ER-nucleus signaling pathway	1/1	47/18614	0.00252498	0.00771522	NA	10551	1		GO:1905522	negative regulation of macrophage migration	1/1	14/18614	0.000752122	0.00887804	NA	4282	1
GO:0048546	digestive tract morphogenesis	1/1	50/18614	0.00268615	0.0077757	NA	10551	1		GO:0043518	negative regulation of DNA damage response, signal transduction by p53 class mediator	1/1	15/18614	0.000805845	0.00887804	NA	4282	1
GO:1903078	positive regulation of protein localization to plasma membrane	1/1	60/18614	0.00322338	0.0088643	NA	10551	1		GO:0070207	protein homotrimerization	1/1	15/18614	0.000805845	0.00887804	NA	4282	1
GO:1904377	positive regulation of protein localization to cell periphery	1/1	68/18614	0.00365316	0.00923364	NA	10551	1		GO:1902166	negative regulation of intrinsic apoptotic signaling pathway in response to DNA damage by p53 class mediator	1/1	15/18614	0.000805845	0.00887804	NA	4282	1
GO:0002067	glandular epithelial cell differentiation	1/1	74/18614	0.0039755	0.00923364	NA	10551	1		GO:0002903	negative regulation of B cell apoptotic process	1/1	16/18614	0.000859568	0.00887804	NA	4282	1
GO:0030968	endoplasmic reticulum unfolded protein response	1/1	75/18614	0.00402923	0.00923364	NA	10551	1		GO:0070206	protein trimerization	1/1	17/18614	0.000913291	0.00887804	NA	4282	1
GO:0042058	regulation of epidermal growth factor receptor signaling pathway	1/1	75/18614	0.00402923	0.00923364	NA	10551	1		GO:1902165	regulation of intrinsic apoptotic signaling pathway in response to DNA damage by p53 class mediator	1/1	17/18614	0.000913291	0.00887804	NA	4282	1
GO:1901184	regulation of ERBB signaling pathway	1/1	82/18614	0.00440529	0.00931887	NA	10551	1		GO:0032310	prostaglandin secretion	1/1	18/18614	0.000967014	0.00887804	NA	4282	1
GO:1905897	regulation of response to endoplasmic reticulum stress	1/1	82/18614	0.00440529	0.00931887	NA	10551	1		GO:0033033	negative regulation of myeloid cell apoptotic process	1/1	18/18614	0.000967014	0.00887804	NA	4282	1
GO:0007589	body fluid secretion	1/1	89/18614	0.00478135	0.00973978	NA	10551	1		GO:0072567	chemokine (C-X-C motif) ligand 2 production	1/1	18/18614	0.000967014	0.00887804	NA	4282	1
GO:0032543	mitochondrial translation	1/1	132/18614	0.00709144	0.00881057	NA	84311	1		GO:2000341	regulation of chemokine (C-X-C motif) ligand 2 production	1/1	18/18614	0.000967014	0.00887804	NA	4282	1
GO:0140053	mitochondrial gene expression	1/1	164/18614	0.00881057	0.00881057	NA	84311	1		GO:0010738	regulation of protein kinase A signaling	1/1	19/18614	0.00102074	0.00887804	NA	4282	1
GO:0035902	response to immobilization stress	1/1	20/18614	0.00107446	0.00429784	NA	7031	1		GO:0002902	regulation of B cell apoptotic process	1/1	21/18614	0.00112818	0.00887804	NA	4282	1
GO:0030277	maintenance of gastrointestinal epithelium	1/1	22/18614	0.00118191	0.00429784	NA	7031	1		GO:0032305	positive regulation of icosanoid secretion	1/1	21/18614	0.00112818	0.00887804	NA	4282	1
GO:0010039	response to iron ion	1/1	31/18614	0.00166541	0.00429784	NA	7031	1		GO:0032303	regulation of icosanoid secretion	1/1	22/18614	0.00118191	0.00887804	NA	4282	1
GO:0010669	epithelial structure maintenance	1/1	32/18614	0.00171914	0.00429784	NA	7031	1		GO:0002689	negative regulation of leukocyte chemotaxis	1/1	23/18614	0.00123563	0.00887804	NA	4282	1
GO:0002138	retinoic acid biosynthetic process	1/1	10/18614	0.00053723	0.00679596	NA	5947	1		GO:1902254	negative regulation of intrinsic apoptotic signaling pathway by p53 class mediator	1/1	23/18614	0.00123563	0.00887804	NA	4282	1
GO:0016102	diterpenoid biosynthetic process	1/1	11/18614	0.000590953	0.00679596	NA	5947	1		GO:2000193	positive regulation of fatty acid transport	1/1	25/18614	0.00134308	0.00887804	NA	4282	1
GO:0016114	terpenoid biosynthetic process	1/1	17/18614	0.000913291	0.0070019	NA	5947	1		GO:2000773	negative regulation of cellular senescence	1/1	26/18614	0.0013968	0.00887804	NA	4282	1
GO:0008299	isoprenoid biosynthetic process	1/1	30/18614	0.00161169	0.00815515	NA	5947	1		GO:0001783	B cell apoptotic process	1/1	27/18614	0.00145052	0.00887804	NA	4282	1
GO:0042573	retinoic acid metabolic process	1/1	33/18614	0.00177286	0.00815515	NA	5947	1		GO:0010758	regulation of macrophage chemotaxis	1/1	28/18614	0.00150424	0.00887804	NA	4282	1
GO:0006775	fat-soluble vitamin metabolic process	1/1	43/18614	0.00231009	0.00885534	NA	5947	1		GO:0031664	regulation of lipopolysaccharide-mediated signaling pathway	1/1	28/18614	0.00150424	0.00887804	NA	4282	1
GO:0034116	positive regulation of heterotypic cell-cell adhesion	1/1	15/18614	0.000805845	0.00604384	NA	4680	1		GO:0015732	prostaglandin transport	1/1	29/18614	0.00155797	0.00887804	NA	4282	1
GO:2000811	negative regulation of anoikis	1/1	18/18614	0.000967014	0.00604384	NA	4680	1		GO:1902230	negative regulation of intrinsic apoptotic signaling pathway in response to DNA damage	1/1	30/18614	0.00161169	0.00887804	NA	4282	1
GO:0034114	regulation of heterotypic cell-cell adhesion	1/1	25/18614	0.00134308	0.00604384	NA	4680	1		GO:0001516	prostaglandin biosynthetic process	1/1	32/18614	0.00171914	0.00887804	NA	4282	1
GO:2000209	regulation of anoikis	1/1	25/18614	0.00134308	0.00604384	NA	4680	1		GO:0033032	regulation of myeloid cell apoptotic process	1/1	32/18614	0.00171914	0.00887804	NA	4282	1
GO:0043276	anoikis	1/1	35/18614	0.00188031	0.0067691	NA	4680	1		GO:0046457	prostanoid biosynthetic process	1/1	32/18614	0.00171914	0.00887804	NA	4282	1
GO:0007157	heterophilic cell-cell adhesion via plasma membrane cell adhesion molecules	1/1	52/18614	0.0027936	0.00737348	NA	4680	1		GO:0050482	arachidonic acid secretion	1/1	32/18614	0.00171914	0.00887804	NA	4282	1
GO:0001954	positive regulation of cell-matrix adhesion	1/1	56/18614	0.00300849	0.00737348	NA	4680	1		GO:1903963	arachidonate transport	1/1	32/18614	0.00171914	0.00887804	NA	4282	1
GO:0034113	heterotypic cell-cell adhesion	1/1	61/18614	0.0032771	0.00737348	NA	4680	1		GO:2000191	regulation of fatty acid transport	1/1	33/18614	0.00177286	0.00887804	NA	4282	1
GO:0051491	positive regulation of filopodium assembly	1/1	31/18614	0.00166541	0.00877476	NA	84299	1		GO:0001782	B cell homeostasis	1/1	34/18614	0.00182658	0.00887804	NA	4282	1
GO:0051489	regulation of filopodium assembly	1/1	51/18614	0.00273987	0.00877476	NA	84299	1		GO:1901797	negative regulation of signal transduction by p53 class mediator	1/1	34/18614	0.00182658	0.00887804	NA	4282	1
GO:0046847	filopodium assembly	1/1	70/18614	0.00376061	0.00877476	NA	84299	1		GO:0061081	positive regulation of myeloid leukocyte cytokine production involved in immune response	1/1	35/18614	0.00188031	0.00887804	NA	4282	1
GO:0001825	blastocyst formation	1/1	45/18614	0.00241754	0.00725261	NA	4071	1		GO:1902253	regulation of intrinsic apoptotic signaling pathway by p53 class mediator	1/1	35/18614	0.00188031	0.00887804	NA	4282	1
GO:0001824	blastocyst development	1/1	116/18614	0.00623187	0.0093478	NA	4071	1		GO:0010737	protein kinase A signaling	1/1	36/18614	0.00193403	0.00887804	NA	4282	1
GO:0042117	monocyte activation	1/1	13/18614	0.000698399	0.00616471	NA	4495	1		GO:0043516	regulation of DNA damage response, signal transduction by p53 class mediator	1/1	37/18614	0.00198775	0.00887804	NA	4282	1
GO:0071294	cellular response to zinc ion	1/1	20/18614	0.00107446	0.00616471	NA	4495	1		GO:0033028	myeloid cell apoptotic process	1/1	38/18614	0.00204147	0.00887804	NA	4282	1
GO:0071280	cellular response to copper ion	1/1	27/18614	0.00145052	0.00616471	NA	4495	1		GO:0070229	negative regulation of lymphocyte apoptotic process	1/1	38/18614	0.00204147	0.00887804	NA	4282	1
GO:0071276	cellular response to cadmium ion	1/1	31/18614	0.00166541	0.00616471	NA	4495	1		GO:1902229	regulation of intrinsic apoptotic signaling pathway in response to DNA damage	1/1	38/18614	0.00204147	0.00887804	NA	4282	1
GO:0030224	monocyte differentiation	1/1	36/18614	0.00193403	0.00616471	NA	4495	1		GO:0048246	macrophage chemotaxis	1/1	41/18614	0.00220264	0.00936123	NA	4282	1
GO:0046688	response to copper ion	1/1	42/18614	0.00225637	0.00616471	NA	4495	1		GO:0042771	intrinsic apoptotic signaling pathway in response to DNA damage by p53 class mediator	1/1	44/18614	0.00236381	0.00960941	NA	4282	1
GO:0010043	response to zinc ion	1/1	49/18614	0.00263243	0.00616471	NA	4495	1		GO:1905521	regulation of macrophage migration	1/1	44/18614	0.00236381	0.00960941	NA	4282	1
GO:0046686	response to cadmium ion	1/1	54/18614	0.00290104	0.00616471	NA	4495	1		GO:0030890	positive regulation of B cell proliferation	1/1	45/18614	0.00241754	0.0096187	NA	4282	1
GO:0035924	cellular response to vascular endothelial growth factor stimulus	1/1	74/18614	0.0039755	0.00750928	NA	4495	1		GO:0140353	lipid export from cell	1/1	47/18614	0.00252498	0.00965981	NA	4282	1
GO:0033194	response to hydroperoxide	1/1	18/18614	0.000967014	0.00967014	NA	4257	1		GO:0032309	icosanoid secretion	1/1	48/18614	0.0025787	0.00965981	NA	4282	1
GO:2001198	regulation of dendritic cell differentiation	1/1	12/18614	0.000644676	0.00599802	NA	3106	1		GO:0032892	positive regulation of organic acid transport	1/1	49/18614	0.00263243	0.00965981	NA	4282	1
GO:0002664	regulation of T cell tolerance induction	1/1	13/18614	0.000698399	0.00599802	NA	3106	1		GO:0006692	prostanoid metabolic process	1/1	50/18614	0.00268615	0.00965981	NA	4282	1
GO:0002517	T cell tolerance induction	1/1	15/18614	0.000805845	0.00599802	NA	3106	1		GO:0006693	prostaglandin metabolic process	1/1	50/18614	0.00268615	0.00965981	NA	4282	1
GO:0002486	antigen processing and presentation of endogenous peptide antigen via MHC class I via ER pathway, TAP-independent	1/1	16/18614	0.000859568	0.00599802	NA	3106	1		GO:0061082	myeloid leukocyte cytokine production	1/1	51/18614	0.00273987	0.0096671	NA	4282	1
GO:0016045	detection of bacterium	1/1	16/18614	0.000859568	0.00599802	NA	3106	1		GO:0006636	unsaturated fatty acid biosynthetic process	1/1	52/18614	0.0027936	0.00967412	NA	4282	1
GO:0002476	antigen processing and presentation of endogenous peptide antigen via MHC class Ib	1/1	17/18614	0.000913291	0.00599802	NA	3106	1		GO:0048146	positive regulation of fibroblast proliferation	1/1	53/18614	0.00284732	0.00968089	NA	4282	1
GO:0002484	antigen processing and presentation of endogenous peptide antigen via MHC class I via ER pathway	1/1	17/18614	0.000913291	0.00599802	NA	3106	1		GO:0002686	negative regulation of leukocyte migration	1/1	55/18614	0.00295477	0.0096937	NA	4282	1
GO:0002428	antigen processing and presentation of peptide antigen via MHC class Ib	1/1	18/18614	0.000967014	0.00599802	NA	3106	1		GO:2000772	regulation of cellular senescence	1/1	55/18614	0.00295477	0.0096937	NA	4282	1
GO:0098543	detection of other organism	1/1	19/18614	0.00102074	0.00599802	NA	3106	1		GO:2000107	negative regulation of leukocyte apoptotic process	1/1	56/18614	0.00300849	0.00969978	NA	4282	1
GO:0002643	regulation of tolerance induction	1/1	20/18614	0.00107446	0.00599802	NA	3106	1		GO:0070228	regulation of lymphocyte apoptotic process	1/1	59/18614	0.00316966	0.00989399	NA	4282	1
GO:0045953	negative regulation of natural killer cell mediated cytotoxicity	1/1	20/18614	0.00107446	0.00599802	NA	3106	1		GO:0046456	icosanoid biosynthetic process	1/1	61/18614	0.0032771	0.00989399	NA	4282	1
GO:0002716	negative regulation of natural killer cell mediated immunity	1/1	21/18614	0.00112818	0.00599802	NA	3106	1		GO:1905517	macrophage migration	1/1	61/18614	0.0032771	0.00989399	NA	4282	1
GO:0019885	antigen processing and presentation of endogenous peptide antigen via MHC class I	1/1	23/18614	0.00123563	0.00599802	NA	3106	1		GO:0043030	regulation of macrophage activation	1/1	62/18614	0.00333083	0.00989399	NA	4282	1
GO:0098581	detection of external biotic stimulus	1/1	24/18614	0.00128935	0.00599802	NA	3106	1		GO:0050918	positive chemotaxis	1/1	64/18614	0.00343827	0.00989399	NA	4282	1
GO:0002475	antigen processing and presentation via MHC class Ib	1/1	25/18614	0.00134308	0.00599802	NA	3106	1		GO:0030888	regulation of B cell proliferation	1/1	65/18614	0.003492	0.00989399	NA	4282	1
GO:0002483	antigen processing and presentation of endogenous peptide antigen	1/1	25/18614	0.00134308	0.00599802	NA	3106	1		GO:0031663	lipopolysaccharide-mediated signaling pathway	1/1	65/18614	0.003492	0.00989399	NA	4282	1
GO:0001911	negative regulation of leukocyte mediated cytotoxicity	1/1	26/18614	0.0013968	0.00599802	NA	3106	1		GO:0071715	icosanoid transport	1/1	65/18614	0.003492	0.00989399	NA	4282	1
GO:0031342	negative regulation of cell killing	1/1	29/18614	0.00155797	0.00619228	NA	3106	1		GO:0071294	cellular response to zinc ion	1/1	20/18614	0.00107446	0.00590953	NA	4501	1
GO:0002507	tolerance induction	1/1	30/18614	0.00161169	0.00619228	NA	3106	1		GO:0048143	astrocyte activation	1/1	24/18614	0.00128935	0.00590953	NA	4501	1
GO:0019883	antigen processing and presentation of endogenous antigen	1/1	32/18614	0.00171914	0.00627485	NA	3106	1		GO:0071280	cellular response to copper ion	1/1	27/18614	0.00145052	0.00590953	NA	4501	1
GO:0002474	antigen processing and presentation of peptide antigen via MHC class I	1/1	36/18614	0.00193403	0.00672305	NA	3106	1		GO:0071276	cellular response to cadmium ion	1/1	31/18614	0.00166541	0.00590953	NA	4501	1
GO:0009595	detection of biotic stimulus	1/1	38/18614	0.00204147	0.00677398	NA	3106	1		GO:0046688	response to copper ion	1/1	42/18614	0.00225637	0.00590953	NA	4501	1
GO:0001916	positive regulation of T cell mediated cytotoxicity	1/1	40/18614	0.00214892	0.00682049	NA	3106	1		GO:0014002	astrocyte development	1/1	43/18614	0.00231009	0.00590953	NA	4501	1
GO:0097028	dendritic cell differentiation	1/1	45/18614	0.00241754	0.00735334	NA	3106	1		GO:0010043	response to zinc ion	1/1	49/18614	0.00263243	0.00590953	NA	4501	1
GO:0042269	regulation of natural killer cell mediated cytotoxicity	1/1	48/18614	0.0025787	0.00752982	NA	3106	1		GO:0046686	response to cadmium ion	1/1	54/18614	0.00290104	0.00590953	NA	4501	1
GO:0001914	regulation of T cell mediated cytotoxicity	1/1	50/18614	0.00268615	0.00754188	NA	3106	1		GO:0061900	glial cell activation	1/1	55/18614	0.00295477	0.00590953	NA	4501	1
GO:0002715	regulation of natural killer cell mediated immunity	1/1	52/18614	0.0027936	0.00755306	NA	3106	1		GO:0150076	neuroinflammatory response	1/1	76/18614	0.00408295	0.00734931	NA	4501	1
GO:0002707	negative regulation of lymphocyte mediated immunity	1/1	56/18614	0.00300849	0.00784356	NA	3106	1		GO:0048708	astrocyte differentiation	1/1	87/18614	0.0046739	0.0076482	NA	4501	1
GO:0001913	T cell mediated cytotoxicity	1/1	59/18614	0.00316966	0.00794412	NA	3106	1		GO:0021782	glial cell development	1/1	119/18614	0.00639304	0.00958956	NA	4501	1
GO:0032615	interleukin-12 production	1/1	64/18614	0.00343827	0.00794412	NA	3106	1		GO:0001580	detection of chemical stimulus involved in sensory perception of bitter taste	1/1	39/18614	0.0020952	0.00787937	NA	563	1
GO:0032655	regulation of interleukin-12 production	1/1	64/18614	0.00343827	0.00794412	NA	3106	1		GO:0050913	sensory perception of bitter taste	1/1	44/18614	0.00236381	0.00787937	NA	563	1
GO:0001912	positive regulation of leukocyte mediated cytotoxicity	1/1	67/18614	0.00359944	0.00794412	NA	3106	1		GO:0050912	detection of chemical stimulus involved in sensory perception of taste	1/1	45/18614	0.00241754	0.00787937	NA	563	1
GO:0002704	negative regulation of leukocyte mediated immunity	1/1	68/18614	0.00365316	0.00794412	NA	3106	1		GO:0050909	sensory perception of taste	1/1	67/18614	0.00359944	0.00787937	NA	563	1
GO:0002711	positive regulation of T cell mediated immunity	1/1	69/18614	0.00370689	0.00794412	NA	3106	1		GO:0071806	protein transmembrane transport	1/1	67/18614	0.00359944	0.00787937	NA	563	1
GO:0048002	antigen processing and presentation of peptide antigen	1/1	71/18614	0.00381433	0.00794412	NA	3106	1		GO:0001895	retina homeostasis	1/1	80/18614	0.00429784	0.00787937	NA	563	1
GO:0031343	positive regulation of cell killing	1/1	74/18614	0.0039755	0.00794412	NA	3106	1		GO:0031293	membrane protein intracellular domain proteolysis	1/1	12/18614	0.000644676	0.00913291	NA	55851	1
GO:0042267	natural killer cell mediated cytotoxicity	1/1	76/18614	0.00408295	0.00794412	NA	3106	1		GO:0006509	membrane protein ectodomain proteolysis	1/1	44/18614	0.00236381	0.00913291	NA	55851	1
GO:0045824	negative regulation of innate immune response	1/1	78/18614	0.00419039	0.00794412	NA	3106	1		GO:0034205	amyloid-beta formation	1/1	56/18614	0.00300849	0.00913291	NA	55851	1
GO:0002228	natural killer cell mediated immunity	1/1	79/18614	0.00424412	0.00794412	NA	3106	1		GO:0033619	membrane protein proteolysis	1/1	59/18614	0.00316966	0.00913291	NA	55851	1
GO:0001910	regulation of leukocyte mediated cytotoxicity	1/1	95/18614	0.00510369	0.00927836	NA	3106	1		GO:0050435	amyloid-beta metabolic process	1/1	65/18614	0.003492	0.00913291	NA	55851	1
GO:0002709	regulation of T cell mediated immunity	1/1	97/18614	0.00521113	0.00927836	NA	3106	1		GO:0042987	amyloid precursor protein catabolic process	1/1	68/18614	0.00365316	0.00913291	NA	55851	1
GO:0002424	T cell mediated immune response to tumor cell	1/1	12/18614	0.000644676	0.0093478	NA	3105	1		GO:0090331	negative regulation of platelet aggregation	1/1	12/18614	0.000644676	0.00926722	NA	928	1
GO:0002486	antigen processing and presentation of endogenous peptide antigen via MHC class I via ER pathway, TAP-independent	1/1	16/18614	0.000859568	0.0093478	NA	3105	1		GO:0034111	negative regulation of homotypic cell-cell adhesion	1/1	14/18614	0.000752122	0.00926722	NA	928	1
GO:0016045	detection of bacterium	1/1	16/18614	0.000859568	0.0093478	NA	3105	1		GO:0010544	negative regulation of platelet activation	1/1	19/18614	0.00102074	0.00926722	NA	928	1
GO:0002476	antigen processing and presentation of endogenous peptide antigen via MHC class Ib	1/1	17/18614	0.000913291	0.0093478	NA	3105	1		GO:0032288	myelin assembly	1/1	23/18614	0.00123563	0.00926722	NA	928	1
GO:0002484	antigen processing and presentation of endogenous peptide antigen via MHC class I via ER pathway	1/1	17/18614	0.000913291	0.0093478	NA	3105	1		GO:0007342	fusion of sperm to egg plasma membrane involved in single fertilization	1/1	29/18614	0.00155797	0.00926722	NA	928	1
GO:0002428	antigen processing and presentation of peptide antigen via MHC class Ib	1/1	18/18614	0.000967014	0.0093478	NA	3105	1		GO:0090330	regulation of platelet aggregation	1/1	30/18614	0.00161169	0.00926722	NA	928	1
GO:0098543	detection of other organism	1/1	19/18614	0.00102074	0.0093478	NA	3105	1		GO:0045026	plasma membrane fusion	1/1	33/18614	0.00177286	0.00926722	NA	928	1
GO:0045953	negative regulation of natural killer cell mediated cytotoxicity	1/1	20/18614	0.00107446	0.0093478	NA	3105	1		GO:0071404	cellular response to low-density lipoprotein particle stimulus	1/1	33/18614	0.00177286	0.00926722	NA	928	1
GO:2001185	regulation of CD8-positive, alpha-beta T cell activation	1/1	20/18614	0.00107446	0.0093478	NA	3105	1		GO:0055094	response to lipoprotein particle	1/1	34/18614	0.00182658	0.00926722	NA	928	1
GO:0002716	negative regulation of natural killer cell mediated immunity	1/1	21/18614	0.00112818	0.0093478	NA	3105	1		GO:0034110	regulation of homotypic cell-cell adhesion	1/1	37/18614	0.00198775	0.00926722	NA	928	1
GO:0019885	antigen processing and presentation of endogenous peptide antigen via MHC class I	1/1	23/18614	0.00123563	0.0093478	NA	3105	1		GO:0071402	cellular response to lipoprotein particle stimulus	1/1	37/18614	0.00198775	0.00926722	NA	928	1
GO:0098581	detection of external biotic stimulus	1/1	24/18614	0.00128935	0.0093478	NA	3105	1		GO:0043403	skeletal muscle tissue regeneration	1/1	39/18614	0.0020952	0.00926722	NA	928	1
GO:0002475	antigen processing and presentation via MHC class Ib	1/1	25/18614	0.00134308	0.0093478	NA	3105	1		GO:1905521	regulation of macrophage migration	1/1	44/18614	0.00236381	0.00926722	NA	928	1
GO:0002483	antigen processing and presentation of endogenous peptide antigen	1/1	25/18614	0.00134308	0.0093478	NA	3105	1		GO:0007520	myoblast fusion	1/1	48/18614	0.0025787	0.00926722	NA	928	1
GO:0046641	positive regulation of alpha-beta T cell proliferation	1/1	25/18614	0.00134308	0.0093478	NA	3105	1		GO:0030195	negative regulation of blood coagulation	1/1	50/18614	0.00268615	0.00926722	NA	928	1
GO:0001911	negative regulation of leukocyte mediated cytotoxicity	1/1	26/18614	0.0013968	0.0093478	NA	3105	1		GO:0035036	sperm-egg recognition	1/1	51/18614	0.00273987	0.00926722	NA	928	1
GO:0002726	positive regulation of T cell cytokine production	1/1	26/18614	0.0013968	0.0093478	NA	3105	1		GO:1900047	negative regulation of hemostasis	1/1	51/18614	0.00273987	0.00926722	NA	928	1
GO:0002418	immune response to tumor cell	1/1	28/18614	0.00150424	0.0093478	NA	3105	1		GO:0010543	regulation of platelet activation	1/1	52/18614	0.0027936	0.00926722	NA	928	1
GO:0036037	CD8-positive, alpha-beta T cell activation	1/1	28/18614	0.00150424	0.0093478	NA	3105	1		GO:0050819	negative regulation of coagulation	1/1	54/18614	0.00290104	0.00926722	NA	928	1
GO:0031342	negative regulation of cell killing	1/1	29/18614	0.00155797	0.0093478	NA	3105	1		GO:0008347	glial cell migration	1/1	59/18614	0.00316966	0.00926722	NA	928	1
GO:0019883	antigen processing and presentation of endogenous antigen	1/1	32/18614	0.00171914	0.00955076	NA	3105	1		GO:1905517	macrophage migration	1/1	61/18614	0.0032771	0.00926722	NA	928	1
GO:0002474	antigen processing and presentation of peptide antigen via MHC class I	1/1	36/18614	0.00193403	0.00955076	NA	3105	1		GO:0000768	syncytium formation by plasma membrane fusion	1/1	62/18614	0.00333083	0.00926722	NA	928	1
GO:0002369	T cell cytokine production	1/1	38/18614	0.00204147	0.00955076	NA	3105	1		GO:0140253	cell-cell fusion	1/1	62/18614	0.00333083	0.00926722	NA	928	1
GO:0002724	regulation of T cell cytokine production	1/1	38/18614	0.00204147	0.00955076	NA	3105	1		GO:0006949	syncytium formation	1/1	66/18614	0.00354572	0.00926722	NA	928	1
GO:0009595	detection of biotic stimulus	1/1	38/18614	0.00204147	0.00955076	NA	3105	1		GO:0030193	regulation of blood coagulation	1/1	70/18614	0.00376061	0.00926722	NA	928	1
GO:0001916	positive regulation of T cell mediated cytotoxicity	1/1	40/18614	0.00214892	0.00955076	NA	3105	1		GO:0009988	cell-cell recognition	1/1	72/18614	0.00386806	0.00926722	NA	928	1
GO:0002478	antigen processing and presentation of exogenous peptide antigen	1/1	40/18614	0.00214892	0.00955076	NA	3105	1		GO:1900046	regulation of hemostasis	1/1	72/18614	0.00386806	0.00926722	NA	928	1
GO:0002347	response to tumor cell	1/1	44/18614	0.00236381	0.00976782	NA	3105	1		GO:0042246	tissue regeneration	1/1	73/18614	0.00392178	0.00926722	NA	928	1
GO:0046640	regulation of alpha-beta T cell proliferation	1/1	44/18614	0.00236381	0.00976782	NA	3105	1		GO:0070527	platelet aggregation	1/1	73/18614	0.00392178	0.00926722	NA	928	1
GO:0046633	alpha-beta T cell proliferation	1/1	47/18614	0.00252498	0.00976782	NA	3105	1		GO:0050818	regulation of coagulation	1/1	75/18614	0.00402923	0.00926722	NA	928	1
GO:0042269	regulation of natural killer cell mediated cytotoxicity	1/1	48/18614	0.0025787	0.00976782	NA	3105	1		GO:0061045	negative regulation of wound healing	1/1	78/18614	0.00419039	0.00932701	NA	928	1
GO:0019884	antigen processing and presentation of exogenous antigen	1/1	49/18614	0.00263243	0.00976782	NA	3105	1		GO:2001198	regulation of dendritic cell differentiation	1/1	12/18614	0.000644676	0.00599802	NA	3106	1
GO:0001914	regulation of T cell mediated cytotoxicity	1/1	50/18614	0.00268615	0.00976782	NA	3105	1		GO:0002664	regulation of T cell tolerance induction	1/1	13/18614	0.000698399	0.00599802	NA	3106	1
GO:0002715	regulation of natural killer cell mediated immunity	1/1	52/18614	0.0027936	0.00985975	NA	3105	1		GO:0002517	T cell tolerance induction	1/1	15/18614	0.000805845	0.00599802	NA	3106	1
GO:0061517	macrophage proliferation	1/1	12/18614	0.000644676	0.00998515	NA	1191	1		GO:0002486	antigen processing and presentation of endogenous peptide antigen via MHC class I via ER pathway, TAP-independent	1/1	16/18614	0.000859568	0.00599802	NA	3106	1
GO:1905907	negative regulation of amyloid fibril formation	1/1	13/18614	0.000698399	0.00998515	NA	1191	1		GO:0016045	detection of bacterium	1/1	16/18614	0.000859568	0.00599802	NA	3106	1
GO:1902947	regulation of tau-protein kinase activity	1/1	14/18614	0.000752122	0.00998515	NA	1191	1		GO:0002476	antigen processing and presentation of endogenous peptide antigen via MHC class Ib	1/1	17/18614	0.000913291	0.00599802	NA	3106	1
GO:0061684	chaperone-mediated autophagy	1/1	16/18614	0.000859568	0.00998515	NA	1191	1		GO:0002484	antigen processing and presentation of endogenous peptide antigen via MHC class I via ER pathway	1/1	17/18614	0.000913291	0.00599802	NA	3106	1
GO:1905906	regulation of amyloid fibril formation	1/1	17/18614	0.000913291	0.00998515	NA	1191	1		GO:0002428	antigen processing and presentation of peptide antigen via MHC class Ib	1/1	18/18614	0.000967014	0.00599802	NA	3106	1
GO:0043217	myelin maintenance	1/1	18/18614	0.000967014	0.00998515	NA	1191	1		GO:0098543	detection of other organism	1/1	19/18614	0.00102074	0.00599802	NA	3106	1
GO:0090083	regulation of inclusion body assembly	1/1	18/18614	0.000967014	0.00998515	NA	1191	1		GO:0002643	regulation of tolerance induction	1/1	20/18614	0.00107446	0.00599802	NA	3106	1
GO:0043691	reverse cholesterol transport	1/1	20/18614	0.00107446	0.00998515	NA	1191	1		GO:0045953	negative regulation of natural killer cell mediated cytotoxicity	1/1	20/18614	0.00107446	0.00599802	NA	3106	1
GO:1900221	regulation of amyloid-beta clearance	1/1	20/18614	0.00107446	0.00998515	NA	1191	1		GO:0002716	negative regulation of natural killer cell mediated immunity	1/1	21/18614	0.00112818	0.00599802	NA	3106	1
GO:1902004	positive regulation of amyloid-beta formation	1/1	20/18614	0.00107446	0.00998515	NA	1191	1		GO:0019885	antigen processing and presentation of endogenous peptide antigen via MHC class I	1/1	23/18614	0.00123563	0.00599802	NA	3106	1
GO:0090201	negative regulation of release of cytochrome c from mitochondria	1/1	21/18614	0.00112818	0.00998515	NA	1191	1		GO:0098581	detection of external biotic stimulus	1/1	24/18614	0.00128935	0.00599802	NA	3106	1
GO:0051131	chaperone-mediated protein complex assembly	1/1	23/18614	0.00123563	0.00998515	NA	1191	1		GO:0002475	antigen processing and presentation via MHC class Ib	1/1	25/18614	0.00134308	0.00599802	NA	3106	1
GO:0051788	response to misfolded protein	1/1	25/18614	0.00134308	0.00998515	NA	1191	1		GO:0002483	antigen processing and presentation of endogenous peptide antigen	1/1	25/18614	0.00134308	0.00599802	NA	3106	1
GO:0070841	inclusion body assembly	1/1	25/18614	0.00134308	0.00998515	NA	1191	1		GO:0001911	negative regulation of leukocyte mediated cytotoxicity	1/1	26/18614	0.0013968	0.00599802	NA	3106	1
GO:1902993	positive regulation of amyloid precursor protein catabolic process	1/1	25/18614	0.00134308	0.00998515	NA	1191	1		GO:0031342	negative regulation of cell killing	1/1	29/18614	0.00155797	0.00619228	NA	3106	1
GO:0022010	central nervous system myelination	1/1	26/18614	0.0013968	0.00998515	NA	1191	1		GO:0002507	tolerance induction	1/1	30/18614	0.00161169	0.00619228	NA	3106	1
GO:0032291	axon ensheathment in central nervous system	1/1	26/18614	0.0013968	0.00998515	NA	1191	1		GO:0019883	antigen processing and presentation of endogenous antigen	1/1	32/18614	0.00171914	0.00627485	NA	3106	1
GO:1902430	negative regulation of amyloid-beta formation	1/1	29/18614	0.00155797	0.00998515	NA	1191	1		GO:0002474	antigen processing and presentation of peptide antigen via MHC class I	1/1	36/18614	0.00193403	0.00672305	NA	3106	1
GO:1902230	negative regulation of intrinsic apoptotic signaling pathway in response to DNA damage	1/1	30/18614	0.00161169	0.00998515	NA	1191	1		GO:0009595	detection of biotic stimulus	1/1	38/18614	0.00204147	0.00677398	NA	3106	1
GO:0006622	protein targeting to lysosome	1/1	32/18614	0.00171914	0.00998515	NA	1191	1		GO:0001916	positive regulation of T cell mediated cytotoxicity	1/1	40/18614	0.00214892	0.00682049	NA	3106	1
GO:0006958	complement activation, classical pathway	1/1	33/18614	0.00177286	0.00998515	NA	1191	1		GO:0097028	dendritic cell differentiation	1/1	45/18614	0.00241754	0.00735334	NA	3106	1
GO:1902992	negative regulation of amyloid precursor protein catabolic process	1/1	33/18614	0.00177286	0.00998515	NA	1191	1		GO:0042269	regulation of natural killer cell mediated cytotoxicity	1/1	48/18614	0.0025787	0.00752982	NA	3106	1
GO:1902229	regulation of intrinsic apoptotic signaling pathway in response to DNA damage	1/1	38/18614	0.00204147	0.00998515	NA	1191	1		GO:0001914	regulation of T cell mediated cytotoxicity	1/1	50/18614	0.00268615	0.00754188	NA	3106	1
GO:0097242	amyloid-beta clearance	1/1	39/18614	0.0020952	0.00998515	NA	1191	1		GO:0002715	regulation of natural killer cell mediated immunity	1/1	52/18614	0.0027936	0.00755306	NA	3106	1
GO:1990000	amyloid fibril formation	1/1	41/18614	0.00220264	0.00998515	NA	1191	1		GO:0002707	negative regulation of lymphocyte mediated immunity	1/1	56/18614	0.00300849	0.00784356	NA	3106	1
GO:0045429	positive regulation of nitric oxide biosynthetic process	1/1	42/18614	0.00225637	0.00998515	NA	1191	1		GO:0001913	T cell mediated cytotoxicity	1/1	59/18614	0.00316966	0.00794412	NA	3106	1
GO:1903573	negative regulation of response to endoplasmic reticulum stress	1/1	44/18614	0.00236381	0.00998515	NA	1191	1		GO:0032615	interleukin-12 production	1/1	64/18614	0.00343827	0.00794412	NA	3106	1
GO:1904407	positive regulation of nitric oxide metabolic process	1/1	44/18614	0.00236381	0.00998515	NA	1191	1		GO:0032655	regulation of interleukin-12 production	1/1	64/18614	0.00343827	0.00794412	NA	3106	1
GO:0006623	protein targeting to vacuole	1/1	45/18614	0.00241754	0.00998515	NA	1191	1		GO:0001912	positive regulation of leukocyte mediated cytotoxicity	1/1	67/18614	0.00359944	0.00794412	NA	3106	1
GO:0014003	oligodendrocyte development	1/1	45/18614	0.00241754	0.00998515	NA	1191	1		GO:0002704	negative regulation of leukocyte mediated immunity	1/1	68/18614	0.00365316	0.00794412	NA	3106	1
GO:0002455	humoral immune response mediated by circulating immunoglobulin	1/1	46/18614	0.00247126	0.00998515	NA	1191	1		GO:0002711	positive regulation of T cell mediated immunity	1/1	69/18614	0.00370689	0.00794412	NA	3106	1
GO:0001774	microglial cell activation	1/1	47/18614	0.00252498	0.00998515	NA	1191	1		GO:0048002	antigen processing and presentation of peptide antigen	1/1	71/18614	0.00381433	0.00794412	NA	3106	1
GO:0090199	regulation of release of cytochrome c from mitochondria	1/1	47/18614	0.00252498	0.00998515	NA	1191	1		GO:0031343	positive regulation of cell killing	1/1	74/18614	0.0039755	0.00794412	NA	3106	1
GO:1902003	regulation of amyloid-beta formation	1/1	48/18614	0.0025787	0.00998515	NA	1191	1		GO:0042267	natural killer cell mediated cytotoxicity	1/1	76/18614	0.00408295	0.00794412	NA	3106	1
GO:0002269	leukocyte activation involved in inflammatory response	1/1	50/18614	0.00268615	0.00998515	NA	1191	1		GO:0045824	negative regulation of innate immune response	1/1	78/18614	0.00419039	0.00794412	NA	3106	1
GO:0010823	negative regulation of mitochondrion organization	1/1	53/18614	0.00284732	0.00998515	NA	1191	1		GO:0002228	natural killer cell mediated immunity	1/1	79/18614	0.00424412	0.00794412	NA	3106	1
GO:0048260	positive regulation of receptor-mediated endocytosis	1/1	53/18614	0.00284732	0.00998515	NA	1191	1		GO:0001910	regulation of leukocyte mediated cytotoxicity	1/1	95/18614	0.00510369	0.00927836	NA	3106	1
GO:0014009	glial cell proliferation	1/1	54/18614	0.00290104	0.00998515	NA	1191	1		GO:0002709	regulation of T cell mediated immunity	1/1	97/18614	0.00521113	0.00927836	NA	3106	1
GO:0061462	protein localization to lysosome	1/1	55/18614	0.00295477	0.00998515	NA	1191	1		GO:0001825	blastocyst formation	1/1	45/18614	0.00241754	0.00725261	NA	4071	1
GO:0061900	glial cell activation	1/1	55/18614	0.00295477	0.00998515	NA	1191	1		GO:0001824	blastocyst development	1/1	116/18614	0.00623187	0.0093478	NA	4071	1
GO:1902991	regulation of amyloid precursor protein catabolic process	1/1	55/18614	0.00295477	0.00998515	NA	1191	1		GO:0045109	intermediate filament organization	1/1	73/18614	0.00392178	0.00999248	NA	3855	1
GO:0034205	amyloid-beta formation	1/1	56/18614	0.00300849	0.00998515	NA	1191	1		GO:0031424	keratinization	1/1	83/18614	0.00445901	0.00999248	NA	3855	1
GO:0001836	release of cytochrome c from mitochondria	1/1	58/18614	0.00311593	0.00998515	NA	1191	1		GO:0045104	intermediate filament cytoskeleton organization	1/1	92/18614	0.00494252	0.00999248	NA	3855	1
GO:0006956	complement activation	1/1	58/18614	0.00311593	0.00998515	NA	1191	1		GO:0045103	intermediate filament-based process	1/1	93/18614	0.00499624	0.00999248	NA	3855	1
GO:0006686	sphingomyelin biosynthetic process	1/1	11/18614	0.000590953	0.00648705	NA	94103	1		GO:0006878	intracellular copper ion homeostasis	1/1	14/18614	0.000752122	0.00358153	NA	4502	1
GO:2000303	regulation of ceramide biosynthetic process	1/1	12/18614	0.000644676	0.00648705	NA	94103	1		GO:0055070	copper ion homeostasis	1/1	17/18614	0.000913291	0.00358153	NA	4502	1
GO:0090153	regulation of sphingolipid biosynthetic process	1/1	13/18614	0.000698399	0.00648705	NA	94103	1		GO:0071294	cellular response to zinc ion	1/1	20/18614	0.00107446	0.00358153	NA	4502	1
GO:1905038	regulation of membrane lipid metabolic process	1/1	13/18614	0.000698399	0.00648705	NA	94103	1		GO:0071280	cellular response to copper ion	1/1	27/18614	0.00145052	0.0036263	NA	4502	1
GO:0002903	negative regulation of B cell apoptotic process	1/1	16/18614	0.000859568	0.00648705	NA	94103	1		GO:0046688	response to copper ion	1/1	42/18614	0.00225637	0.00438738	NA	4502	1
GO:0006684	sphingomyelin metabolic process	1/1	19/18614	0.00102074	0.00648705	NA	94103	1		GO:0010043	response to zinc ion	1/1	49/18614	0.00263243	0.00438738	NA	4502	1
GO:0061744	motor behavior	1/1	19/18614	0.00102074	0.00648705	NA	94103	1		GO:0018195	peptidyl-arginine modification	1/1	20/18614	0.00107446	0.00752122	NA	200185	1
GO:0002902	regulation of B cell apoptotic process	1/1	21/18614	0.00112818	0.00648705	NA	94103	1		GO:0021548	pons development	1/1	11/18614	0.000590953	0.00481358	NA	27089	1
GO:0001783	B cell apoptotic process	1/1	27/18614	0.00145052	0.00741377	NA	94103	1		GO:0021860	pyramidal neuron development	1/1	11/18614	0.000590953	0.00481358	NA	27089	1
GO:0070229	negative regulation of lymphocyte apoptotic process	1/1	38/18614	0.00204147	0.00939078	NA	94103	1		GO:0021794	thalamus development	1/1	12/18614	0.000644676	0.00481358	NA	27089	1
GO:0097428	protein maturation by iron-sulfur cluster transfer	1/1	16/18614	0.000859568	0.00171914	NA	284106	1		GO:0006122	mitochondrial electron transport, ubiquinol to cytochrome c	1/1	14/18614	0.000752122	0.00481358	NA	27089	1
GO:0001580	detection of chemical stimulus involved in sensory perception of bitter taste	1/1	39/18614	0.0020952	0.00787937	NA	563	1		GO:0021859	pyramidal neuron differentiation	1/1	14/18614	0.000752122	0.00481358	NA	27089	1
GO:0050913	sensory perception of bitter taste	1/1	44/18614	0.00236381	0.00787937	NA	563	1		GO:0021884	forebrain neuron development	1/1	24/18614	0.00128935	0.00601698	NA	27089	1
GO:0050912	detection of chemical stimulus involved in sensory perception of taste	1/1	45/18614	0.00241754	0.00787937	NA	563	1		GO:0021854	hypothalamus development	1/1	26/18614	0.0013968	0.00601698	NA	27089	1
GO:0050909	sensory perception of taste	1/1	67/18614	0.00359944	0.00787937	NA	563	1		GO:0021680	cerebellar Purkinje cell layer development	1/1	28/18614	0.00150424	0.00601698	NA	27089	1
GO:0071806	protein transmembrane transport	1/1	67/18614	0.00359944	0.00787937	NA	563	1		GO:0021879	forebrain neuron differentiation	1/1	43/18614	0.00231009	0.00812683	NA	27089	1
GO:0001895	retina homeostasis	1/1	80/18614	0.00429784	0.00787937	NA	563	1		GO:0021695	cerebellar cortex development	1/1	52/18614	0.0027936	0.00812683	NA	27089	1
										GO:0021872	forebrain generation of neurons	1/1	52/18614	0.0027936	0.00812683	NA	27089	1
KEGG Pathways										GO:0021536	diencephalon development	1/1	77/18614	0.00413667	0.00941432	NA	27089	1
ID	Description	GeneRatio	BgRatio	pvalue	p.adjust	qvalue	geneID	Count		GO:0021766	hippocampus development	1/1	86/18614	0.00462018	0.00941432	NA	27089	1
hsa04978	Mineral absorption	1/1	60/8577	0.00699545	0.00699545	NA	4495	1		GO:0021954	central nervous system neuron development	1/1	86/18614	0.00462018	0.00941432	NA	27089	1
										GO:0030901	midbrain development	1/1	91/18614	0.00488879	0.00941432	NA	27089	1
Reactome										GO:0019646	aerobic electron transport chain	1/1	94/18614	0.00504996	0.00941432	NA	27089	1
ID	Description	GeneRatio	BgRatio	pvalue	p.adjust	qvalue	geneID	Count		GO:0042773	ATP synthesis coupled electron transport	1/1	102/18614	0.00547975	0.00941432	NA	27089	1
R-HSA-5223345	Miscellaneous transport and binding events	1/1	26/10955	0.00237335	0.00237335	NA	5304	1		GO:0042775	mitochondrial ATP synthesis coupled electron transport	1/1	102/18614	0.00547975	0.00941432	NA	27089	1
R-HSA-5083625	Defective GALNT3 causes HFTC	1/1	17/10955	0.0015518	0.00542218	NA	118430	1		GO:0021549	cerebellum development	1/1	105/18614	0.00564092	0.00941432	NA	27089	1
R-HSA-5083636	Defective GALNT12 causes CRCS1	1/1	17/10955	0.0015518	0.00542218	NA	118430	1		GO:0021761	limbic system development	1/1	115/18614	0.00617815	0.00941432	NA	27089	1
R-HSA-5083632	Defective C1GALT1C1 causes TNPS	1/1	18/10955	0.00164309	0.00542218	NA	118430	1		GO:0022037	metencephalon development	1/1	115/18614	0.00617815	0.00941432	NA	27089	1
R-HSA-977068	Termination of O-glycan biosynthesis	1/1	24/10955	0.00219078	0.00542218	NA	118430	1		GO:0022904	respiratory electron transport chain	1/1	124/18614	0.00666165	0.00968968	NA	27089	1
R-HSA-5621480	Dectin-2 family	1/1	27/10955	0.00246463	0.00542218	NA	118430	1		GO:1902959	regulation of aspartic-type endopeptidase activity involved in amyloid precursor protein catabolic process	1/1	10/18614	0.00053723	0.00948053	NA	1942	1
R-HSA-913709	O-linked glycosylation of mucins	1/1	63/10955	0.0057508	0.00975419	NA	118430	1		GO:0003183	mitral valve morphogenesis	1/1	11/18614	0.000590953	0.00948053	NA	1942	1
R-HSA-3906995	Diseases associated with O-glycosylation of proteins	1/1	68/10955	0.00620721	0.00975419	NA	118430	1		GO:0003174	mitral valve development	1/1	12/18614	0.000644676	0.00948053	NA	1942	1
R-HSA-9753281	Paracetamol ADME	1/1	29/10955	0.00264719	0.00900654	NA	2950	1		GO:1905245	regulation of aspartic-type peptidase activity	1/1	12/18614	0.000644676	0.00948053	NA	1942	1
R-HSA-156590	Glutathione conjugation	1/1	36/10955	0.00328617	0.00900654	NA	2950	1		GO:0061000	negative regulation of dendritic spine development	1/1	13/18614	0.000698399	0.00948053	NA	1942	1
R-HSA-3299685	Detoxification of Reactive Oxygen Species	1/1	37/10955	0.00337745	0.00900654	NA	2950	1		GO:0070243	regulation of thymocyte apoptotic process	1/1	13/18614	0.000698399	0.00948053	NA	1942	1
R-HSA-202430	Translocation of ZAP-70 to Immunological synapse	1/1	19/10955	0.00173437	0.00699833	NA	3122	1		GO:0003188	heart valve formation	1/1	16/18614	0.000859568	0.00948053	NA	1942	1
R-HSA-202427	Phosphorylation of CD3 and TCR zeta chains	1/1	22/10955	0.00200822	0.00699833	NA	3122	1		GO:0030903	notochord development	1/1	19/18614	0.00102074	0.00948053	NA	1942	1
R-HSA-389948	PD-1 signaling	1/1	23/10955	0.0020995	0.00699833	NA	3122	1		GO:0070242	thymocyte apoptotic process	1/1	19/18614	0.00102074	0.00948053	NA	1942	1
R-HSA-202433	Generation of second messenger molecules	1/1	34/10955	0.00310361	0.00775901	NA	3122	1		GO:1902004	positive regulation of amyloid-beta formation	1/1	20/18614	0.00107446	0.00948053	NA	1942	1
R-HSA-70268	Pyruvate metabolism	1/1	31/10955	0.00282976	0.00753081	NA	3945	1		GO:0070233	negative regulation of T cell apoptotic process	1/1	24/18614	0.00128935	0.00948053	NA	1942	1
R-HSA-71406	Pyruvate metabolism and Citric Acid (TCA) cycle	1/1	55/10955	0.00502054	0.00753081	NA	3945	1		GO:0003181	atrioventricular valve morphogenesis	1/1	25/18614	0.00134308	0.00948053	NA	1942	1
R-HSA-9029569	NR1H3 & NR1H2 regulate gene expression linked to cholesterol transport and efflux	1/1	37/10955	0.00337745	0.00715046	NA	347	1		GO:1902993	positive regulation of amyloid precursor protein catabolic process	1/1	25/18614	0.00134308	0.00948053	NA	1942	1
R-HSA-425397	Transport of vitamins, nucleosides, and related molecules	1/1	43/10955	0.00392515	0.00715046	NA	347	1		GO:0003171	atrioventricular valve development	1/1	28/18614	0.00150424	0.00948053	NA	1942	1
R-HSA-9024446	NR1H2 and NR1H3-mediated signaling	1/1	47/10955	0.00429028	0.00715046	NA	347	1		GO:0060317	cardiac epithelial to mesenchymal transition	1/1	34/18614	0.00182658	0.00948053	NA	1942	1
R-HSA-180024	DARPP-32 events	1/1	26/10955	0.00237335	0.00712004	NA	84152	1		GO:0003180	aortic valve morphogenesis	1/1	38/18614	0.00204147	0.00948053	NA	1942	1
R-HSA-2453864	Retinoid cycle disease events	1/1	15/10955	0.00136924	0.0036513	NA	5947	1		GO:0070229	negative regulation of lymphocyte apoptotic process	1/1	38/18614	0.00204147	0.00948053	NA	1942	1
R-HSA-2474795	Diseases associated with visual transduction	1/1	15/10955	0.00136924	0.0036513	NA	5947	1		GO:0070232	regulation of T cell apoptotic process	1/1	39/18614	0.0020952	0.00948053	NA	1942	1
R-HSA-9675143	Diseases of the neuronal system	1/1	15/10955	0.00136924	0.0036513	NA	5947	1		GO:0003176	aortic valve development	1/1	43/18614	0.00231009	0.00948053	NA	1942	1
R-HSA-2453902	The canonical retinoid cycle in rods (twilight vision)	1/1	23/10955	0.0020995	0.004199	NA	5947	1		GO:0010719	negative regulation of epithelial to mesenchymal transition	1/1	43/18614	0.00231009	0.00948053	NA	1942	1
R-HSA-975634	Retinoid metabolism and transport	1/1	44/10955	0.00401643	0.00584208	NA	5947	1		GO:0061001	regulation of dendritic spine morphogenesis	1/1	43/18614	0.00231009	0.00948053	NA	1942	1
R-HSA-6806667	Metabolism of fat-soluble vitamins	1/1	48/10955	0.00438156	0.00584208	NA	5947	1		GO:0061098	positive regulation of protein tyrosine kinase activity	1/1	45/18614	0.00241754	0.00948053	NA	1942	1
R-HSA-5661231	Metallothioneins bind metals	1/1	11/10955	0.00100411	0.00127796	NA	4495	1		GO:1905314	semi-lunar valve development	1/1	47/18614	0.00252498	0.00948053	NA	1942	1
R-HSA-5660526	Response to metal ions	1/1	14/10955	0.00127796	0.00127796	NA	4495	1		GO:1902003	regulation of amyloid-beta formation	1/1	48/18614	0.0025787	0.00948053	NA	1942	1
R-HSA-5423646	Aflatoxin activation and detoxification	1/1	19/10955	0.00173437	0.00821543	NA	4257	1		GO:0033628	regulation of cell adhesion mediated by integrin	1/1	49/18614	0.00263243	0.00948053	NA	1942	1
R-HSA-156590	Glutathione conjugation	1/1	36/10955	0.00328617	0.00821543	NA	4257	1		GO:0048013	ephrin receptor signaling pathway	1/1	52/18614	0.0027936	0.00948053	NA	1942	1
R-HSA-156590	Glutathione conjugation	1/1	36/10955	0.00328617	0.00985851	NA	2947	1		GO:0060998	regulation of dendritic spine development	1/1	54/18614	0.00290104	0.00948053	NA	1942	1
R-HSA-2979096	NOTCH2 Activation and Transmission of Signal to the Nucleus	1/1	22/10955	0.00200822	0.00401643	NA	4192	1		GO:1902991	regulation of amyloid precursor protein catabolic process	1/1	55/18614	0.00295477	0.00948053	NA	1942	1
R-HSA-201556	Signaling by ALK	1/1	27/10955	0.00246463	0.00401643	NA	4192	1		GO:0034205	amyloid-beta formation	1/1	56/18614	0.00300849	0.00948053	NA	1942	1
R-HSA-1980145	Signaling by NOTCH2	1/1	33/10955	0.00301232	0.00401643	NA	4192	1		GO:0070231	T cell apoptotic process	1/1	56/18614	0.00300849	0.00948053	NA	1942	1
R-HSA-5223345	Miscellaneous transport and binding events	1/1	26/10955	0.00237335	0.00237335	NA	563	1		GO:2000107	negative regulation of leukocyte apoptotic process	1/1	56/18614	0.00300849	0.00948053	NA	1942	1
										GO:0060997	dendritic spine morphogenesis	1/1	57/18614	0.00306221	0.00948053	NA	1942	1
DO biological processes										GO:0070228	regulation of lymphocyte apoptotic process	1/1	59/18614	0.00316966	0.00948053	NA	1942	1
ID	Description	GeneRatio	BgRatio	pvalue	p.adjust	qvalue	geneID	Count		GO:0003179	heart valve morphogenesis	1/1	60/18614	0.00322338	0.00948053	NA	1942	1
DOID:3304	germinoma	1/1	10/10312	0.000969744	0.00911559	NA	4256	1		GO:0050435	amyloid-beta metabolic process	1/1	65/18614	0.003492	0.00984922	NA	1942	1
DOID:182	calcinosis	1/1	17/10312	0.00164856	0.00911559	NA	4256	1		GO:1903051	negative regulation of proteolysis involved in protein catabolic process	1/1	66/18614	0.00354572	0.00984922	NA	1942	1
DOID:2738	pseudoxanthoma elasticum	1/1	17/10312	0.00164856	0.00911559	NA	4256	1		GO:0042987	amyloid precursor protein catabolic process	1/1	68/18614	0.00365316	0.00987342	NA	1942	1
DOID:799	varicose veins	1/1	28/10312	0.00271528	0.00911559	NA	4256	1		GO:0035646	endosome to melanosome transport	1/1	10/18614	0.00053723	0.00407399	NA	967	1
DOID:10575	calcium metabolism disease	1/1	33/10312	0.00320016	0.00911559	NA	4256	1		GO:0043485	endosome to pigment granule transport	1/1	10/18614	0.00053723	0.00407399	NA	967	1
DOID:0050032	mineral metabolism disease	1/1	40/10312	0.00387898	0.00911559	NA	4256	1		GO:0048757	pigment granule maturation	1/1	10/18614	0.00053723	0.00407399	NA	967	1
DOID:866	vein disease	1/1	47/10312	0.0045578	0.00911559	NA	4256	1		GO:0043476	pigment accumulation	1/1	12/18614	0.000644676	0.00407399	NA	967	1
DOID:8991	cervix uteri carcinoma in situ	1/1	47/10312	0.0045578	0.00911559	NA	4256	1		GO:0043482	cellular pigment accumulation	1/1	12/18614	0.000644676	0.00407399	NA	967	1
DOID:9108	uterus carcinoma in situ	1/1	47/10312	0.0045578	0.00911559	NA	4256	1		GO:2001046	positive regulation of integrin-mediated signaling pathway	1/1	13/18614	0.000698399	0.00407399	NA	967	1
DOID:2596	larynx cancer	1/1	58/10312	0.00562452	0.00562452	NA	4257	1		GO:2001044	regulation of integrin-mediated signaling pathway	1/1	22/18614	0.00118191	0.00564092	NA	967	1
										GO:0002092	positive regulation of receptor internalization	1/1	27/18614	0.00145052	0.00564092	NA	967	1
DisGeNET										GO:1900746	regulation of vascular endothelial growth factor signaling pathway	1/1	28/18614	0.00150424	0.00564092	NA	967	1
ID	Description	GeneRatio	BgRatio	pvalue	p.adjust	qvalue	geneID	Count		GO:1902547	regulation of cellular response to vascular endothelial growth factor stimulus	1/1	30/18614	0.00161169	0.00564092	NA	967	1
C0006666	Calciphylaxis	1/1	10/21671	0.000461446	0.00941904	NA	4256	1		GO:0050931	pigment cell differentiation	1/1	36/18614	0.00193403	0.00615373	NA	967	1
C1849043	Soft, doughy skin	1/1	11/21671	0.000507591	0.00941904	NA	4256	1		GO:0048066	developmental pigmentation	1/1	48/18614	0.0025787	0.0071183	NA	967	1
C3160854	Small intestinal bacterial overgrowth	1/1	14/21671	0.000646025	0.00941904	NA	4256	1		GO:0038084	vascular endothelial growth factor signaling pathway	1/1	50/18614	0.00268615	0.0071183	NA	967	1
C0042880	Vitamin K Deficiency	1/1	19/21671	0.000876748	0.00941904	NA	4256	1		GO:0048260	positive regulation of receptor-mediated endocytosis	1/1	53/18614	0.00284732	0.0071183	NA	967	1
C0345030	Peripheral pulmonary artery stenosis	1/1	23/21671	0.00106133	0.00941904	NA	4256	1		GO:0002090	regulation of receptor internalization	1/1	63/18614	0.00338455	0.00752122	NA	967	1
C1865992	Short hallux	1/1	23/21671	0.00106133	0.00941904	NA	4256	1		GO:0033059	cellular pigmentation	1/1	64/18614	0.00343827	0.00752122	NA	967	1
C2316787	Chronic kidney disease stage 3	1/1	25/21671	0.00115362	0.00941904	NA	4256	1		GO:0035924	cellular response to vascular endothelial growth factor stimulus	1/1	74/18614	0.0039755	0.00818486	NA	967	1
C4076240	Chronic kidney disease mineral and bone disorder	1/1	26/21671	0.00119976	0.00941904	NA	4256	1		GO:1901379	regulation of potassium ion transmembrane transport	1/1	94/18614	0.00504996	0.00940153	NA	967	1
C1859126	Stippled epiphyses	1/1	28/21671	0.00129205	0.00941904	NA	4256	1		GO:0045807	positive regulation of endocytosis	1/1	96/18614	0.00515741	0.00940153	NA	967	1
C0741796	Recurrent bronchitis	1/1	29/21671	0.00133819	0.00941904	NA	4256	1		GO:0043266	regulation of potassium ion transport	1/1	108/18614	0.00580208	0.00940153	NA	967	1
C0238397	Pulmonary artery stenosis	1/1	36/21671	0.00166121	0.00941904	NA	4256	1		GO:0007229	integrin-mediated signaling pathway	1/1	112/18614	0.00601698	0.00940153	NA	967	1
C0473583	Nevus elasticus	1/1	37/21671	0.00170735	0.00941904	NA	4256	1		GO:0043473	pigmentation	1/1	112/18614	0.00601698	0.00940153	NA	967	1
C0581354	Recurrent sinusitis	1/1	41/21671	0.00189193	0.00941904	NA	4256	1		GO:0048259	regulation of receptor-mediated endocytosis	1/1	115/18614	0.00617815	0.00940153	NA	967	1
C1839797	Deep philtrum	1/1	42/21671	0.00193807	0.00941904	NA	4256	1		GO:0031623	receptor internalization	1/1	125/18614	0.00671538	0.00979326	NA	967	1
C0080233	Tooth Loss	1/1	49/21671	0.00226109	0.00941904	NA	4256	1		GO:0006356	regulation of transcription by RNA polymerase I	1/1	46/18614	0.00247126	0.00343827	NA	5440	1
C0262361	Growth abnormality	1/1	49/21671	0.00226109	0.00941904	NA	4256	1		GO:0006383	transcription by RNA polymerase III	1/1	54/18614	0.00290104	0.00343827	NA	5440	1
C0431890	Hypoplasia of thumb	1/1	49/21671	0.00226109	0.00941904	NA	4256	1		GO:0006360	transcription by RNA polymerase I	1/1	64/18614	0.00343827	0.00343827	NA	5440	1
C0006663	Calcinosis	1/1	52/21671	0.00239952	0.00941904	NA	4256	1		GO:0033689	negative regulation of osteoblast proliferation	1/1	15/18614	0.000805845	0.00854196	NA	51374	1
C0033847	Pseudoxanthoma Elasticum	1/1	57/21671	0.00263024	0.00941904	NA	4256	1		GO:0033688	regulation of osteoblast proliferation	1/1	31/18614	0.00166541	0.00854196	NA	51374	1
C1260873	Aortic valve disorder	1/1	58/21671	0.00267639	0.00941904	NA	4256	1		GO:0033687	osteoblast proliferation	1/1	36/18614	0.00193403	0.00854196	NA	51374	1
C0263746	Osteoarthritis of the hand	1/1	61/21671	0.00281482	0.00941904	NA	4256	1		GO:0030501	positive regulation of bone mineralization	1/1	43/18614	0.00231009	0.00854196	NA	51374	1
C3888088	SMITH-MCCORT DYSPLASIA 1	1/1	62/21671	0.00286097	0.00941904	NA	4256	1		GO:0045778	positive regulation of ossification	1/1	51/18614	0.00273987	0.00854196	NA	51374	1
C0009326	Collagen Diseases	1/1	63/21671	0.00290711	0.00941904	NA	4256	1		GO:0070169	positive regulation of biomineral tissue development	1/1	53/18614	0.00284732	0.00854196	NA	51374	1
C0409952	Idiopathic osteoarthritis	1/1	63/21671	0.00290711	0.00941904	NA	4256	1		GO:0045669	positive regulation of osteoblast differentiation	1/1	75/18614	0.00402923	0.00967014	NA	51374	1
C1384584	Generalized osteoarthritis	1/1	63/21671	0.00290711	0.00941904	NA	4256	1		GO:0030500	regulation of bone mineralization	1/1	80/18614	0.00429784	0.00967014	NA	51374	1
C0013990	Pathological accumulation of air in tissues	1/1	69/21671	0.00318398	0.00964852	NA	4256	1		GO:0070167	regulation of biomineral tissue development	1/1	101/18614	0.00542602	0.00975073	NA	51374	1
C0334533	Arteriovenous hemangioma	1/1	76/21671	0.00350699	0.00964852	NA	4256	1		GO:0042177	negative regulation of protein catabolic process	1/1	112/18614	0.00601698	0.00975073	NA	51374	1
C2363973	Chronic thromboembolic pulmonary hypertension	1/1	76/21671	0.00350699	0.00964852	NA	4256	1		GO:0030278	regulation of ossification	1/1	119/18614	0.00639304	0.00975073	NA	51374	1
C0428791	Aortic valve calcification	1/1	79/21671	0.00364542	0.00964852	NA	4256	1		GO:0030282	bone mineralization	1/1	121/18614	0.00650048	0.00975073	NA	51374	1
C1834055	Underdeveloped nasal alae	1/1	79/21671	0.00364542	0.00964852	NA	4256	1		GO:0002924	negative regulation of humoral immune response mediated by circulating immunoglobulin	1/1	11/18614	0.000590953	0.00758734	NA	4179	1
C1839829	Short distal phalanx of finger	1/1	85/21671	0.00392229	0.00964852	NA	4256	1		GO:0035581	sequestering of extracellular ligand from receptor	1/1	11/18614	0.000590953	0.00758734	NA	4179	1
C0426421	Wide nose	1/1	87/21671	0.00401458	0.00964852	NA	4256	1		GO:0043380	regulation of memory T cell differentiation	1/1	12/18614	0.000644676	0.00758734	NA	4179	1
C0566620	Nasal voice	1/1	93/21671	0.00429145	0.00964852	NA	4256	1		GO:0043379	memory T cell differentiation	1/1	13/18614	0.000698399	0.00758734	NA	4179	1
C0037199	Sinusitis	1/1	97/21671	0.00447603	0.00964852	NA	4256	1		GO:0045916	negative regulation of complement activation	1/1	13/18614	0.000698399	0.00758734	NA	4179	1
C0339543	Epiretinal Membrane	1/1	102/21671	0.00470675	0.00964852	NA	4256	1		GO:1900115	extracellular regulation of signal transduction	1/1	13/18614	0.000698399	0.00758734	NA	4179	1
C0270685	Cerebral calcification	1/1	103/21671	0.0047529	0.00964852	NA	4256	1		GO:1900116	extracellular negative regulation of signal transduction	1/1	13/18614	0.000698399	0.00758734	NA	4179	1
C3642346	Luminal B Breast Carcinoma	1/1	103/21671	0.0047529	0.00964852	NA	4256	1		GO:0090715	immunological memory formation process	1/1	14/18614	0.000752122	0.00758734	NA	4179	1
C0600260	Lung Diseases, Obstructive	1/1	104/21671	0.00479904	0.00964852	NA	4256	1		GO:0002713	negative regulation of B cell mediated immunity	1/1	16/18614	0.000859568	0.00758734	NA	4179	1
C1956257	Pulmonary Stenosis	1/1	106/21671	0.00489133	0.00964852	NA	4256	1		GO:0002890	negative regulation of immunoglobulin mediated immune response	1/1	16/18614	0.000859568	0.00758734	NA	4179	1
C0000822	Abortion, Tubal	1/1	109/21671	0.00502976	0.00964852	NA	4256	1		GO:0002921	negative regulation of humoral immune response	1/1	17/18614	0.000913291	0.00758734	NA	4179	1
C3830362	Early Pregnancy Loss	1/1	109/21671	0.00502976	0.00964852	NA	4256	1		GO:0090713	immunological memory process	1/1	17/18614	0.000913291	0.00758734	NA	4179	1
C0041948	Uremia	1/1	110/21671	0.00507591	0.00964852	NA	4256	1		GO:0002923	regulation of humoral immune response mediated by circulating immunoglobulin	1/1	18/18614	0.000967014	0.00758734	NA	4179	1
C0151514	Atrophic condition of skin	1/1	111/21671	0.00512205	0.00964852	NA	4256	1		GO:0030449	regulation of complement activation	1/1	22/18614	0.00118191	0.00787714	NA	4179	1
C1706827	Apocrine Carcinoma	1/1	11/21671	0.000507591	0.00788414	NA	5304	1		GO:0071636	positive regulation of transforming growth factor beta production	1/1	22/18614	0.00118191	0.00787714	NA	4179	1
C0346993	Secondary malignant neoplasm of female breast	1/1	14/21671	0.000646025	0.00788414	NA	5304	1		GO:0045591	positive regulation of regulatory T cell differentiation	1/1	23/18614	0.00123563	0.00787714	NA	4179	1
C0039503	Tendinitis	1/1	18/21671	0.000830603	0.00788414	NA	5304	1
C0334054	cystic disease	1/1	19/21671	0.000876748	0.00788414	NA	5304	1		KEGG Pathways
C0029421	Osteochondritis Dissecans	1/1	22/21671	0.00101518	0.00788414	NA	5304	1		ID	Description	GeneRatio	BgRatio	pvalue	p.adjust	qvalue	geneID	Count
C1112209	Abdominal Infection	1/1	23/21671	0.00106133	0.00788414	NA	5304	1		hsa03060	Protein export	1/1	23/8577	0.00268159	0.00268159	NA	6726	1
C1563715	Andersen Syndrome	1/1	23/21671	0.00106133	0.00788414	NA	5304	1		hsa00360	Phenylalanine metabolism	1/1	16/8577	0.00186545	0.00373091	NA	4282	1
C0334277	Adenocarcinoma, metastatic	1/1	31/21671	0.00143048	0.00808259	NA	5304	1		hsa00350	Tyrosine metabolism	1/1	36/8577	0.00419727	0.00419727	NA	4282	1
C0005937	Bone Cysts	1/1	35/21671	0.00161506	0.00808259	NA	5304	1		hsa04978	Mineral absorption	1/1	60/8577	0.00699545	0.00699545	NA	4501	1
C0520575	Acute pyelonephritis	1/1	44/21671	0.00203036	0.00808259	NA	5304	1		hsa04978	Mineral absorption	1/1	60/8577	0.00699545	0.00699545	NA	4502	1
C1136179	Hammer Toe	1/1	46/21671	0.00212265	0.00808259	NA	5304	1
C0029400	Osteitis	1/1	47/21671	0.0021688	0.00808259	NA	5304	1		Reactome
C2216702	malignant neoplasm of breast staging	1/1	49/21671	0.00226109	0.00808259	NA	5304	1		ID	Description	GeneRatio	BgRatio	pvalue	p.adjust	qvalue	geneID	Count
C0028860	Oculocerebrorenal Syndrome	1/1	54/21671	0.00249181	0.00808259	NA	5304	1		R-HSA-5627123	RHO GTPases activate PAKs	1/1	24/10955	0.00219078	0.00657234	NA	2017	1
C1384494	Metastatic Carcinoma	1/1	57/21671	0.00263024	0.00808259	NA	5304	1		R-HSA-5423646	Aflatoxin activation and detoxification	1/1	19/10955	0.00173437	0.00821543	NA	4257	1
C4082974	Dupuytren's Disease	1/1	59/21671	0.00272253	0.00808259	NA	5304	1		R-HSA-156590	Glutathione conjugation	1/1	36/10955	0.00328617	0.00821543	NA	4257	1
C0014599	Epithelial hyperplasia	1/1	63/21671	0.00290711	0.00808259	NA	5304	1		R-HSA-5661231	Metallothioneins bind metals	1/1	11/10955	0.00100411	0.00127796	NA	4501	1
C0149725	Lower respiratory tract infection	1/1	63/21671	0.00290711	0.00808259	NA	5304	1		R-HSA-5660526	Response to metal ions	1/1	14/10955	0.00127796	0.00127796	NA	4501	1
C0432215	Progressive pseudorheumatoid dysplasia	1/1	64/21671	0.00295326	0.00808259	NA	5304	1		R-HSA-264642	Acetylcholine Neurotransmitter Release Cycle	1/1	17/10955	0.0015518	0.0036513	NA	8500	1
C0030186	Paget Disease Extramammary	1/1	79/21671	0.00364542	0.0094781	NA	5304	1		R-HSA-181429	Serotonin Neurotransmitter Release Cycle	1/1	18/10955	0.00164309	0.0036513	NA	8500	1
C1266184	Atypical Teratoid Rhabdoid Tumor	1/1	84/21671	0.00387615	0.00949375	NA	5304	1		R-HSA-181430	Norepinephrine Neurotransmitter Release Cycle	1/1	18/10955	0.00164309	0.0036513	NA	8500	1
C0220636	Malignant neoplasm of salivary gland	1/1	91/21671	0.00419916	0.00949375	NA	5304	1		R-HSA-388844	Receptor-type tyrosine-protein phosphatases	1/1	20/10955	0.00182565	0.0036513	NA	8500	1
C1956089	Osteophyte	1/1	91/21671	0.00419916	0.00949375	NA	5304	1		R-HSA-212676	Dopamine Neurotransmitter Release Cycle	1/1	23/10955	0.0020995	0.0036513	NA	8500	1
C0037199	Sinusitis	1/1	97/21671	0.00447603	0.00969406	NA	5304	1		R-HSA-210500	Glutamate Neurotransmitter Release Cycle	1/1	24/10955	0.00219078	0.0036513	NA	8500	1
C0206623	Adenosquamous carcinoma	1/1	101/21671	0.00466061	0.00969406	NA	5304	1		R-HSA-112310	Neurotransmitter release cycle	1/1	51/10955	0.00465541	0.00665058	NA	8500	1
C0015302	External exotoses	1/1	109/21671	0.00502976	0.00976947	NA	5304	1		R-HSA-6794362	Protein-protein interactions at synapses	1/1	86/10955	0.0078503	0.00981287	NA	8500	1
C0009917	Contracture	1/1	111/21671	0.00512205	0.00976947	NA	5304	1		R-HSA-5223345	Miscellaneous transport and binding events	1/1	26/10955	0.00237335	0.00237335	NA	563	1
C0016034	Breast Fibrocystic Disease	1/1	114/21671	0.00526049	0.00976947	NA	5304	1		R-HSA-202430	Translocation of ZAP-70 to Immunological synapse	1/1	19/10955	0.00173437	0.00699833	NA	3122	1
C4528561	Anatomic Stage IV Breast Cancer AJCC v8	1/1	13/21671	0.00059988	0.0029994	NA	4250	1		R-HSA-202427	Phosphorylation of CD3 and TCR zeta chains	1/1	22/10955	0.00200822	0.00699833	NA	3122	1
C4528592	Prognostic Stage IV Breast Cancer AJCC v8	1/1	13/21671	0.00059988	0.0029994	NA	4250	1		R-HSA-389948	PD-1 signaling	1/1	23/10955	0.0020995	0.00699833	NA	3122	1
C4520898	Stage IV Breast Cancer AJCC v6 and v7	1/1	15/21671	0.000692169	0.0029994	NA	4250	1		R-HSA-202433	Generation of second messenger molecules	1/1	34/10955	0.00310361	0.00775901	NA	3122	1
C1384494	Metastatic Carcinoma	1/1	57/21671	0.00263024	0.00731854	NA	4250	1		R-HSA-193692	Regulated proteolysis of p75NTR	1/1	11/10955	0.00100411	0.00827248	NA	55851	1
C4723838	Metastatic Breast Carcinoma	1/1	61/21671	0.00281482	0.00731854	NA	4250	1		R-HSA-9013700	NOTCH4 Activation and Transmission of Signal to the Nucleus	1/1	11/10955	0.00100411	0.00827248	NA	55851	1
C0272324	Mild hereditary factor VIII deficiency disease	1/1	11/21671	0.000507591	0.00549121	NA	3122	1		R-HSA-205043	NRIF signals cell death from the nucleus	1/1	16/10955	0.00146052	0.00827248	NA	55851	1
C0023653	Lichenification	1/1	12/21671	0.000553735	0.00549121	NA	3122	1		R-HSA-2979096	NOTCH2 Activation and Transmission of Signal to the Nucleus	1/1	22/10955	0.00200822	0.00827248	NA	55851	1
C0023654	Lichenification and lichen simplex chronicus	1/1	12/21671	0.000553735	0.00549121	NA	3122	1		R-HSA-9013507	NOTCH3 Activation and Transmission of Signal to the Nucleus	1/1	25/10955	0.00228206	0.00827248	NA	55851	1
C0577608	C4 complement assay (procedure)	1/1	12/21671	0.000553735	0.00549121	NA	3122	1		R-HSA-2122948	Activated NOTCH1 Transmits Signal to the Nucleus	1/1	31/10955	0.00282976	0.00827248	NA	55851	1
C0023645	Lichen planus follicularis	1/1	13/21671	0.00059988	0.00549121	NA	3122	1		R-HSA-1251985	Nuclear signaling by ERBB4	1/1	32/10955	0.00292104	0.00827248	NA	55851	1
C0201952	Chloride measurement	1/1	16/21671	0.000738314	0.00549121	NA	3122	1		R-HSA-1980145	Signaling by NOTCH2	1/1	33/10955	0.00301232	0.00827248	NA	55851	1
C1142423	Bacteremia due to Staphylococcus aureus	1/1	17/21671	0.000784458	0.00549121	NA	3122	1		R-HSA-9012852	Signaling by NOTCH3	1/1	49/10955	0.00447284	0.00827248	NA	55851	1
C0042167	Uveitis, Posterior	1/1	24/21671	0.00110747	0.00678326	NA	3122	1		R-HSA-3928665	EPH-ephrin mediated repulsion of cells	1/1	51/10955	0.00465541	0.00827248	NA	55851	1
C0340164	Lofgrens syndrome	1/1	30/21671	0.00138434	0.00678326	NA	3122	1		R-HSA-1236394	Signaling by ERBB4	1/1	58/10955	0.00529439	0.00827248	NA	55851	1
C0036983	Septic Shock	1/1	37/21671	0.00170735	0.00678326	NA	3122	1		R-HSA-2644602	Signaling by NOTCH1 PEST Domain Mutants in Cancer	1/1	58/10955	0.00529439	0.00827248	NA	55851	1
C1858574	Sparse axillary hair	1/1	39/21671	0.00179964	0.00678326	NA	3122	1		R-HSA-2644603	Signaling by NOTCH1 in Cancer	1/1	58/10955	0.00529439	0.00827248	NA	55851	1
C0035854	Rosacea	1/1	41/21671	0.00189193	0.00678326	NA	3122	1		R-HSA-2644606	Constitutive Signaling by NOTCH1 PEST Domain Mutants	1/1	58/10955	0.00529439	0.00827248	NA	55851	1
C1858573	Sparse pubic hair	1/1	42/21671	0.00193807	0.00678326	NA	3122	1		R-HSA-2894858	Signaling by NOTCH1 HD+PEST Domain Mutants in Cancer	1/1	58/10955	0.00529439	0.00827248	NA	55851	1
C0272285	Heparin-induced thrombocytopenia	1/1	44/21671	0.00203036	0.00678326	NA	3122	1		R-HSA-2894862	Constitutive Signaling by NOTCH1 HD+PEST Domain Mutants	1/1	58/10955	0.00529439	0.00827248	NA	55851	1
C0751324	Multiple Sclerosis, Acute Fulminating	1/1	45/21671	0.00207651	0.00678326	NA	3122	1		R-HSA-1980143	Signaling by NOTCH1	1/1	74/10955	0.00675491	0.00963538	NA	55851	1
C0600327	Toxic Shock Syndrome	1/1	61/21671	0.00281482	0.00862039	NA	3122	1		R-HSA-204998	Cell death signalling via NRAGE, NRIF and NADE	1/1	76/10955	0.00693747	0.00963538	NA	55851	1
C0740418	Chronic back pain	1/1	10/21671	0.000461446	0.00964093	NA	972	1		R-HSA-9013694	Signaling by NOTCH4	1/1	82/10955	0.00748517	0.0098489	NA	55851	1
C1142423	Bacteremia due to Staphylococcus aureus	1/1	17/21671	0.000784458	0.00964093	NA	972	1		R-HSA-1187000	Fertilization	1/1	25/10955	0.00228206	0.00990415	NA	928	1
C0206752	Alphavirus Infections	1/1	19/21671	0.000876748	0.00964093	NA	972	1		R-HSA-5339562	Uptake and actions of bacterial toxins	1/1	31/10955	0.00282976	0.00990415	NA	928	1
C0342409	Hypophysitis	1/1	19/21671	0.000876748	0.00964093	NA	972	1		R-HSA-5661231	Metallothioneins bind metals	1/1	11/10955	0.00100411	0.00255591	NA	4502	1
C3887980	Protanomaly	1/1	19/21671	0.000876748	0.00964093	NA	972	1		R-HSA-5660526	Response to metal ions	1/1	14/10955	0.00127796	0.00255591	NA	4502	1
C0278882	Stage III Cutaneous Melanoma AJCC v6	1/1	24/21671	0.00110747	0.00964093	NA	972	1		R-HSA-3928663	EPHA-mediated growth cone collapse	1/1	30/10955	0.00273848	0.00698311	NA	1942	1
C1282952	Enthesitis	1/1	26/21671	0.00119976	0.00964093	NA	972	1		R-HSA-3928665	EPH-ephrin mediated repulsion of cells	1/1	51/10955	0.00465541	0.00698311	NA	1942	1
C0346053	Atypical fibroxanthoma of skin	1/1	27/21671	0.0012459	0.00964093	NA	972	1		R-HSA-2682334	EPH-Ephrin signaling	1/1	92/10955	0.00839799	0.00839799	NA	1942	1
C0574960	Sacroiliitis	1/1	33/21671	0.00152277	0.00964093	NA	972	1		R-HSA-379716	Cytosolic tRNA aminoacylation	1/1	24/10955	0.00219078	0.0057508	NA	5464	1
C4744444	Metastatic Lung Adenocarcinoma	1/1	34/21671	0.00156892	0.00964093	NA	972	1		R-HSA-379724	tRNA Aminoacylation	1/1	42/10955	0.00383387	0.0057508	NA	5464	1
C1095979	Progressive multiple sclerosis	1/1	37/21671	0.00170735	0.00964093	NA	972	1		R-HSA-73780	RNA Polymerase III Chain Elongation	1/1	18/10955	0.00164309	0.00950818	NA	5440	1
C1292779	Myelodysplastic Syndrome with Isolated del(5q)	1/1	41/21671	0.00189193	0.00964093	NA	972	1		R-HSA-8851708	Signaling by FGFR2 IIIa TM	1/1	19/10955	0.00173437	0.00950818	NA	5440	1
C1802398	Chromosome 5, trisomy 5q	1/1	42/21671	0.00193807	0.00964093	NA	972	1		R-HSA-167242	Abortive elongation of HIV-1 transcript in the absence of Tat	1/1	23/10955	0.0020995	0.00950818	NA	5440	1
C0740302	5q-syndrome	1/1	45/21671	0.00207651	0.00964093	NA	972	1		R-HSA-73980	RNA Polymerase III Transcription Termination	1/1	23/10955	0.0020995	0.00950818	NA	5440	1
C0019188	Hepatitis, Animal	1/1	11/21671	0.000507591	0.00812145	NA	7033	1		R-HSA-203927	MicroRNA (miRNA) biogenesis	1/1	24/10955	0.00219078	0.00950818	NA	5440	1
C3275124	Biliary System Disorder	1/1	11/21671	0.000507591	0.00812145	NA	7033	1		R-HSA-6803529	FGFR2 alternative splicing	1/1	26/10955	0.00237335	0.00950818	NA	5440	1
C0334342	Skin appendage adenoma	1/1	13/21671	0.00059988	0.00812145	NA	7033	1		R-HSA-167160	RNA Pol II CTD phosphorylation and interaction with CE during HIV infection	1/1	27/10955	0.00246463	0.00950818	NA	5440	1
C0333133	Mucus cast	1/1	14/21671	0.000646025	0.00812145	NA	7033	1		R-HSA-76066	RNA Polymerase III Transcription Initiation From Type 2 Promoter	1/1	27/10955	0.00246463	0.00950818	NA	5440	1
C0267809	Cirrhosis, Cryptogenic	1/1	15/21671	0.000692169	0.00812145	NA	7033	1		R-HSA-77075	RNA Pol II CTD phosphorylation and interaction with CE	1/1	27/10955	0.00246463	0.00950818	NA	5440	1
C0302358	Disease caused by Shigella dysenteriae	1/1	15/21671	0.000692169	0.00812145	NA	7033	1		R-HSA-76061	RNA Polymerase III Transcription Initiation From Type 1 Promoter	1/1	28/10955	0.00255591	0.00950818	NA	5440	1
C0333355	Inflammatory disease of mucous membrane	1/1	18/21671	0.000830603	0.00812145	NA	7033	1		R-HSA-76071	RNA Polymerase III Transcription Initiation From Type 3 Promoter	1/1	28/10955	0.00255591	0.00950818	NA	5440	1
C0278579	Cervix carcinoma recurrent	1/1	20/21671	0.000922892	0.00812145	NA	7033	1		R-HSA-5601884	PIWI-interacting RNA (piRNA) biogenesis	1/1	29/10955	0.00264719	0.00950818	NA	5440	1
C0342199	Iodine deficiency syndrome	1/1	22/21671	0.00101518	0.00812145	NA	7033	1		R-HSA-72086	mRNA Capping	1/1	29/10955	0.00264719	0.00950818	NA	5440	1
C3809250	ESTROGEN RESISTANCE	1/1	30/21671	0.00138434	0.00996724	NA	7033	1		R-HSA-167238	Pausing and recovery of Tat-mediated HIV elongation	1/1	31/10955	0.00282976	0.00950818	NA	5440	1
C0206645	Desmoplastic fibroma	1/1	10/21671	0.000461446	0.00908126	NA	6590	1		R-HSA-167243	Tat-mediated HIV elongation arrest and recovery	1/1	31/10955	0.00282976	0.00950818	NA	5440	1
C1848200	SUBCORTICAL BAND HETEROTOPIA, X-LINKED	1/1	10/21671	0.000461446	0.00908126	NA	6590	1		R-HSA-73863	RNA Polymerase I Transcription Termination	1/1	32/10955	0.00292104	0.00950818	NA	5440	1
C4021028	Pseudo-fractures	1/1	10/21671	0.000461446	0.00908126	NA	6590	1		R-HSA-113418	Formation of the Early Elongation Complex	1/1	33/10955	0.00301232	0.00950818	NA	5440	1
C1368237	Solitary Myofibromatosis	1/1	11/21671	0.000507591	0.00908126	NA	6590	1		R-HSA-167158	Formation of the HIV-1 Early Elongation Complex	1/1	33/10955	0.00301232	0.00950818	NA	5440	1
C0268412	Infantile hypophosphatasia	1/1	12/21671	0.000553735	0.00908126	NA	6590	1		R-HSA-167287	HIV elongation arrest and recovery	1/1	33/10955	0.00301232	0.00950818	NA	5440	1
C1332214	Adult Primary Cutaneous Anaplastic Large Cell Lymphoma	1/1	12/21671	0.000553735	0.00908126	NA	6590	1		R-HSA-167290	Pausing and recovery of HIV elongation	1/1	33/10955	0.00301232	0.00950818	NA	5440	1
C0205823	Pleomorphic Lipoma	1/1	13/21671	0.00059988	0.00908126	NA	6590	1		R-HSA-1839126	FGFR2 mutant receptor activation	1/1	33/10955	0.00301232	0.00950818	NA	5440	1
C1266121	Myofibroma (morphologic abnormality)	1/1	13/21671	0.00059988	0.00908126	NA	6590	1		R-HSA-76046	RNA Polymerase III Transcription Initiation	1/1	36/10955	0.00328617	0.00950818	NA	5440	1
C1707758	Direct Contact Transmission Infection	1/1	13/21671	0.00059988	0.00908126	NA	6590	1		R-HSA-74158	RNA Polymerase III Transcription	1/1	41/10955	0.00374258	0.00950818	NA	5440	1
C0033817	Pseudomonas Infections	1/1	16/21671	0.000738314	0.00908126	NA	6590	1		R-HSA-749476	RNA Polymerase III Abortive And Retractive Initiation	1/1	41/10955	0.00374258	0.00950818	NA	5440	1
C0744620	Metastatic Head and Neck Squamous Cell Carcinoma	1/1	17/21671	0.000784458	0.00908126	NA	6590	1		R-HSA-167169	HIV Transcription Elongation	1/1	43/10955	0.00392515	0.00950818	NA	5440	1
C0043208	Wolman Disease	1/1	19/21671	0.000876748	0.00908126	NA	6590	1		R-HSA-167200	Formation of HIV-1 elongation complex containing HIV-1 Tat	1/1	43/10955	0.00392515	0.00950818	NA	5440	1
C1302772	Primary cutaneous lymphoma	1/1	19/21671	0.000876748	0.00908126	NA	6590	1		R-HSA-167246	Tat-mediated elongation of the HIV-1 transcript	1/1	43/10955	0.00392515	0.00950818	NA	5440	1
C1336548	Systemic Anaplastic Large Cell Lymphoma	1/1	19/21671	0.000876748	0.00908126	NA	6590	1		R-HSA-168325	Viral Messenger RNA Synthesis	1/1	43/10955	0.00392515	0.00950818	NA	5440	1
C0014236	Endophthalmitis	1/1	22/21671	0.00101518	0.00908126	NA	6590	1		R-HSA-5655253	Signaling by FGFR2 in disease	1/1	43/10955	0.00392515	0.00950818	NA	5440	1
C0206644	Histiocytoma, Benign Fibrous	1/1	23/21671	0.00106133	0.00908126	NA	6590	1		R-HSA-167152	Formation of HIV elongation complex in the absence of HIV Tat	1/1	45/10955	0.00410771	0.00950818	NA	5440	1
C1301362	Primary Cutaneous Anaplastic Large Cell Lymphoma	1/1	24/21671	0.00110747	0.00908126	NA	6590	1		R-HSA-167161	HIV Transcription Initiation	1/1	47/10955	0.00429028	0.00950818	NA	5440	1
C1842402	TROPICAL CALCIFIC PANCREATITIS	1/1	24/21671	0.00110747	0.00908126	NA	6590	1		R-HSA-167162	RNA Polymerase II HIV Promoter Escape	1/1	47/10955	0.00429028	0.00950818	NA	5440	1
C1332079	Anaplastic Large Cell Lymphoma, ALK-Positive	1/1	25/21671	0.00115362	0.00908126	NA	6590	1		R-HSA-73762	RNA Polymerase I Transcription Initiation	1/1	47/10955	0.00429028	0.00950818	NA	5440	1
C0020630	Hypophosphatasia	1/1	27/21671	0.0012459	0.00908126	NA	6590	1		R-HSA-73776	RNA Polymerase II Promoter Escape	1/1	47/10955	0.00429028	0.00950818	NA	5440	1
C0346053	Atypical fibroxanthoma of skin	1/1	27/21671	0.0012459	0.00908126	NA	6590	1		R-HSA-73779	RNA Polymerase II Transcription Pre-Initiation And Promoter Opening	1/1	47/10955	0.00429028	0.00950818	NA	5440	1
C1266127	Histiocytoma, Angiomatoid Fibrous	1/1	28/21671	0.00129205	0.00908126	NA	6590	1		R-HSA-75953	RNA Polymerase II Transcription Initiation	1/1	47/10955	0.00429028	0.00950818	NA	5440	1
C0155490	Middle Ear Cholesteatoma	1/1	29/21671	0.00133819	0.00908126	NA	6590	1		R-HSA-76042	RNA Polymerase II Transcription Initiation And Promoter Clearance	1/1	47/10955	0.00429028	0.00950818	NA	5440	1
C0280317	Squamous cell carcinoma of tonsil	1/1	30/21671	0.00138434	0.00908126	NA	6590	1		R-HSA-72165	mRNA Splicing - Minor Pathway	1/1	50/10955	0.00456413	0.0098489	NA	5440	1
C1848201	Subcortical Band Heterotopia	1/1	30/21671	0.00138434	0.00908126	NA	6590	1		R-HSA-977606	Regulation of Complement cascade	1/1	47/10955	0.00429028	0.00529439	NA	4179	1
C0432123	Sagittal craniosynostosis	1/1	35/21671	0.00161506	0.00972992	NA	6590	1		R-HSA-166658	Complement cascade	1/1	58/10955	0.00529439	0.00529439	NA	4179	1
C0917804	Arteriovenous Malformations, Cerebral	1/1	35/21671	0.00161506	0.00972992	NA	6590	1
C1276146	Cutaneous lymphoma	1/1	36/21671	0.00166121	0.00972992	NA	6590	1		DO biological processes
C0018055	Gonadal Dysgenesis, Mixed	1/1	11/21671	0.000507591	0.00690072	NA	347	1		ID	Description	GeneRatio	BgRatio	pvalue	p.adjust	qvalue	geneID	Count
C0751262	Adult Learning Disorders	1/1	29/21671	0.00133819	0.00690072	NA	347	1		DOID:3304	germinoma	1/1	10/10312	0.000969744	0.00911559	NA	4256	1
C0751263	Learning Disturbance	1/1	29/21671	0.00133819	0.00690072	NA	347	1		DOID:182	calcinosis	1/1	17/10312	0.00164856	0.00911559	NA	4256	1
C1330966	Developmental Academic Disorder	1/1	29/21671	0.00133819	0.00690072	NA	347	1		DOID:2738	pseudoxanthoma elasticum	1/1	17/10312	0.00164856	0.00911559	NA	4256	1
C0016045	fibroma	1/1	30/21671	0.00138434	0.00690072	NA	347	1		DOID:799	varicose veins	1/1	28/10312	0.00271528	0.00911559	NA	4256	1
C0206647	Dermatofibrosarcoma	1/1	33/21671	0.00152277	0.00690072	NA	347	1		DOID:10575	calcium metabolism disease	1/1	33/10312	0.00320016	0.00911559	NA	4256	1
C0206064	Microvascular Angina	1/1	39/21671	0.00179964	0.00690072	NA	347	1		DOID:0050032	mineral metabolism disease	1/1	40/10312	0.00387898	0.00911559	NA	4256	1
C0751733	Degenerative Diseases, Spinal Cord	1/1	40/21671	0.00184578	0.00690072	NA	347	1		DOID:866	vein disease	1/1	47/10312	0.0045578	0.00911559	NA	4256	1
C0270715	Degenerative Diseases, Central Nervous System	1/1	43/21671	0.00198422	0.00690072	NA	347	1		DOID:8991	cervix uteri carcinoma in situ	1/1	47/10312	0.0045578	0.00911559	NA	4256	1
C0023186	Learning Disorders	1/1	46/21671	0.00212265	0.00690072	NA	347	1		DOID:9108	uterus carcinoma in situ	1/1	47/10312	0.0045578	0.00911559	NA	4256	1
C0086439	Hypokinesia	1/1	47/21671	0.0021688	0.00690072	NA	347	1		DOID:0050570	congenital disorder of glycosylation type I	1/1	33/10312	0.00320016	0.00552754	NA	6748	1
C0259783	mixed gliomas	1/1	76/21671	0.00350699	0.0094419	NA	347	1		DOID:5212	congenital disorder of glycosylation	1/1	57/10312	0.00552754	0.00552754	NA	6748	1
C1868938	End stage cardiac failure	1/1	76/21671	0.00350699	0.0094419	NA	347	1		DOID:2596	larynx cancer	1/1	58/10312	0.00562452	0.00562452	NA	4257	1
C0280781	Adult Pilocytic Astrocytoma	1/1	92/21671	0.0042453	0.00978537	NA	347	1		DOID:1383	sweat gland disease	1/1	12/10312	0.00116369	0.00290923	NA	55851	1
C1332995	Childhood Pilocytic Astrocytoma	1/1	97/21671	0.00447603	0.00978537	NA	347	1		DOID:6543	acne	1/1	29/10312	0.00281226	0.00290923	NA	55851	1
C0751265	Learning Disabilities	1/1	103/21671	0.0047529	0.00978537	NA	347	1		DOID:9098	sebaceous gland disease	1/1	30/10312	0.00290923	0.00290923	NA	55851	1
C2930619	Sex Differentiation Disorders	1/1	103/21671	0.0047529	0.00978537	NA	347	1		DOID:3234	central nervous system lymphoma	1/1	13/10312	0.00126067	0.00800039	NA	4502	1
C1168327	High-Grade Prostatic Intraepithelial Neoplasia	1/1	111/21671	0.00512205	0.00995955	NA	347	1		DOID:571	median neuropathy	1/1	14/10312	0.00135764	0.00800039	NA	4502	1
C0233612	Waxy flexibility	1/1	15/21671	0.000692169	0.00683453	NA	84152	1		DOID:572	mononeuritis of upper limb and mononeuritis multiplex	1/1	14/10312	0.00135764	0.00800039	NA	4502	1
C0393571	Multiple System Atrophy	1/1	19/21671	0.000876748	0.00683453	NA	84152	1		DOID:9669	senile cataract	1/1	15/10312	0.00145462	0.00800039	NA	4502	1
C0392702	Abnormal involuntary movement	1/1	22/21671	0.00101518	0.00683453	NA	84152	1		DOID:0111139	mitochondrial complex III deficiency	1/1	11/10312	0.00106672	0.00213344	NA	27089	1
C0152115	Lingual-Facial-Buccal Dyskinesia	1/1	26/21671	0.00119976	0.00683453	NA	84152	1		DOID:820	myocarditis	1/1	51/10312	0.00494569	0.00814585	NA	5464	1
C0013386	Dyskinesia, Drug-Induced	1/1	32/21671	0.00147663	0.00683453	NA	84152	1		DOID:3978	extrinsic cardiomyopathy	1/1	56/10312	0.00543057	0.00814585	NA	5464	1
C0852733	Completed Suicide	1/1	33/21671	0.00152277	0.00683453	NA	84152	1
C0427086	Involuntary Movements	1/1	37/21671	0.00170735	0.00683453	NA	84152	1		DisGeNET
C0151699	Intracranial Hemorrhage	1/1	40/21671	0.00184578	0.00683453	NA	84152	1		ID	Description	GeneRatio	BgRatio	pvalue	p.adjust	qvalue	geneID	Count
C0007370	Catalepsy	1/1	43/21671	0.00198422	0.00683453	NA	84152	1		C0006666	Calciphylaxis	1/1	10/21671	0.000461446	0.00941904	NA	4256	1
C0233523	Antisocial behavior	1/1	51/21671	0.00235338	0.00715242	NA	84152	1		C1849043	Soft, doughy skin	1/1	11/21671	0.000507591	0.00941904	NA	4256	1
C1849157	Resistance to Insulin-Like Growth Factor I	1/1	55/21671	0.00253795	0.00715242	NA	84152	1		C3160854	Small intestinal bacterial overgrowth	1/1	14/21671	0.000646025	0.00941904	NA	4256	1
C0038587	Substance Withdrawal Syndrome	1/1	80/21671	0.00369157	0.00827637	NA	84152	1		C0042880	Vitamin K Deficiency	1/1	19/21671	0.000876748	0.00941904	NA	4256	1
C0524662	Opiate Addiction	1/1	81/21671	0.00373771	0.00827637	NA	84152	1		C0345030	Peripheral pulmonary artery stenosis	1/1	23/21671	0.00106133	0.00941904	NA	4256	1
C0752308	Hypoxia-Ischemia, Brain	1/1	81/21671	0.00373771	0.00827637	NA	84152	1		C1865992	Short hallux	1/1	23/21671	0.00106133	0.00941904	NA	4256	1
C0035227	Respiratory Function Tests	1/1	67/21671	0.00309169	0.00618338	NA	81706	1		C2316787	Chronic kidney disease stage 3	1/1	25/21671	0.00115362	0.00941904	NA	4256	1
C4050064	ROSE Cluster 5	1/1	23/21671	0.00106133	0.00530663	NA	10581	1		C4076240	Chronic kidney disease mineral and bone disorder	1/1	26/21671	0.00119976	0.00941904	NA	4256	1
C2986665	Early-Stage Breast Carcinoma	1/1	142/21671	0.00655254	0.00996724	NA	6286	1		C1859126	Stippled epiphyses	1/1	28/21671	0.00129205	0.00941904	NA	4256	1
C1136382	Sclerocystic Ovaries	1/1	144/21671	0.00664482	0.00996724	NA	6286	1		C0741796	Recurrent bronchitis	1/1	29/21671	0.00133819	0.00941904	NA	4256	1
C0206692	Carcinoma, Lobular	1/1	66/21671	0.00304554	0.00609109	NA	84299	1		C0238397	Pulmonary artery stenosis	1/1	36/21671	0.00166121	0.00941904	NA	4256	1
C0025587	Metatarsalgia	1/1	15/21671	0.000692169	0.0077523	NA	4495	1		C0473583	Nevus elasticus	1/1	37/21671	0.00170735	0.00941904	NA	4256	1
C4285716	Melatonin deficiency	1/1	16/21671	0.000738314	0.0077523	NA	4495	1		C0581354	Recurrent sinusitis	1/1	41/21671	0.00189193	0.00941904	NA	4256	1
C0751733	Degenerative Diseases, Spinal Cord	1/1	40/21671	0.00184578	0.00706013	NA	4257	1		C1839797	Deep philtrum	1/1	42/21671	0.00193807	0.00941904	NA	4256	1
C0270715	Degenerative Diseases, Central Nervous System	1/1	43/21671	0.00198422	0.00706013	NA	4257	1		C0080233	Tooth Loss	1/1	49/21671	0.00226109	0.00941904	NA	4256	1
C0023055	Laryngeal neoplasm	1/1	49/21671	0.00226109	0.00706013	NA	4257	1		C0262361	Growth abnormality	1/1	49/21671	0.00226109	0.00941904	NA	4256	1
C1853238	Conotruncal defect	1/1	51/21671	0.00235338	0.00706013	NA	4257	1		C0431890	Hypoplasia of thumb	1/1	49/21671	0.00226109	0.00941904	NA	4256	1
C3839184	Low grade serous carcinoma	1/1	11/21671	0.000507591	0.00406073	NA	155465	1		C0006663	Calcinosis	1/1	52/21671	0.00239952	0.00941904	NA	4256	1
C0862506	Borderline ovarian tumour	1/1	54/21671	0.00249181	0.00996724	NA	155465	1		C0033847	Pseudoxanthoma Elasticum	1/1	57/21671	0.00263024	0.00941904	NA	4256	1
C0032453	Polychondritis, Relapsing	1/1	10/21671	0.000461446	0.00891549	NA	3106	1		C1260873	Aortic valve disorder	1/1	58/21671	0.00267639	0.00941904	NA	4256	1
C0085932	Bullous Dermatitis	1/1	10/21671	0.000461446	0.00891549	NA	3106	1		C0263746	Osteoarthritis of the hand	1/1	61/21671	0.00281482	0.00941904	NA	4256	1
C0157917	Pauciarticular juvenile rheumatoid arthritis	1/1	10/21671	0.000461446	0.00891549	NA	3106	1		C3888088	SMITH-MCCORT DYSPLASIA 1	1/1	62/21671	0.00286097	0.00941904	NA	4256	1
C0740418	Chronic back pain	1/1	10/21671	0.000461446	0.00891549	NA	3106	1		C0009326	Collagen Diseases	1/1	63/21671	0.00290711	0.00941904	NA	4256	1
C0740898	Hypokalemic metabolic alkalosis	1/1	10/21671	0.000461446	0.00891549	NA	3106	1		C0409952	Idiopathic osteoarthritis	1/1	63/21671	0.00290711	0.00941904	NA	4256	1
C3152231	Gastrointestinal infarctions	1/1	10/21671	0.000461446	0.00891549	NA	3106	1		C1384584	Generalized osteoarthritis	1/1	63/21671	0.00290711	0.00941904	NA	4256	1
C4025726	Abnormality of the pleura	1/1	10/21671	0.000461446	0.00891549	NA	3106	1		C0013990	Pathological accumulation of air in tissues	1/1	69/21671	0.00318398	0.00964852	NA	4256	1
C0000887	Acantholysis	1/1	11/21671	0.000507591	0.00891549	NA	3106	1		C0334533	Arteriovenous hemangioma	1/1	76/21671	0.00350699	0.00964852	NA	4256	1
C0017980	Glycosuria, Renal	1/1	11/21671	0.000507591	0.00891549	NA	3106	1		C2363973	Chronic thromboembolic pulmonary hypertension	1/1	76/21671	0.00350699	0.00964852	NA	4256	1
C0242490	Enthesopathy	1/1	11/21671	0.000507591	0.00891549	NA	3106	1		C0428791	Aortic valve calcification	1/1	79/21671	0.00364542	0.00964852	NA	4256	1
C0271240	Blindness of one eye (disorder)	1/1	11/21671	0.000507591	0.00891549	NA	3106	1		C1834055	Underdeveloped nasal alae	1/1	79/21671	0.00364542	0.00964852	NA	4256	1
C1274700	Postmenopausal frontal fibrosing alopecia	1/1	11/21671	0.000507591	0.00891549	NA	3106	1		C1839829	Short distal phalanx of finger	1/1	85/21671	0.00392229	0.00964852	NA	4256	1
C4255374	Frontal fibrosing alopecia	1/1	11/21671	0.000507591	0.00891549	NA	3106	1		C0426421	Wide nose	1/1	87/21671	0.00401458	0.00964852	NA	4256	1
C0221259	Trichiasis	1/1	12/21671	0.000553735	0.00891549	NA	3106	1		C0566620	Nasal voice	1/1	93/21671	0.00429145	0.00964852	NA	4256	1
C0231557	Abnormal bone formation	1/1	12/21671	0.000553735	0.00891549	NA	3106	1		C0037199	Sinusitis	1/1	97/21671	0.00447603	0.00964852	NA	4256	1
C0342342	Idiopathic Hypoparathyroidism	1/1	12/21671	0.000553735	0.00891549	NA	3106	1		C0339543	Epiretinal Membrane	1/1	102/21671	0.00470675	0.00964852	NA	4256	1
C0410574	Synovial Hypertrophy	1/1	12/21671	0.000553735	0.00891549	NA	3106	1		C0270685	Cerebral calcification	1/1	103/21671	0.0047529	0.00964852	NA	4256	1
C0578878	Inflammation of large intestine	1/1	12/21671	0.000553735	0.00891549	NA	3106	1		C3642346	Luminal B Breast Carcinoma	1/1	103/21671	0.0047529	0.00964852	NA	4256	1
C0018522	Hallermann's Syndrome	1/1	13/21671	0.00059988	0.00891549	NA	3106	1		C0600260	Lung Diseases, Obstructive	1/1	104/21671	0.00479904	0.00964852	NA	4256	1
C0040149	Subacute thyroiditis	1/1	13/21671	0.00059988	0.00891549	NA	3106	1		C1956257	Pulmonary Stenosis	1/1	106/21671	0.00489133	0.00964852	NA	4256	1
C0085581	Restrictive lung disease	1/1	13/21671	0.00059988	0.00891549	NA	3106	1		C0000822	Abortion, Tubal	1/1	109/21671	0.00502976	0.00964852	NA	4256	1
C1304140	Familial psoriasis	1/1	13/21671	0.00059988	0.00891549	NA	3106	1		C3830362	Early Pregnancy Loss	1/1	109/21671	0.00502976	0.00964852	NA	4256	1
C1855418	Thoracolumbar kyphosis	1/1	13/21671	0.00059988	0.00891549	NA	3106	1		C0041948	Uremia	1/1	110/21671	0.00507591	0.00964852	NA	4256	1
C4285911	C5 palsy	1/1	13/21671	0.00059988	0.00891549	NA	3106	1		C0151514	Atrophic condition of skin	1/1	111/21671	0.00512205	0.00964852	NA	4256	1
C0030489	Paraproteinemias	1/1	14/21671	0.000646025	0.00891549	NA	3106	1		C0751733	Degenerative Diseases, Spinal Cord	1/1	40/21671	0.00184578	0.00706013	NA	4257	1
C0035012	Reiter Syndrome	1/1	14/21671	0.000646025	0.00891549	NA	3106	1		C0270715	Degenerative Diseases, Central Nervous System	1/1	43/21671	0.00198422	0.00706013	NA	4257	1
C0221248	Tophus	1/1	14/21671	0.000646025	0.00891549	NA	3106	1		C0023055	Laryngeal neoplasm	1/1	49/21671	0.00226109	0.00706013	NA	4257	1
C3160901	Behcet's uveitis	1/1	14/21671	0.000646025	0.00891549	NA	3106	1		C1853238	Conotruncal defect	1/1	51/21671	0.00235338	0.00706013	NA	4257	1
C0003509	Aortitis	1/1	15/21671	0.000692169	0.00891549	NA	3106	1		C0019188	Hepatitis, Animal	1/1	11/21671	0.000507591	0.00812145	NA	7033	1
C0033802	Pseudogout	1/1	15/21671	0.000692169	0.00891549	NA	3106	1		C3275124	Biliary System Disorder	1/1	11/21671	0.000507591	0.00812145	NA	7033	1
C0038363	Aphthous Stomatitis	1/1	15/21671	0.000692169	0.00891549	NA	3106	1		C0334342	Skin appendage adenoma	1/1	13/21671	0.00059988	0.00812145	NA	7033	1
C4023560	Generalized periodontitis	1/1	15/21671	0.000692169	0.00891549	NA	3106	1		C0333133	Mucus cast	1/1	14/21671	0.000646025	0.00812145	NA	7033	1
C0019655	Histoplasmosis	1/1	16/21671	0.000738314	0.00891549	NA	3106	1		C0267809	Cirrhosis, Cryptogenic	1/1	15/21671	0.000692169	0.00812145	NA	7033	1
C0237653	Immunologic hypersensitivity	1/1	16/21671	0.000738314	0.00891549	NA	3106	1		C0302358	Disease caused by Shigella dysenteriae	1/1	15/21671	0.000692169	0.00812145	NA	7033	1
C0013428	Dysuria	1/1	17/21671	0.000784458	0.00891549	NA	3106	1		C0333355	Inflammatory disease of mucous membrane	1/1	18/21671	0.000830603	0.00812145	NA	7033	1
C0543698	Hypersensitive syndrome	1/1	17/21671	0.000784458	0.00891549	NA	3106	1		C0278579	Cervix carcinoma recurrent	1/1	20/21671	0.000922892	0.00812145	NA	7033	1
C0751340	Myasthenia Gravis, Ocular	1/1	17/21671	0.000784458	0.00891549	NA	3106	1		C0342199	Iodine deficiency syndrome	1/1	22/21671	0.00101518	0.00812145	NA	7033	1
C0014390	Entropion	1/1	18/21671	0.000830603	0.00891549	NA	3106	1		C3809250	ESTROGEN RESISTANCE	1/1	30/21671	0.00138434	0.00996724	NA	7033	1
C0030443	Familial Periodic Paralysis	1/1	18/21671	0.000830603	0.00891549	NA	3106	1		C0040021	Thromboangiitis Obliterans	1/1	127/21671	0.00586037	0.00586037	NA	6726	1
C0085582	Retrobulbar Neuritis	1/1	18/21671	0.000830603	0.00891549	NA	3106	1		C0152171	Idiopathic pulmonary hypertension	1/1	161/21671	0.00742928	0.00742928	NA	6993	1
C1279412	periodic paralysis (finding)	1/1	18/21671	0.000830603	0.00891549	NA	3106	1		C0025587	Metatarsalgia	1/1	15/21671	0.000692169	0.00664482	NA	4501	1
C0020546	Hypertensive crisis	1/1	19/21671	0.000876748	0.00891549	NA	3106	1		C4285716	Melatonin deficiency	1/1	16/21671	0.000738314	0.00664482	NA	4501	1
C3495436	American cutaneous leishmaniasis	1/1	19/21671	0.000876748	0.00891549	NA	3106	1		C1704230	Grade I Astrocytoma	1/1	35/21671	0.00161506	0.00913663	NA	4501	1
C4025758	Abnormal myocardium morphology	1/1	19/21671	0.000876748	0.00891549	NA	3106	1		C3714542	Lymphoma, Diffuse	1/1	49/21671	0.00226109	0.00913663	NA	4501	1
C0038012	Spondylitis	1/1	20/21671	0.000922892	0.00891549	NA	3106	1		C0018023	Nodular Goiter	1/1	55/21671	0.00253795	0.00913663	NA	4501	1
C0272051	Xerocytosis	1/1	20/21671	0.000922892	0.00891549	NA	3106	1		C0031269	Peutz-Jeghers Syndrome	1/1	71/21671	0.00327627	0.00609109	NA	8500	1
C0348801	Group B streptococcal pneumonia	1/1	20/21671	0.000922892	0.00891549	NA	3106	1		C0027533	Neck Neoplasms	1/1	132/21671	0.00609109	0.00609109	NA	8500	1
C1837388	Abnormal pattern of respiration	1/1	20/21671	0.000922892	0.00891549	NA	3106	1		C0272324	Mild hereditary factor VIII deficiency disease	1/1	11/21671	0.000507591	0.00549121	NA	3122	1
C4551650	Esophageal Stricture	1/1	20/21671	0.000922892	0.00891549	NA	3106	1		C0023653	Lichenification	1/1	12/21671	0.000553735	0.00549121	NA	3122	1
C0409979	Neonatal Systemic lupus erythematosus	1/1	22/21671	0.00101518	0.00891549	NA	3106	1		C0023654	Lichenification and lichen simplex chronicus	1/1	12/21671	0.000553735	0.00549121	NA	3122	1
C0432487	Post-transplant lymphoproliferative disorder	1/1	22/21671	0.00101518	0.00891549	NA	3106	1		C0577608	C4 complement assay (procedure)	1/1	12/21671	0.000553735	0.00549121	NA	3122	1
C4021662	Abnormal endocardium morphology	1/1	23/21671	0.00106133	0.00891549	NA	3106	1		C0023645	Lichen planus follicularis	1/1	13/21671	0.00059988	0.00549121	NA	3122	1
C0032768	Postherpetic neuralgia	1/1	24/21671	0.00110747	0.00891549	NA	3106	1		C0201952	Chloride measurement	1/1	16/21671	0.000738314	0.00549121	NA	3122	1
C0042167	Uveitis, Posterior	1/1	24/21671	0.00110747	0.00891549	NA	3106	1		C1142423	Bacteremia due to Staphylococcus aureus	1/1	17/21671	0.000784458	0.00549121	NA	3122	1
C0406537	Morbilliform Drug Reaction	1/1	24/21671	0.00110747	0.00891549	NA	3106	1		C0042167	Uveitis, Posterior	1/1	24/21671	0.00110747	0.00678326	NA	3122	1
C0022783	Vulvar Lichen Sclerosus	1/1	25/21671	0.00115362	0.00891549	NA	3106	1		C0340164	Lofgrens syndrome	1/1	30/21671	0.00138434	0.00678326	NA	3122	1
C3890737	Autoinflammatory Syndrome	1/1	25/21671	0.00115362	0.00891549	NA	3106	1		C0036983	Septic Shock	1/1	37/21671	0.00170735	0.00678326	NA	3122	1
C0400936	Autoimmune liver disease	1/1	26/21671	0.00119976	0.00891549	NA	3106	1		C1858574	Sparse axillary hair	1/1	39/21671	0.00179964	0.00678326	NA	3122	1
C0878555	Diffuse panbronchiolitis	1/1	26/21671	0.00119976	0.00891549	NA	3106	1		C0035854	Rosacea	1/1	41/21671	0.00189193	0.00678326	NA	3122	1
C1282952	Enthesitis	1/1	26/21671	0.00119976	0.00891549	NA	3106	1		C1858573	Sparse pubic hair	1/1	42/21671	0.00193807	0.00678326	NA	3122	1
C0152276	Granulocytic Sarcoma	1/1	28/21671	0.00129205	0.00891549	NA	3106	1		C0272285	Heparin-induced thrombocytopenia	1/1	44/21671	0.00203036	0.00678326	NA	3122	1
C0029191	Orchitis	1/1	30/21671	0.00138434	0.00891549	NA	3106	1		C0751324	Multiple Sclerosis, Acute Fulminating	1/1	45/21671	0.00207651	0.00678326	NA	3122	1
C0149781	Spontaneous pneumothorax	1/1	30/21671	0.00138434	0.00891549	NA	3106	1		C0600327	Toxic Shock Syndrome	1/1	61/21671	0.00281482	0.00862039	NA	3122	1
C0276501	Human immunodeficiency virus II infection	1/1	30/21671	0.00138434	0.00891549	NA	3106	1		C0334013	Phrynoderma	1/1	19/21671	0.000876748	0.00570655	NA	55851	1
C0340164	Lofgrens syndrome	1/1	30/21671	0.00138434	0.00891549	NA	3106	1		C0221228	Comedone	1/1	53/21671	0.00244566	0.00570655	NA	55851	1
C0854094	HIV-2 infection	1/1	30/21671	0.00138434	0.00891549	NA	3106	1		C3714534	dowling-degos disease	1/1	53/21671	0.00244566	0.00570655	NA	55851	1
C3658301	Mycoplasma-Induced Stevens-Johnson Syndrome	1/1	30/21671	0.00138434	0.00891549	NA	3106	1		C0162836	Hidradenitis Suppurativa	1/1	82/21671	0.00378386	0.00662175	NA	55851	1
C0332573	Macule	1/1	31/21671	0.00143048	0.00891549	NA	3106	1		C1710016	Satellite Nodule	1/1	10/21671	0.000461446	0.00744851	NA	3880	1
C0585186	Cutaneous hypersensitivity	1/1	31/21671	0.00143048	0.00891549	NA	3106	1		C0221287	Combined Hepatocellular Carcinoma and Cholangiocarcinoma	1/1	11/21671	0.000507591	0.00744851	NA	3880	1
C1274933	Drug-Induced Stevens Johnson Syndrome	1/1	31/21671	0.00143048	0.00891549	NA	3106	1		C1336750	Thyroid Gland Oncocytic Adenoma	1/1	11/21671	0.000507591	0.00744851	NA	3880	1
C4721505	Sarcoma, Myeloid	1/1	31/21671	0.00143048	0.00891549	NA	3106	1		C1876165	Copper-Overload Cirrhosis	1/1	11/21671	0.000507591	0.00744851	NA	3880	1
C0037036	Sialorrhea	1/1	32/21671	0.00147663	0.00891549	NA	3106	1		C0346979	Secondary malignant neoplasm of bone marrow	1/1	12/21671	0.000553735	0.00744851	NA	3880	1
C4087436	HIV viraemia	1/1	32/21671	0.00147663	0.00891549	NA	3106	1		C0400979	Obstruction of biliary tree	1/1	12/21671	0.000553735	0.00744851	NA	3880	1
C0151942	Arterial thrombosis	1/1	33/21671	0.00152277	0.00891549	NA	3106	1		C0278517	Non-small cell lung cancer recurrent	1/1	13/21671	0.00059988	0.00744851	NA	3880	1
C0206750	Coronavirus Infections	1/1	33/21671	0.00152277	0.00891549	NA	3106	1		C4528561	Anatomic Stage IV Breast Cancer AJCC v8	1/1	13/21671	0.00059988	0.00744851	NA	3880	1
C0392163	Corneal erosion	1/1	33/21671	0.00152277	0.00891549	NA	3106	1		C4528592	Prognostic Stage IV Breast Cancer AJCC v8	1/1	13/21671	0.00059988	0.00744851	NA	3880	1
C0574960	Sacroiliitis	1/1	33/21671	0.00152277	0.00891549	NA	3106	1		C0339284	Polymorphous corneal dystrophy	1/1	14/21671	0.000646025	0.00744851	NA	3880	1
C0683381	inflammatory joint disease	1/1	33/21671	0.00152277	0.00891549	NA	3106	1		C4520898	Stage IV Breast Cancer AJCC v6 and v7	1/1	15/21671	0.000692169	0.00744851	NA	3880	1
C0019553	Hip Contracture	1/1	34/21671	0.00156892	0.00891549	NA	3106	1		C0334233	Pleomorphic carcinoma	1/1	16/21671	0.000738314	0.00744851	NA	3880	1
C0553730	Calcium pyrophosphate deposition disease	1/1	34/21671	0.00156892	0.00891549	NA	3106	1		C4722524	Blood Vessel Tumors	1/1	17/21671	0.000784458	0.00744851	NA	3880	1
C0856747	Aneurysm of ascending aorta	1/1	34/21671	0.00156892	0.00891549	NA	3106	1		C1699634	HER-2 positive breast cancer	1/1	18/21671	0.000830603	0.00744851	NA	3880	1
C0040561	Ocular Toxoplasmosis	1/1	35/21671	0.00161506	0.00891549	NA	3106	1		C0280255	stage, endometrial carcinoma	1/1	19/21671	0.000876748	0.00744851	NA	3880	1
C0234428	Disturbance of consciousness	1/1	35/21671	0.00161506	0.00891549	NA	3106	1		C1561989	Limbal stem cell deficiency	1/1	19/21671	0.000876748	0.00744851	NA	3880	1
C0085106	Familial benign pemphigus	1/1	36/21671	0.00166121	0.00891549	NA	3106	1		C0001429	Adenolymphoma	1/1	21/21671	0.000969037	0.00744851	NA	3880	1
C0403396	Steroid-sensitive nephrotic syndrome	1/1	36/21671	0.00166121	0.00891549	NA	3106	1		C0333980	Focal Nodular Hyperplasia	1/1	21/21671	0.000969037	0.00744851	NA	3880	1
C0013182	Drug Allergy	1/1	37/21671	0.00170735	0.00891549	NA	3106	1		C0524611	Cryptogenic Chronic Hepatitis	1/1	22/21671	0.00101518	0.00744851	NA	3880	1
C1328252	Mucocutaneous leishmaniasis	1/1	37/21671	0.00170735	0.00891549	NA	3106	1		C1333763	Gastric Cardia Carcinoma	1/1	24/21671	0.00110747	0.00744851	NA	3880	1
C1384606	Dyspareunia	1/1	37/21671	0.00170735	0.00891549	NA	3106	1		C1704231	Metastatic Malignant Neoplasm to the Leptomeninges	1/1	25/21671	0.00115362	0.00744851	NA	3880	1
C0149778	Soft Tissue Infection	1/1	38/21671	0.0017535	0.00891549	NA	3106	1		C3539920	ECTODERMAL DYSPLASIA 11B, HYPOHIDROTIC/HAIR/TOOTH TYPE, AUTOSOMAL RECESSIVE	1/1	25/21671	0.00115362	0.00744851	NA	3880	1
C0343723	Neonatal chlamydial conjunctivitis	1/1	38/21671	0.0017535	0.00891549	NA	3106	1		C3887494	ECTODERMAL DYSPLASIA 10B, HYPOHIDROTIC/HAIR/TOOTH TYPE, AUTOSOMAL RECESSIVE	1/1	25/21671	0.00115362	0.00744851	NA	3880	1
C0375021	Human immunodeficiency virus, type 2 [HIV-2] infection in conditions classified elsewhere and of unspecified site	1/1	38/21671	0.0017535	0.00891549	NA	3106	1		C0267834	Liver cyst	1/1	26/21671	0.00119976	0.00744851	NA	3880	1
C0040592	Trachoma	1/1	39/21671	0.00179964	0.00891549	NA	3106	1		C0149519	Chronic Persistent Hepatitis	1/1	33/21671	0.00152277	0.0086581	NA	3880	1
C0240602	opioid use	1/1	39/21671	0.00179964	0.00891549	NA	3106	1		C3281200	LEUKOENCEPHALOPATHY, BRAIN CALCIFICATIONS, AND CYSTS	1/1	33/21671	0.00152277	0.0086581	NA	3880	1
C0027439	Nasopharyngeal Neoplasms	1/1	40/21671	0.00184578	0.00891549	NA	3106	1		C4744444	Metastatic Lung Adenocarcinoma	1/1	34/21671	0.00156892	0.0086581	NA	3880	1
C0011609	Drug Eruptions	1/1	41/21671	0.00189193	0.00891549	NA	3106	1		C3714651	Follicular Variant Thyroid Gland Papillary Carcinoma	1/1	36/21671	0.00166121	0.00883999	NA	3880	1
C0085660	Aseptic necrosis	1/1	41/21671	0.00189193	0.00891549	NA	3106	1		C0302180	Condyloma	1/1	40/21671	0.00184578	0.0091674	NA	3880	1
C0272178	Drug-induced neutropenia	1/1	41/21671	0.00189193	0.00891549	NA	3106	1		C3160887	Node-positive breast cancer	1/1	40/21671	0.00184578	0.0091674	NA	3880	1
C2103602	Autoimmune Primary Adrenal Insufficiency	1/1	41/21671	0.00189193	0.00891549	NA	3106	1		C0162359	Christ-Siemens-Touraine syndrome	1/1	45/21671	0.00207651	0.00962577	NA	3880	1
C3887513	Avascular necrosis	1/1	41/21671	0.00189193	0.00891549	NA	3106	1		C0334287	Fibrolamellar Hepatocellular Carcinoma	1/1	46/21671	0.00212265	0.00962577	NA	3880	1
C4553018	Avascular Necrosis, CTCAE	1/1	41/21671	0.00189193	0.00891549	NA	3106	1		C0521857	Increased drug resistance	1/1	47/21671	0.0021688	0.00962577	NA	3880	1
C3495919	Enthesitis-Related Arthritis	1/1	42/21671	0.00193807	0.00891549	NA	3106	1		C0280232	stage, cervical cancer	1/1	48/21671	0.00221494	0.00962577	NA	3880	1
C0007867	Cervix Diseases	1/1	43/21671	0.00198422	0.00891549	NA	3106	1		C0375071	Malignant neoplasm of vulva	1/1	49/21671	0.00226109	0.00962577	NA	3880	1
C0235896	Pulmonary Infiltrate	1/1	43/21671	0.00198422	0.00891549	NA	3106	1		C0342208	Multinodular goiter	1/1	51/21671	0.00235338	0.00966293	NA	3880	1
C3541994	Drug Hypersensitivity Syndrome	1/1	43/21671	0.00198422	0.00891549	NA	3106	1		C1332271	Perianal Squamous Intraepithelial Neoplasia	1/1	52/21671	0.00239952	0.00966293	NA	3880	1
C0271737	Addison's disease due to autoimmunity	1/1	44/21671	0.00203036	0.00891549	NA	3106	1		C0040560	Toxoplasmosis, Congenital	1/1	12/21671	0.000553735	0.00922892	NA	928	1
C4049006	Selective immunoglobulin A deficiency	1/1	45/21671	0.00207651	0.00891549	NA	3106	1		C0205852	Neoplasms, Embryonal and Mixed	1/1	15/21671	0.000692169	0.00922892	NA	928	1
C0458219	Complex Regional Pain Syndromes	1/1	47/21671	0.0021688	0.00891549	NA	3106	1		C0751365	Cancer, Embryonal and Mixed	1/1	15/21671	0.000692169	0.00922892	NA	928	1
C0040425	Tonsillitis	1/1	48/21671	0.00221494	0.00891549	NA	3106	1		C0751364	Cancer, Embryonal	1/1	18/21671	0.000830603	0.00922892	NA	928	1
C0343752	Acute HIV infection	1/1	48/21671	0.00221494	0.00891549	NA	3106	1		C3874381	Childhood nephrotic syndrome	1/1	23/21671	0.00106133	0.00922892	NA	928	1
C0741260	Adult onset asthma	1/1	48/21671	0.00221494	0.00891549	NA	3106	1		C0006023	Borna Disease	1/1	26/21671	0.00119976	0.00922892	NA	928	1
C0029899	Otosclerosis	1/1	49/21671	0.00226109	0.00891549	NA	3106	1		C0343751	Asymptomatic human immunodeficiency virus infection	1/1	26/21671	0.00119976	0.00922892	NA	928	1
C0149793	Amaurosis Fugax	1/1	49/21671	0.00226109	0.00891549	NA	3106	1		C0281710	Childhood Large Cell Lymphoma	1/1	30/21671	0.00138434	0.00922892	NA	928	1
C1960272	Latent autoimmune diabetes mellitus in adult	1/1	49/21671	0.00226109	0.00891549	NA	3106	1		C4087436	HIV viraemia	1/1	32/21671	0.00147663	0.00922892	NA	928	1
C0020492	Hyperostosis	1/1	50/21671	0.00230723	0.00891549	NA	3106	1		C1833683	NEPHROLITHIASIS, CALCIUM OXALATE	1/1	33/21671	0.00152277	0.00922892	NA	928	1
C0920028	Leukaemia recurrent	1/1	50/21671	0.00230723	0.00891549	NA	3106	1		C0027658	Neoplasms, Germ Cell and Embryonal	1/1	34/21671	0.00156892	0.00922892	NA	928	1
C2936858	Congenital adrenal hyperplasia due to 21 hydroxylase deficiency	1/1	50/21671	0.00230723	0.00891549	NA	3106	1		C1142553	Primary HIV infection	1/1	38/21671	0.0017535	0.00922892	NA	928	1
C3164445	Abnormality of aortic valve	1/1	50/21671	0.00230723	0.00891549	NA	3106	1		C0276548	HIV encephalitis	1/1	43/21671	0.00198422	0.00922892	NA	928	1
C3658302	Stevens-Johnson Syndrome Toxic Epidermal Necrolysis Spectrum	1/1	50/21671	0.00230723	0.00891549	NA	3106	1		C0349637	Common acute lymphoblastic leukemia	1/1	43/21671	0.00198422	0.00922892	NA	928	1
C0014743	Erythema Nodosum	1/1	51/21671	0.00235338	0.00891549	NA	3106	1		C0740345	Germ Cell Cancer	1/1	44/21671	0.00203036	0.00922892	NA	928	1
C0019101	Hemorrhagic Fever with Renal Syndrome	1/1	51/21671	0.00235338	0.00891549	NA	3106	1		C0206019	HIV Encephalopathy	1/1	45/21671	0.00207651	0.00922892	NA	928	1
C0019360	Herpes zoster disease	1/1	51/21671	0.00235338	0.00891549	NA	3106	1		C0343752	Acute HIV infection	1/1	48/21671	0.00221494	0.00922892	NA	928	1
C0031046	Pericarditis	1/1	51/21671	0.00235338	0.00891549	NA	3106	1		C0853112	Chronic infection with HIV	1/1	48/21671	0.00221494	0.00922892	NA	928	1
C0343804	Chronic Chagas' disease	1/1	52/21671	0.00239952	0.00891549	NA	3106	1		C0221232	Welts	1/1	53/21671	0.00244566	0.00939373	NA	928	1
C0346163	Endometrioid carcinoma ovary	1/1	52/21671	0.00239952	0.00891549	NA	3106	1		C0042749	Viremia	1/1	56/21671	0.0025841	0.00939373	NA	928	1
C0403447	Chronic Kidney Insufficiency	1/1	52/21671	0.00239952	0.00891549	NA	3106	1		C0027654	Embryonal Neoplasm	1/1	57/21671	0.00263024	0.00939373	NA	928	1
C0011573	Endogenous depression	1/1	53/21671	0.00244566	0.00891549	NA	3106	1		C0011226	Hepatitis D Infection	1/1	72/21671	0.00332241	0.00943867	NA	928	1
C0017677	Glossitis, Benign Migratory	1/1	53/21671	0.00244566	0.00891549	NA	3106	1		C0403397	Steroid-resistant nephrotic syndrome	1/1	73/21671	0.00336856	0.00943867	NA	928	1
C0042165	Anterior uveitis	1/1	53/21671	0.00244566	0.00891549	NA	3106	1		C3266102	Steroid resistant nephrotic syndrome of childhood	1/1	73/21671	0.00336856	0.00943867	NA	928	1
C0265673	Congenital kyphosis	1/1	54/21671	0.00249181	0.00891549	NA	3106	1		C0024302	Reticulosarcoma	1/1	80/21671	0.00369157	0.00943867	NA	928	1
C0268287	Deficiency of steroid 21-monooxygenase	1/1	54/21671	0.00249181	0.00891549	NA	3106	1		C0403416	Idiopathic crescentic glomerulonephritis	1/1	80/21671	0.00369157	0.00943867	NA	928	1
C1141957	HIV disease progression	1/1	54/21671	0.00249181	0.00891549	NA	3106	1		C0035920	Rubella	1/1	82/21671	0.00378386	0.00943867	NA	928	1
C0001824	Agranulocytosis	1/1	55/21671	0.00253795	0.00891549	NA	3106	1		C0005956	Bone Marrow Diseases	1/1	84/21671	0.00387615	0.00943867	NA	928	1
C0852654	21-hydroxylase deficiency	1/1	55/21671	0.00253795	0.00891549	NA	3106	1		C0037928	Spinal Cord Diseases	1/1	84/21671	0.00387615	0.00943867	NA	928	1
C0014118	Endocarditis	1/1	56/21671	0.0025841	0.00891549	NA	3106	1		C0038826	Superinfection	1/1	85/21671	0.00392229	0.00943867	NA	928	1
C0016514	Foot-and-Mouth Disease	1/1	56/21671	0.0025841	0.00891549	NA	3106	1		C0220656	Malignant ascites	1/1	86/21671	0.00396844	0.00943867	NA	928	1
C0042749	Viremia	1/1	56/21671	0.0025841	0.00891549	NA	3106	1		C0030481	Tropical Spastic Paraparesis	1/1	88/21671	0.00406073	0.00943867	NA	928	1
C0518026	body fat percentage (physical finding)	1/1	56/21671	0.0025841	0.00891549	NA	3106	1		C0029118	Opportunistic Infections	1/1	90/21671	0.00415302	0.00943867	NA	928	1
C1719495	Aggressive periodontitis, generalized	1/1	56/21671	0.0025841	0.00891549	NA	3106	1		C0334588	Giant Cell Glioblastoma	1/1	95/21671	0.00438374	0.00967001	NA	928	1
C0005910	Body Weight	1/1	57/21671	0.00263024	0.00891549	NA	3106	1		C0032453	Polychondritis, Relapsing	1/1	10/21671	0.000461446	0.00891549	NA	3106	1
C0021345	Infectious Mononucleosis	1/1	58/21671	0.00267639	0.00891549	NA	3106	1		C0085932	Bullous Dermatitis	1/1	10/21671	0.000461446	0.00891549	NA	3106	1
C0026916	Mycobacterium avium-intracellulare Infection	1/1	58/21671	0.00267639	0.00891549	NA	3106	1		C0157917	Pauciarticular juvenile rheumatoid arthritis	1/1	10/21671	0.000461446	0.00891549	NA	3106	1
C0206710	Basal Cell Neoplasm	1/1	58/21671	0.00267639	0.00891549	NA	3106	1		C0740418	Chronic back pain	1/1	10/21671	0.000461446	0.00891549	NA	3106	1
C0575157	Deformity of spine	1/1	58/21671	0.00267639	0.00891549	NA	3106	1		C0740898	Hypokalemic metabolic alkalosis	1/1	10/21671	0.000461446	0.00891549	NA	3106	1
C0002902	Anencephaly	1/1	59/21671	0.00272253	0.00891549	NA	3106	1		C3152231	Gastrointestinal infarctions	1/1	10/21671	0.000461446	0.00891549	NA	3106	1
C0206138	CREST Syndrome	1/1	59/21671	0.00272253	0.00891549	NA	3106	1		C4025726	Abnormality of the pleura	1/1	10/21671	0.000461446	0.00891549	NA	3106	1
C3860213	Autoinflammatory disorder	1/1	60/21671	0.00276868	0.00891549	NA	3106	1		C0000887	Acantholysis	1/1	11/21671	0.000507591	0.00891549	NA	3106	1
C0678213	Complete hydatidiform mole	1/1	61/21671	0.00281482	0.00891549	NA	3106	1		C0017980	Glycosuria, Renal	1/1	11/21671	0.000507591	0.00891549	NA	3106	1
C3277226	Restrictive ventilatory defect	1/1	61/21671	0.00281482	0.00891549	NA	3106	1		C0242490	Enthesopathy	1/1	11/21671	0.000507591	0.00891549	NA	3106	1
C0019372	Herpesviridae Infections	1/1	62/21671	0.00286097	0.00891549	NA	3106	1		C0271240	Blindness of one eye (disorder)	1/1	11/21671	0.000507591	0.00891549	NA	3106	1
C0262985	Psoriasiform eczema	1/1	62/21671	0.00286097	0.00891549	NA	3106	1		C1274700	Postmenopausal frontal fibrosing alopecia	1/1	11/21671	0.000507591	0.00891549	NA	3106	1
C0263666	Dermatomyositis, Childhood Type	1/1	62/21671	0.00286097	0.00891549	NA	3106	1		C4255374	Frontal fibrosing alopecia	1/1	11/21671	0.000507591	0.00891549	NA	3106	1
C0009326	Collagen Diseases	1/1	63/21671	0.00290711	0.00891549	NA	3106	1		C0221259	Trichiasis	1/1	12/21671	0.000553735	0.00891549	NA	3106	1
C0085435	Arthritis, Reactive	1/1	63/21671	0.00290711	0.00891549	NA	3106	1		C0231557	Abnormal bone formation	1/1	12/21671	0.000553735	0.00891549	NA	3106	1
C0409952	Idiopathic osteoarthritis	1/1	63/21671	0.00290711	0.00891549	NA	3106	1		C0342342	Idiopathic Hypoparathyroidism	1/1	12/21671	0.000553735	0.00891549	NA	3106	1
C1384584	Generalized osteoarthritis	1/1	63/21671	0.00290711	0.00891549	NA	3106	1		C0410574	Synovial Hypertrophy	1/1	12/21671	0.000553735	0.00891549	NA	3106	1
C1519176	Salivary Gland Pleomorphic Adenoma	1/1	63/21671	0.00290711	0.00891549	NA	3106	1		C0578878	Inflammation of large intestine	1/1	12/21671	0.000553735	0.00891549	NA	3106	1
C0023652	Lichen Sclerosus et Atrophicus	1/1	64/21671	0.00295326	0.00891549	NA	3106	1		C0018522	Hallermann's Syndrome	1/1	13/21671	0.00059988	0.00891549	NA	3106	1
C0271907	Acquired aplastic anemia	1/1	64/21671	0.00295326	0.00891549	NA	3106	1		C0040149	Subacute thyroiditis	1/1	13/21671	0.00059988	0.00891549	NA	3106	1
C0751676	Basal Cell Cancer	1/1	64/21671	0.00295326	0.00891549	NA	3106	1		C0085581	Restrictive lung disease	1/1	13/21671	0.00059988	0.00891549	NA	3106	1
C0948192	Primary infection NOS	1/1	65/21671	0.0029994	0.00893982	NA	3106	1		C1304140	Familial psoriasis	1/1	13/21671	0.00059988	0.00891549	NA	3106	1
C1832588	Chromosome 11p11.2 Deletion Syndrome	1/1	65/21671	0.0029994	0.00893982	NA	3106	1		C1855418	Thoracolumbar kyphosis	1/1	13/21671	0.00059988	0.00891549	NA	3106	1
C0019079	Hemoptysis	1/1	67/21671	0.00309169	0.00893982	NA	3106	1		C4285911	C5 palsy	1/1	13/21671	0.00059988	0.00891549	NA	3106	1
C0038325	Stevens-Johnson Syndrome	1/1	67/21671	0.00309169	0.00893982	NA	3106	1		C0030489	Paraproteinemias	1/1	14/21671	0.000646025	0.00891549	NA	3106	1
C0268074	Indian childhood cirrhosis	1/1	67/21671	0.00309169	0.00893982	NA	3106	1		C0035012	Reiter Syndrome	1/1	14/21671	0.000646025	0.00891549	NA	3106	1
C1849193	PEELING SKIN SYNDROME	1/1	67/21671	0.00309169	0.00893982	NA	3106	1		C0221248	Tophus	1/1	14/21671	0.000646025	0.00891549	NA	3106	1
C3203547	Axial spondyloarthritis	1/1	67/21671	0.00309169	0.00893982	NA	3106	1		C3160901	Behcet's uveitis	1/1	14/21671	0.000646025	0.00891549	NA	3106	1
C0034150	Purpura	1/1	68/21671	0.00313783	0.00901892	NA	3106	1		C0003509	Aortitis	1/1	15/21671	0.000692169	0.00891549	NA	3106	1
C0017086	Gangrene	1/1	69/21671	0.00318398	0.00904325	NA	3106	1		C0033802	Pseudogout	1/1	15/21671	0.000692169	0.00891549	NA	3106	1
C0426576	Gastrointestinal symptom	1/1	69/21671	0.00318398	0.00904325	NA	3106	1		C0038363	Aphthous Stomatitis	1/1	15/21671	0.000692169	0.00891549	NA	3106	1
C0011226	Hepatitis D Infection	1/1	72/21671	0.00332241	0.00909922	NA	3106	1		C4023560	Generalized periodontitis	1/1	15/21671	0.000692169	0.00891549	NA	3106	1
C0151740	Intracranial Hypertension	1/1	72/21671	0.00332241	0.00909922	NA	3106	1		C0019655	Histoplasmosis	1/1	16/21671	0.000738314	0.00891549	NA	3106	1
C0162538	Immunoglobulin A deficiency (disorder)	1/1	72/21671	0.00332241	0.00909922	NA	3106	1		C0237653	Immunologic hypersensitivity	1/1	16/21671	0.000738314	0.00891549	NA	3106	1
C4275242	Sudden sensorineural hearing loss	1/1	72/21671	0.00332241	0.00909922	NA	3106	1		C0013428	Dysuria	1/1	17/21671	0.000784458	0.00891549	NA	3106	1
C0027543	Avascular necrosis of bone	1/1	73/21671	0.00336856	0.00909922	NA	3106	1		C0543698	Hypersensitive syndrome	1/1	17/21671	0.000784458	0.00891549	NA	3106	1
C0427515	Neutrophil abnormality	1/1	74/21671	0.0034147	0.00909922	NA	3106	1		C0751340	Myasthenia Gravis, Ocular	1/1	17/21671	0.000784458	0.00891549	NA	3106	1
C1290886	Chronic inflammatory disorder	1/1	74/21671	0.0034147	0.00909922	NA	3106	1		C0014390	Entropion	1/1	18/21671	0.000830603	0.00891549	NA	3106	1
C1519353	Skin Papule	1/1	74/21671	0.0034147	0.00909922	NA	3106	1		C0030443	Familial Periodic Paralysis	1/1	18/21671	0.000830603	0.00891549	NA	3106	1
C0009676	Confusion	1/1	75/21671	0.00346085	0.00909922	NA	3106	1		C0085582	Retrobulbar Neuritis	1/1	18/21671	0.000830603	0.00891549	NA	3106	1
C0010051	Coronary Aneurysm	1/1	75/21671	0.00346085	0.00909922	NA	3106	1		C1279412	periodic paralysis (finding)	1/1	18/21671	0.000830603	0.00891549	NA	3106	1
C2132198	Abnormal blistering of the skin	1/1	75/21671	0.00346085	0.00909922	NA	3106	1		C0020546	Hypertensive crisis	1/1	19/21671	0.000876748	0.00891549	NA	3106	1
C2939465	Deficiency of glucose-6-phosphate dehydrogenase	1/1	75/21671	0.00346085	0.00909922	NA	3106	1		C3495436	American cutaneous leishmaniasis	1/1	19/21671	0.000876748	0.00891549	NA	3106	1
C0259783	mixed gliomas	1/1	76/21671	0.00350699	0.00909922	NA	3106	1		C4025758	Abnormal myocardium morphology	1/1	19/21671	0.000876748	0.00891549	NA	3106	1
C0332563	Papule	1/1	76/21671	0.00350699	0.00909922	NA	3106	1		C0038012	Spondylitis	1/1	20/21671	0.000922892	0.00891549	NA	3106	1
C1334177	Infiltrating Cervical Carcinoma	1/1	76/21671	0.00350699	0.00909922	NA	3106	1		C0272051	Xerocytosis	1/1	20/21671	0.000922892	0.00891549	NA	3106	1
C2363973	Chronic thromboembolic pulmonary hypertension	1/1	76/21671	0.00350699	0.00909922	NA	3106	1		C0348801	Group B streptococcal pneumonia	1/1	20/21671	0.000922892	0.00891549	NA	3106	1
C0036391	Schwartz-Jampel Syndrome	1/1	77/21671	0.00355314	0.00916938	NA	3106	1		C1837388	Abnormal pattern of respiration	1/1	20/21671	0.000922892	0.00891549	NA	3106	1
C0086445	Idiopathic Membranous Glomerulonephritis	1/1	79/21671	0.00364542	0.00935724	NA	3106	1		C4551650	Esophageal Stricture	1/1	20/21671	0.000922892	0.00891549	NA	3106	1
C0151811	Subcutaneous nodule	1/1	80/21671	0.00369157	0.00937541	NA	3106	1		C0409979	Neonatal Systemic lupus erythematosus	1/1	22/21671	0.00101518	0.00891549	NA	3106	1
C2937365	Recurrent aphthous ulcer	1/1	80/21671	0.00369157	0.00937541	NA	3106	1		C0432487	Post-transplant lymphoproliferative disorder	1/1	22/21671	0.00101518	0.00891549	NA	3106	1
C0151311	Cranial nerve palsies	1/1	81/21671	0.00373771	0.00941063	NA	3106	1		C4021662	Abnormal endocardium morphology	1/1	23/21671	0.00106133	0.00891549	NA	3106	1
C0009763	Conjunctivitis	1/1	82/21671	0.00378386	0.00941063	NA	3106	1		C0032768	Postherpetic neuralgia	1/1	24/21671	0.00110747	0.00891549	NA	3106	1
C0032231	Pleurisy	1/1	82/21671	0.00378386	0.00941063	NA	3106	1		C0042167	Uveitis, Posterior	1/1	24/21671	0.00110747	0.00891549	NA	3106	1
C0684275	Hemophilia, NOS	1/1	82/21671	0.00378386	0.00941063	NA	3106	1		C0406537	Morbilliform Drug Reaction	1/1	24/21671	0.00110747	0.00891549	NA	3106	1
C3469186	HEMOCHROMATOSIS, TYPE 1	1/1	83/21671	0.00383	0.00944442	NA	3106	1		C0022783	Vulvar Lichen Sclerosus	1/1	25/21671	0.00115362	0.00891549	NA	3106	1
C0751713	Inclusion Body Myopathy, Sporadic	1/1	84/21671	0.00387615	0.00944442	NA	3106	1		C3890737	Autoinflammatory Syndrome	1/1	25/21671	0.00115362	0.00891549	NA	3106	1
C1262091	Lymphocytic infiltration	1/1	84/21671	0.00387615	0.00944442	NA	3106	1		C0400936	Autoimmune liver disease	1/1	26/21671	0.00119976	0.00891549	NA	3106	1
C4521256	Glomerulopathy Assessment	1/1	84/21671	0.00387615	0.00944442	NA	3106	1		C0878555	Diffuse panbronchiolitis	1/1	26/21671	0.00119976	0.00891549	NA	3106	1
C0038826	Superinfection	1/1	85/21671	0.00392229	0.00946081	NA	3106	1		C1282952	Enthesitis	1/1	26/21671	0.00119976	0.00891549	NA	3106	1
C3662483	Allergic sensitization	1/1	85/21671	0.00392229	0.00946081	NA	3106	1		C0152276	Granulocytic Sarcoma	1/1	28/21671	0.00129205	0.00891549	NA	3106	1
C0013221	Drug toxicity	1/1	86/21671	0.00396844	0.00952425	NA	3106	1		C0029191	Orchitis	1/1	30/21671	0.00138434	0.00891549	NA	3106	1
C0001627	Congenital adrenal hyperplasia	1/1	87/21671	0.00401458	0.0095396	NA	3106	1		C0149781	Spontaneous pneumothorax	1/1	30/21671	0.00138434	0.00891549	NA	3106	1
C0041755	Adverse reaction to drug	1/1	87/21671	0.00401458	0.0095396	NA	3106	1		C0276501	Human immunodeficiency virus II infection	1/1	30/21671	0.00138434	0.00891549	NA	3106	1
C4020969	Inflammatory abnormality of the eye	1/1	88/21671	0.00406073	0.00960172	NA	3106	1		C0340164	Lofgrens syndrome	1/1	30/21671	0.00138434	0.00891549	NA	3106	1
C0020517	Hypersensitivity	1/1	90/21671	0.00415302	0.00967693	NA	3106	1		C0854094	HIV-2 infection	1/1	30/21671	0.00138434	0.00891549	NA	3106	1
C0022575	Keratoconjunctivitis Sicca	1/1	90/21671	0.00415302	0.00967693	NA	3106	1		C3658301	Mycoplasma-Induced Stevens-Johnson Syndrome	1/1	30/21671	0.00138434	0.00891549	NA	3106	1
C0701807	Acute anterior uveitis	1/1	90/21671	0.00415302	0.00967693	NA	3106	1		C0332573	Macule	1/1	31/21671	0.00143048	0.00891549	NA	3106	1
C0018989	Hemiparesis	1/1	91/21671	0.00419916	0.00972918	NA	3106	1		C0585186	Cutaneous hypersensitivity	1/1	31/21671	0.00143048	0.00891549	NA	3106	1
C0006309	Brucellosis	1/1	92/21671	0.0042453	0.00972918	NA	3106	1		C1274933	Drug-Induced Stevens Johnson Syndrome	1/1	31/21671	0.00143048	0.00891549	NA	3106	1
C0949691	Spondylarthropathies	1/1	92/21671	0.0042453	0.00972918	NA	3106	1		C4721505	Sarcoma, Myeloid	1/1	31/21671	0.00143048	0.00891549	NA	3106	1
C0018995	Hemochromatosis	1/1	93/21671	0.00429145	0.00972918	NA	3106	1		C0037036	Sialorrhea	1/1	32/21671	0.00147663	0.00891549	NA	3106	1
C0034065	Pulmonary Embolism	1/1	93/21671	0.00429145	0.00972918	NA	3106	1		C4087436	HIV viraemia	1/1	32/21671	0.00147663	0.00891549	NA	3106	1
C0015696	Fatty Liver, Alcoholic	1/1	94/21671	0.00433759	0.00972918	NA	3106	1		C0151942	Arterial thrombosis	1/1	33/21671	0.00152277	0.00891549	NA	3106	1
C0026266	Mitral Valve Insufficiency	1/1	94/21671	0.00433759	0.00972918	NA	3106	1		C0206750	Coronavirus Infections	1/1	33/21671	0.00152277	0.00891549	NA	3106	1
C1302773	Low Grade Squamous Intraepithelial Neoplasia	1/1	94/21671	0.00433759	0.00972918	NA	3106	1		C0392163	Corneal erosion	1/1	33/21671	0.00152277	0.00891549	NA	3106	1
C0013132	Drooling	1/1	95/21671	0.00438374	0.00978695	NA	3106	1		C0574960	Sacroiliitis	1/1	33/21671	0.00152277	0.00891549	NA	3106	1
C0030491	Parapsoriasis	1/1	10/21671	0.000461446	0.00967307	NA	3105	1		C0683381	inflammatory joint disease	1/1	33/21671	0.00152277	0.00891549	NA	3106	1
C0162539	IgG Deficiency disorder	1/1	10/21671	0.000461446	0.00967307	NA	3105	1		C0019553	Hip Contracture	1/1	34/21671	0.00156892	0.00891549	NA	3106	1
C4732796	Apical hypertrophic cardiomyopathy	1/1	10/21671	0.000461446	0.00967307	NA	3105	1		C0553730	Calcium pyrophosphate deposition disease	1/1	34/21671	0.00156892	0.00891549	NA	3106	1
C0271240	Blindness of one eye (disorder)	1/1	11/21671	0.000507591	0.00967307	NA	3105	1		C0856747	Aneurysm of ascending aorta	1/1	34/21671	0.00156892	0.00891549	NA	3106	1
C1274700	Postmenopausal frontal fibrosing alopecia	1/1	11/21671	0.000507591	0.00967307	NA	3105	1		C0040561	Ocular Toxoplasmosis	1/1	35/21671	0.00161506	0.00891549	NA	3106	1
C3150275	COMPLEMENT COMPONENT 2 DEFICIENCY	1/1	11/21671	0.000507591	0.00967307	NA	3105	1		C0234428	Disturbance of consciousness	1/1	35/21671	0.00161506	0.00891549	NA	3106	1
C3549703	Retinal thinning	1/1	11/21671	0.000507591	0.00967307	NA	3105	1		C0085106	Familial benign pemphigus	1/1	36/21671	0.00166121	0.00891549	NA	3106	1
C4255374	Frontal fibrosing alopecia	1/1	11/21671	0.000507591	0.00967307	NA	3105	1		C0403396	Steroid-sensitive nephrotic syndrome	1/1	36/21671	0.00166121	0.00891549	NA	3106	1
C0342342	Idiopathic Hypoparathyroidism	1/1	12/21671	0.000553735	0.00967307	NA	3105	1		C0013182	Drug Allergy	1/1	37/21671	0.00170735	0.00891549	NA	3106	1
C3854603	FNAITP	1/1	12/21671	0.000553735	0.00967307	NA	3105	1		C1328252	Mucocutaneous leishmaniasis	1/1	37/21671	0.00170735	0.00891549	NA	3106	1
C0015773	Felty Syndrome	1/1	13/21671	0.00059988	0.00967307	NA	3105	1		C1384606	Dyspareunia	1/1	37/21671	0.00170735	0.00891549	NA	3106	1
C0018522	Hallermann's Syndrome	1/1	13/21671	0.00059988	0.00967307	NA	3105	1		C0149778	Soft Tissue Infection	1/1	38/21671	0.0017535	0.00891549	NA	3106	1
C3892044	Oligoarticular Arthritis	1/1	13/21671	0.00059988	0.00967307	NA	3105	1		C0343723	Neonatal chlamydial conjunctivitis	1/1	38/21671	0.0017535	0.00891549	NA	3106	1
C4684861	Recurrent Malignant Glioma	1/1	13/21671	0.00059988	0.00967307	NA	3105	1		C0375021	Human immunodeficiency virus, type 2 [HIV-2] infection in conditions classified elsewhere and of unspecified site	1/1	38/21671	0.0017535	0.00891549	NA	3106	1
C0085273	Erythema Infectiosum	1/1	14/21671	0.000646025	0.00967307	NA	3105	1		C0040592	Trachoma	1/1	39/21671	0.00179964	0.00891549	NA	3106	1
C0085574	Palindromic rheumatism	1/1	14/21671	0.000646025	0.00967307	NA	3105	1		C0240602	opioid use	1/1	39/21671	0.00179964	0.00891549	NA	3106	1
C0033802	Pseudogout	1/1	15/21671	0.000692169	0.00967307	NA	3105	1		C0027439	Nasopharyngeal Neoplasms	1/1	40/21671	0.00184578	0.00891549	NA	3106	1
C0268446	Thyrotoxic periodic paralysis	1/1	15/21671	0.000692169	0.00967307	NA	3105	1		C0011609	Drug Eruptions	1/1	41/21671	0.00189193	0.00891549	NA	3106	1
C1853959	Birdshot chorioretinopathy	1/1	15/21671	0.000692169	0.00967307	NA	3105	1		C0085660	Aseptic necrosis	1/1	41/21671	0.00189193	0.00891549	NA	3106	1
C0002892	Anemia, Pernicious	1/1	16/21671	0.000738314	0.00967307	NA	3105	1		C0272178	Drug-induced neutropenia	1/1	41/21671	0.00189193	0.00891549	NA	3106	1
C0014761	Erythroblastosis, Fetal	1/1	16/21671	0.000738314	0.00967307	NA	3105	1		C2103602	Autoimmune Primary Adrenal Insufficiency	1/1	41/21671	0.00189193	0.00891549	NA	3106	1
C0543698	Hypersensitive syndrome	1/1	17/21671	0.000784458	0.00967307	NA	3105	1		C3887513	Avascular necrosis	1/1	41/21671	0.00189193	0.00891549	NA	3106	1
C0751340	Myasthenia Gravis, Ocular	1/1	17/21671	0.000784458	0.00967307	NA	3105	1		C4553018	Avascular Necrosis, CTCAE	1/1	41/21671	0.00189193	0.00891549	NA	3106	1
C4528210	Breast implant-associated anaplastic large cell lymphoma	1/1	17/21671	0.000784458	0.00967307	NA	3105	1		C3495919	Enthesitis-Related Arthritis	1/1	42/21671	0.00193807	0.00891549	NA	3106	1
C0030569	Secondary Parkinson Disease	1/1	18/21671	0.000830603	0.00967307	NA	3105	1		C0007867	Cervix Diseases	1/1	43/21671	0.00198422	0.00891549	NA	3106	1
C0376300	Dengue Shock Syndrome	1/1	18/21671	0.000830603	0.00967307	NA	3105	1		C0235896	Pulmonary Infiltrate	1/1	43/21671	0.00198422	0.00891549	NA	3106	1
C0857836	JC virus infection	1/1	18/21671	0.000830603	0.00967307	NA	3105	1		C3541994	Drug Hypersensitivity Syndrome	1/1	43/21671	0.00198422	0.00891549	NA	3106	1
C1709661	Primary Focal Segmental Glomerulosclerosis	1/1	18/21671	0.000830603	0.00967307	NA	3105	1		C0271737	Addison's disease due to autoimmunity	1/1	44/21671	0.00203036	0.00891549	NA	3106	1
C3274515	Severe Bronchopulmonary Dysplasia	1/1	18/21671	0.000830603	0.00967307	NA	3105	1		C4049006	Selective immunoglobulin A deficiency	1/1	45/21671	0.00207651	0.00891549	NA	3106	1
C4317171	Adolescent Obesity	1/1	18/21671	0.000830603	0.00967307	NA	3105	1		C0458219	Complex Regional Pain Syndromes	1/1	47/21671	0.0021688	0.00891549	NA	3106	1
C0019623	Malignant histiocytosis	1/1	19/21671	0.000876748	0.00967307	NA	3105	1		C0040425	Tonsillitis	1/1	48/21671	0.00221494	0.00891549	NA	3106	1
C0263505	Alopecia universalis	1/1	19/21671	0.000876748	0.00967307	NA	3105	1		C0343752	Acute HIV infection	1/1	48/21671	0.00221494	0.00891549	NA	3106	1
C3495436	American cutaneous leishmaniasis	1/1	19/21671	0.000876748	0.00967307	NA	3105	1		C0741260	Adult onset asthma	1/1	48/21671	0.00221494	0.00891549	NA	3106	1
C0151450	Secondary SjC6gren's syndrome	1/1	20/21671	0.000922892	0.00967307	NA	3105	1		C0029899	Otosclerosis	1/1	49/21671	0.00226109	0.00891549	NA	3106	1
C0238694	Peripheral arthritis	1/1	22/21671	0.00101518	0.00967307	NA	3105	1		C0149793	Amaurosis Fugax	1/1	49/21671	0.00226109	0.00891549	NA	3106	1
C0019357	Keratitis, Herpetic	1/1	23/21671	0.00106133	0.00967307	NA	3105	1		C1960272	Latent autoimmune diabetes mellitus in adult	1/1	49/21671	0.00226109	0.00891549	NA	3106	1
C0020540	Malignant Hypertension	1/1	23/21671	0.00106133	0.00967307	NA	3105	1		C0020492	Hyperostosis	1/1	50/21671	0.00230723	0.00891549	NA	3106	1
C0015403	Eye Infection	1/1	24/21671	0.00110747	0.00967307	NA	3105	1		C0920028	Leukaemia recurrent	1/1	50/21671	0.00230723	0.00891549	NA	3106	1
C0032768	Postherpetic neuralgia	1/1	24/21671	0.00110747	0.00967307	NA	3105	1		C2936858	Congenital adrenal hyperplasia due to 21 hydroxylase deficiency	1/1	50/21671	0.00230723	0.00891549	NA	3106	1
C0042167	Uveitis, Posterior	1/1	24/21671	0.00110747	0.00967307	NA	3105	1		C3164445	Abnormality of aortic valve	1/1	50/21671	0.00230723	0.00891549	NA	3106	1
C0242583	Bare Lymphocyte Syndrome	1/1	24/21671	0.00110747	0.00967307	NA	3105	1		C3658302	Stevens-Johnson Syndrome Toxic Epidermal Necrolysis Spectrum	1/1	50/21671	0.00230723	0.00891549	NA	3106	1
C1563716	Thyroid Dysgenesis	1/1	24/21671	0.00110747	0.00967307	NA	3105	1		C0014743	Erythema Nodosum	1/1	51/21671	0.00235338	0.00891549	NA	3106	1
C0022783	Vulvar Lichen Sclerosus	1/1	25/21671	0.00115362	0.00967307	NA	3105	1		C0019101	Hemorrhagic Fever with Renal Syndrome	1/1	51/21671	0.00235338	0.00891549	NA	3106	1
C2987516	Cervix Intraepithelial Neoplasia Grade 3 AJCC v7	1/1	25/21671	0.00115362	0.00967307	NA	3105	1		C0019360	Herpes zoster disease	1/1	51/21671	0.00235338	0.00891549	NA	3106	1
C0085404	POEMS Syndrome	1/1	26/21671	0.00119976	0.00967307	NA	3105	1		C0031046	Pericarditis	1/1	51/21671	0.00235338	0.00891549	NA	3106	1
C0263314	Pemphigus and fogo selvagem	1/1	26/21671	0.00119976	0.00967307	NA	3105	1		C0343804	Chronic Chagas' disease	1/1	52/21671	0.00239952	0.00891549	NA	3106	1
C0279084	Kaposi's sarcoma classical type	1/1	26/21671	0.00119976	0.00967307	NA	3105	1		C0346163	Endometrioid carcinoma ovary	1/1	52/21671	0.00239952	0.00891549	NA	3106	1
C0878555	Diffuse panbronchiolitis	1/1	26/21671	0.00119976	0.00967307	NA	3105	1		C0403447	Chronic Kidney Insufficiency	1/1	52/21671	0.00239952	0.00891549	NA	3106	1
C1557375	Blurred Vision, CTCAE	1/1	26/21671	0.00119976	0.00967307	NA	3105	1		C0011573	Endogenous depression	1/1	53/21671	0.00244566	0.00891549	NA	3106	1
C1709781	Pyothorax-Associated Lymphoma	1/1	26/21671	0.00119976	0.00967307	NA	3105	1		C0017677	Glossitis, Benign Migratory	1/1	53/21671	0.00244566	0.00891549	NA	3106	1
C4520732	Stage IV Cutaneous Melanoma AJCC v6 and v7	1/1	26/21671	0.00119976	0.00967307	NA	3105	1		C0042165	Anterior uveitis	1/1	53/21671	0.00244566	0.00891549	NA	3106	1
C4544822	Microsatellite instability-high colorectal cancer	1/1	26/21671	0.00119976	0.00967307	NA	3105	1		C0265673	Congenital kyphosis	1/1	54/21671	0.00249181	0.00891549	NA	3106	1
C2931418	Bare lymphocyte syndrome 2	1/1	27/21671	0.0012459	0.00967307	NA	3105	1		C0268287	Deficiency of steroid 21-monooxygenase	1/1	54/21671	0.00249181	0.00891549	NA	3106	1
C0344232	Blurred vision	1/1	28/21671	0.00129205	0.00967307	NA	3105	1		C1141957	HIV disease progression	1/1	54/21671	0.00249181	0.00891549	NA	3106	1
C0280317	Squamous cell carcinoma of tonsil	1/1	30/21671	0.00138434	0.00967307	NA	3105	1		C0001824	Agranulocytosis	1/1	55/21671	0.00253795	0.00891549	NA	3106	1
C0409651	Seropositive rheumatoid arthritis	1/1	30/21671	0.00138434	0.00967307	NA	3105	1		C0852654	21-hydroxylase deficiency	1/1	55/21671	0.00253795	0.00891549	NA	3106	1
C3658301	Mycoplasma-Induced Stevens-Johnson Syndrome	1/1	30/21671	0.00138434	0.00967307	NA	3105	1		C0014118	Endocarditis	1/1	56/21671	0.0025841	0.00891549	NA	3106	1
C0600518	Choroidal Neovascularization	1/1	31/21671	0.00143048	0.00967307	NA	3105	1		C0016514	Foot-and-Mouth Disease	1/1	56/21671	0.0025841	0.00891549	NA	3106	1
C1274933	Drug-Induced Stevens Johnson Syndrome	1/1	31/21671	0.00143048	0.00967307	NA	3105	1		C0042749	Viremia	1/1	56/21671	0.0025841	0.00891549	NA	3106	1
C0016085	Filariasis	1/1	32/21671	0.00147663	0.00967307	NA	3105	1		C0518026	body fat percentage (physical finding)	1/1	56/21671	0.0025841	0.00891549	NA	3106	1
C0276199	Canarypox (disorder)	1/1	32/21671	0.00147663	0.00967307	NA	3105	1		C1719495	Aggressive periodontitis, generalized	1/1	56/21671	0.0025841	0.00891549	NA	3106	1
C4087436	HIV viraemia	1/1	32/21671	0.00147663	0.00967307	NA	3105	1		C0005910	Body Weight	1/1	57/21671	0.00263024	0.00891549	NA	3106	1
C0032273	Pneumoconiosis	1/1	33/21671	0.00152277	0.00967307	NA	3105	1		C0021345	Infectious Mononucleosis	1/1	58/21671	0.00267639	0.00891549	NA	3106	1
C0574960	Sacroiliitis	1/1	33/21671	0.00152277	0.00967307	NA	3105	1		C0026916	Mycobacterium avium-intracellulare Infection	1/1	58/21671	0.00267639	0.00891549	NA	3106	1
C0338437	Neurocysticercosis	1/1	34/21671	0.00156892	0.00967307	NA	3105	1		C0206710	Basal Cell Neoplasm	1/1	58/21671	0.00267639	0.00891549	NA	3106	1
C0553730	Calcium pyrophosphate deposition disease	1/1	34/21671	0.00156892	0.00967307	NA	3105	1		C0575157	Deformity of spine	1/1	58/21671	0.00267639	0.00891549	NA	3106	1
C1562585	Leprosy, Multibacillary	1/1	34/21671	0.00156892	0.00967307	NA	3105	1		C0002902	Anencephaly	1/1	59/21671	0.00272253	0.00891549	NA	3106	1
C1456784	Paranoia	1/1	35/21671	0.00161506	0.00967307	NA	3105	1		C0206138	CREST Syndrome	1/1	59/21671	0.00272253	0.00891549	NA	3106	1
C0403396	Steroid-sensitive nephrotic syndrome	1/1	36/21671	0.00166121	0.00967307	NA	3105	1		C3860213	Autoinflammatory disorder	1/1	60/21671	0.00276868	0.00891549	NA	3106	1
C4025844	Abnormal chorioretinal morphology	1/1	36/21671	0.00166121	0.00967307	NA	3105	1		C0678213	Complete hydatidiform mole	1/1	61/21671	0.00281482	0.00891549	NA	3106	1
C0010403	Cryoglobulinemia	1/1	37/21671	0.00170735	0.00967307	NA	3105	1		C3277226	Restrictive ventilatory defect	1/1	61/21671	0.00281482	0.00891549	NA	3106	1
C1328252	Mucocutaneous leishmaniasis	1/1	37/21671	0.00170735	0.00967307	NA	3105	1		C0019372	Herpesviridae Infections	1/1	62/21671	0.00286097	0.00891549	NA	3106	1
C0343723	Neonatal chlamydial conjunctivitis	1/1	38/21671	0.0017535	0.00967307	NA	3105	1		C0262985	Psoriasiform eczema	1/1	62/21671	0.00286097	0.00891549	NA	3106	1
C0024140	Lupus Erythematosus, Subacute Cutaneous	1/1	39/21671	0.00179964	0.00967307	NA	3105	1		C0263666	Dermatomyositis, Childhood Type	1/1	62/21671	0.00286097	0.00891549	NA	3106	1
C0037354	Smallpox	1/1	39/21671	0.00179964	0.00967307	NA	3105	1		C0009326	Collagen Diseases	1/1	63/21671	0.00290711	0.00891549	NA	3106	1
C0040592	Trachoma	1/1	39/21671	0.00179964	0.00967307	NA	3105	1		C0085435	Arthritis, Reactive	1/1	63/21671	0.00290711	0.00891549	NA	3106	1
C0027439	Nasopharyngeal Neoplasms	1/1	40/21671	0.00184578	0.00967307	NA	3105	1		C0409952	Idiopathic osteoarthritis	1/1	63/21671	0.00290711	0.00891549	NA	3106	1
C0238052	Xanthomatosis, Cerebrotendinous	1/1	40/21671	0.00184578	0.00967307	NA	3105	1		C1384584	Generalized osteoarthritis	1/1	63/21671	0.00290711	0.00891549	NA	3106	1
C3899655	Childhood Langerhans Cell Histiocytosis	1/1	40/21671	0.00184578	0.00967307	NA	3105	1		C1519176	Salivary Gland Pleomorphic Adenoma	1/1	63/21671	0.00290711	0.00891549	NA	3106	1
C3900100	Adult Langerhans Cell Histiocytosis	1/1	40/21671	0.00184578	0.00967307	NA	3105	1		C0023652	Lichen Sclerosus et Atrophicus	1/1	64/21671	0.00295326	0.00891549	NA	3106	1
C0011609	Drug Eruptions	1/1	41/21671	0.00189193	0.00967307	NA	3105	1		C0271907	Acquired aplastic anemia	1/1	64/21671	0.00295326	0.00891549	NA	3106	1
C2103602	Autoimmune Primary Adrenal Insufficiency	1/1	41/21671	0.00189193	0.00967307	NA	3105	1		C0751676	Basal Cell Cancer	1/1	64/21671	0.00295326	0.00891549	NA	3106	1
C3278975	Attenuation of retinal blood vessels	1/1	41/21671	0.00189193	0.00967307	NA	3105	1		C0948192	Primary infection NOS	1/1	65/21671	0.0029994	0.00893982	NA	3106	1
C0024441	Macular Holes	1/1	42/21671	0.00193807	0.00967307	NA	3105	1		C1832588	Chromosome 11p11.2 Deletion Syndrome	1/1	65/21671	0.0029994	0.00893982	NA	3106	1
C4049702	Focal Segmental Glomerulosclerosis, Not Otherwise Specified	1/1	42/21671	0.00193807	0.00967307	NA	3105	1		C0019079	Hemoptysis	1/1	67/21671	0.00309169	0.00893982	NA	3106	1
C0343055	Generalized pustular psoriasis	1/1	43/21671	0.00198422	0.00967307	NA	3105	1		C0038325	Stevens-Johnson Syndrome	1/1	67/21671	0.00309169	0.00893982	NA	3106	1
C1304470	Generalized vitiligo	1/1	43/21671	0.00198422	0.00967307	NA	3105	1		C0268074	Indian childhood cirrhosis	1/1	67/21671	0.00309169	0.00893982	NA	3106	1
C3541994	Drug Hypersensitivity Syndrome	1/1	43/21671	0.00198422	0.00967307	NA	3105	1		C1849193	PEELING SKIN SYNDROME	1/1	67/21671	0.00309169	0.00893982	NA	3106	1
C0271737	Addison's disease due to autoimmunity	1/1	44/21671	0.00203036	0.00978681	NA	3105	1		C3203547	Axial spondyloarthritis	1/1	67/21671	0.00309169	0.00893982	NA	3106	1
C1321872	Stage IV Skin Melanoma	1/1	45/21671	0.00207651	0.00980192	NA	3105	1		C0034150	Purpura	1/1	68/21671	0.00313783	0.00901892	NA	3106	1
C0019099	Hemorrhagic Fever, Crimean	1/1	47/21671	0.0021688	0.00980192	NA	3105	1		C0017086	Gangrene	1/1	69/21671	0.00318398	0.00904325	NA	3106	1
C0023484	Leukemia, Plasma Cell	1/1	47/21671	0.0021688	0.00980192	NA	3105	1		C0426576	Gastrointestinal symptom	1/1	69/21671	0.00318398	0.00904325	NA	3106	1
C0038522	Subacute Sclerosing Panencephalitis	1/1	47/21671	0.0021688	0.00980192	NA	3105	1		C0011226	Hepatitis D Infection	1/1	72/21671	0.00332241	0.00909922	NA	3106	1
C0040015	Thrombasthenia	1/1	48/21671	0.00221494	0.00980192	NA	3105	1		C0151740	Intracranial Hypertension	1/1	72/21671	0.00332241	0.00909922	NA	3106	1
C0024440	Macular Edema, Cystoid	1/1	49/21671	0.00226109	0.00980192	NA	3105	1		C0162538	Immunoglobulin A deficiency (disorder)	1/1	72/21671	0.00332241	0.00909922	NA	3106	1
C0029899	Otosclerosis	1/1	49/21671	0.00226109	0.00980192	NA	3105	1		C4275242	Sudden sensorineural hearing loss	1/1	72/21671	0.00332241	0.00909922	NA	3106	1
C2936858	Congenital adrenal hyperplasia due to 21 hydroxylase deficiency	1/1	50/21671	0.00230723	0.00980192	NA	3105	1		C0027543	Avascular necrosis of bone	1/1	73/21671	0.00336856	0.00909922	NA	3106	1
C3658302	Stevens-Johnson Syndrome Toxic Epidermal Necrolysis Spectrum	1/1	50/21671	0.00230723	0.00980192	NA	3105	1		C0427515	Neutrophil abnormality	1/1	74/21671	0.0034147	0.00909922	NA	3106	1
C0019101	Hemorrhagic Fever with Renal Syndrome	1/1	51/21671	0.00235338	0.00980192	NA	3105	1		C1290886	Chronic inflammatory disorder	1/1	74/21671	0.0034147	0.00909922	NA	3106	1
C0019360	Herpes zoster disease	1/1	51/21671	0.00235338	0.00980192	NA	3105	1		C1519353	Skin Papule	1/1	74/21671	0.0034147	0.00909922	NA	3106	1
C0032533	Polymyalgia Rheumatica	1/1	51/21671	0.00235338	0.00980192	NA	3105	1		C0009676	Confusion	1/1	75/21671	0.00346085	0.00909922	NA	3106	1
C0263313	Pemphigus Foliaceus	1/1	51/21671	0.00235338	0.00980192	NA	3105	1		C0010051	Coronary Aneurysm	1/1	75/21671	0.00346085	0.00909922	NA	3106	1
C1535510	ADENOMAS AND ADENOCARCINOMAS	1/1	51/21671	0.00235338	0.00980192	NA	3105	1		C2132198	Abnormal blistering of the skin	1/1	75/21671	0.00346085	0.00909922	NA	3106	1
C0017677	Glossitis, Benign Migratory	1/1	53/21671	0.00244566	0.00980552	NA	3105	1		C2939465	Deficiency of glucose-6-phosphate dehydrogenase	1/1	75/21671	0.00346085	0.00909922	NA	3106	1
C0018051	Gonadal Dysgenesis	1/1	53/21671	0.00244566	0.00980552	NA	3105	1		C0259783	mixed gliomas	1/1	76/21671	0.00350699	0.00909922	NA	3106	1
C0036349	Paranoid Schizophrenia	1/1	53/21671	0.00244566	0.00980552	NA	3105	1		C0332563	Papule	1/1	76/21671	0.00350699	0.00909922	NA	3106	1
C0042165	Anterior uveitis	1/1	53/21671	0.00244566	0.00980552	NA	3105	1		C1334177	Infiltrating Cervical Carcinoma	1/1	76/21671	0.00350699	0.00909922	NA	3106	1
C0268287	Deficiency of steroid 21-monooxygenase	1/1	54/21671	0.00249181	0.00989802	NA	3105	1		C2363973	Chronic thromboembolic pulmonary hypertension	1/1	76/21671	0.00350699	0.00909922	NA	3106	1
C0852654	21-hydroxylase deficiency	1/1	55/21671	0.00253795	0.00989802	NA	3105	1		C0036391	Schwartz-Jampel Syndrome	1/1	77/21671	0.00355314	0.00916938	NA	3106	1
C4284413	Severe Fever with Thrombocytopenia Syndrome	1/1	55/21671	0.00253795	0.00989802	NA	3105	1		C0086445	Idiopathic Membranous Glomerulonephritis	1/1	79/21671	0.00364542	0.00935724	NA	3106	1
C1719495	Aggressive periodontitis, generalized	1/1	56/21671	0.0025841	0.00998719	NA	3105	1		C0151811	Subcutaneous nodule	1/1	80/21671	0.00369157	0.00937541	NA	3106	1
C0334565	Adenoameloblastoma	1/1	19/21671	0.000876748	0.00253795	NA	9338	1		C2937365	Recurrent aphthous ulcer	1/1	80/21671	0.00369157	0.00937541	NA	3106	1
C0206720	Squamous Cell Neoplasms	1/1	22/21671	0.00101518	0.00253795	NA	9338	1		C0151311	Cranial nerve palsies	1/1	81/21671	0.00373771	0.00941063	NA	3106	1
C0341038	Jaw Keratocyst	1/1	51/21671	0.00235338	0.00340317	NA	9338	1		C0009763	Conjunctivitis	1/1	82/21671	0.00378386	0.00941063	NA	3106	1
C1708604	Keratocystic Odontogenic Tumor	1/1	59/21671	0.00272253	0.00340317	NA	9338	1		C0032231	Pleurisy	1/1	82/21671	0.00378386	0.00941063	NA	3106	1
C0457949	Chronic low back pain	1/1	43/21671	0.00198422	0.00807531	NA	284106	1		C0684275	Hemophilia, NOS	1/1	82/21671	0.00378386	0.00941063	NA	3106	1
C2699510	Split-Hand/Foot Malformation	1/1	50/21671	0.00230723	0.00807531	NA	284106	1		C3469186	HEMOCHROMATOSIS, TYPE 1	1/1	83/21671	0.00383	0.00944442	NA	3106	1
C0024031	Low Back Pain	1/1	88/21671	0.00406073	0.00947503	NA	284106	1		C0751713	Inclusion Body Myopathy, Sporadic	1/1	84/21671	0.00387615	0.00944442	NA	3106	1
										C1262091	Lymphocytic infiltration	1/1	84/21671	0.00387615	0.00944442	NA	3106	1
										C4521256	Glomerulopathy Assessment	1/1	84/21671	0.00387615	0.00944442	NA	3106	1
										C0038826	Superinfection	1/1	85/21671	0.00392229	0.00946081	NA	3106	1
										C3662483	Allergic sensitization	1/1	85/21671	0.00392229	0.00946081	NA	3106	1
										C0013221	Drug toxicity	1/1	86/21671	0.00396844	0.00952425	NA	3106	1
										C0001627	Congenital adrenal hyperplasia	1/1	87/21671	0.00401458	0.0095396	NA	3106	1
										C0041755	Adverse reaction to drug	1/1	87/21671	0.00401458	0.0095396	NA	3106	1
										C4020969	Inflammatory abnormality of the eye	1/1	88/21671	0.00406073	0.00960172	NA	3106	1
										C0020517	Hypersensitivity	1/1	90/21671	0.00415302	0.00967693	NA	3106	1
										C0022575	Keratoconjunctivitis Sicca	1/1	90/21671	0.00415302	0.00967693	NA	3106	1
										C0701807	Acute anterior uveitis	1/1	90/21671	0.00415302	0.00967693	NA	3106	1
										C0018989	Hemiparesis	1/1	91/21671	0.00419916	0.00972918	NA	3106	1
										C0006309	Brucellosis	1/1	92/21671	0.0042453	0.00972918	NA	3106	1
										C0949691	Spondylarthropathies	1/1	92/21671	0.0042453	0.00972918	NA	3106	1
										C0018995	Hemochromatosis	1/1	93/21671	0.00429145	0.00972918	NA	3106	1
										C0034065	Pulmonary Embolism	1/1	93/21671	0.00429145	0.00972918	NA	3106	1
										C0015696	Fatty Liver, Alcoholic	1/1	94/21671	0.00433759	0.00972918	NA	3106	1
										C0026266	Mitral Valve Insufficiency	1/1	94/21671	0.00433759	0.00972918	NA	3106	1
										C1302773	Low Grade Squamous Intraepithelial Neoplasia	1/1	94/21671	0.00433759	0.00972918	NA	3106	1
										C0013132	Drooling	1/1	95/21671	0.00438374	0.00978695	NA	3106	1
										C0403670	Urinary incontinence of non-organic origin	1/1	10/21671	0.000461446	0.00650985	NA	3855	1
										C0796195	Waisman syndrome	1/1	10/21671	0.000461446	0.00650985	NA	3855	1
										C1840572	HIP DYSPLASIA, BEUKES TYPE	1/1	10/21671	0.000461446	0.00650985	NA	3855	1
										C0687131	Psychoticism	1/1	11/21671	0.000507591	0.00650985	NA	3855	1
										C1876165	Copper-Overload Cirrhosis	1/1	11/21671	0.000507591	0.00650985	NA	3855	1
										C0206653	Angiomyoma	1/1	12/21671	0.000553735	0.00650985	NA	3855	1
										C2051831	Pectus excavatum	1/1	12/21671	0.000553735	0.00650985	NA	3855	1
										C0012734	Disruptive Behavior Disorder	1/1	13/21671	0.00059988	0.00650985	NA	3855	1
										C1527424	Cervical Squamous Intraepithelial Neoplasia 1	1/1	13/21671	0.00059988	0.00650985	NA	3855	1
										C1859972	ADRENOCORTICAL CARCINOMA, HEREDITARY	1/1	13/21671	0.00059988	0.00650985	NA	3855	1
										C0346010	Multiple fibrofolliculomas	1/1	16/21671	0.000738314	0.00650985	NA	3855	1
										C0740985	Acute anaemia	1/1	18/21671	0.000830603	0.00650985	NA	3855	1
										C0854988	Adenocarcinoma of lung, stage IV	1/1	19/21671	0.000876748	0.00650985	NA	3855	1
										C1561989	Limbal stem cell deficiency	1/1	19/21671	0.000876748	0.00650985	NA	3855	1
										C4518333	Clear cell papillary renal cell carcinoma	1/1	19/21671	0.000876748	0.00650985	NA	3855	1
										C0865424	Adult attention deficit hyperactivity disorder	1/1	20/21671	0.000922892	0.00650985	NA	3855	1
										C0020450	Hyperemesis Gravidarum	1/1	21/21671	0.000969037	0.00650985	NA	3855	1
										C0149779	Somatization	1/1	21/21671	0.000969037	0.00650985	NA	3855	1
										C0333980	Focal Nodular Hyperplasia	1/1	21/21671	0.000969037	0.00650985	NA	3855	1
										C0041182	Trophoblastic Neoplasms	1/1	22/21671	0.00101518	0.00650985	NA	3855	1
										C0524611	Cryptogenic Chronic Hepatitis	1/1	22/21671	0.00101518	0.00650985	NA	3855	1
										C0036363	Schizotypal Personality Disorder	1/1	23/21671	0.00106133	0.00650985	NA	3855	1
										C0270327	Bedwetting	1/1	23/21671	0.00106133	0.00650985	NA	3855	1
										C1266086	Polymorphous low grade adenocarcinoma	1/1	23/21671	0.00106133	0.00650985	NA	3855	1
										C2609259	Symphysis Pubis Dysfunction	1/1	23/21671	0.00106133	0.00650985	NA	3855	1
										C0086209	Emotional Stress	1/1	25/21671	0.00115362	0.00650985	NA	3855	1
										C0006430	Burning Mouth Syndrome	1/1	26/21671	0.00119976	0.00650985	NA	3855	1
										C0030662	Gambling, Pathological	1/1	26/21671	0.00119976	0.00650985	NA	3855	1
										C2939186	Disturbance in mood	1/1	26/21671	0.00119976	0.00650985	NA	3855	1
										C0014394	Enuresis	1/1	27/21671	0.0012459	0.00650985	NA	3855	1
										C0029121	Oppositional Defiant Disorder	1/1	27/21671	0.0012459	0.00650985	NA	3855	1
										C0522254	Analgesic Overuse Headache	1/1	28/21671	0.00129205	0.00650985	NA	3855	1
										C0001818	Agoraphobia	1/1	29/21671	0.00133819	0.00650985	NA	3855	1
										C3472608	Micropapillary carcinoma	1/1	29/21671	0.00133819	0.00650985	NA	3855	1
										C1292758	Precursor T-cell lymphoblastic lymphoma	1/1	30/21671	0.00138434	0.00650985	NA	3855	1
										C0349231	Phobic anxiety disorder	1/1	31/21671	0.00143048	0.00650985	NA	3855	1
										C3714644	Thymus Neoplasms	1/1	31/21671	0.00143048	0.00650985	NA	3855	1
										C0149519	Chronic Persistent Hepatitis	1/1	33/21671	0.00152277	0.00650985	NA	3855	1
										C0233397	Psychological symptom	1/1	33/21671	0.00152277	0.00650985	NA	3855	1
										C0521991	Symptoms of stress	1/1	33/21671	0.00152277	0.00650985	NA	3855	1
										C0002020	Alexithymia	1/1	39/21671	0.00179964	0.00736468	NA	3855	1
										C0008060	child abuse behavior	1/1	40/21671	0.00184578	0.00736468	NA	3855	1
										C0013377	Dysgerminoma	1/1	42/21671	0.00193807	0.00736468	NA	3855	1
										C0238065	Secondary Biliary Cholangitis	1/1	42/21671	0.00193807	0.00736468	NA	3855	1
										C4551595	Biliary Cirrhosis, Primary, 1	1/1	42/21671	0.00193807	0.00736468	NA	3855	1
										C0205945	Sarcoma, Spindle Cell	1/1	46/21671	0.00212265	0.00772284	NA	3855	1
										C0376338	Diagnosis, Psychiatric	1/1	46/21671	0.00212265	0.00772284	NA	3855	1
										C1535510	ADENOMAS AND ADENOCARCINOMAS	1/1	51/21671	0.00235338	0.00789073	NA	3855	1
										C0013364	Dysautonomia, Familial	1/1	52/21671	0.00239952	0.00789073	NA	3855	1
										C0025568	Metaplasia	1/1	52/21671	0.00239952	0.00789073	NA	3855	1
										C0564567	Impulsive character (finding)	1/1	52/21671	0.00239952	0.00789073	NA	3855	1
										C0027888	Hereditary Motor and Sensory Neuropathies	1/1	53/21671	0.00244566	0.00789073	NA	3855	1
										C0221074	Depression, Postpartum	1/1	54/21671	0.00249181	0.00789073	NA	3855	1
										C0334276	Adenocarcinoma in Situ	1/1	55/21671	0.00253795	0.00789073	NA	3855	1
										C0796663	Childhood Testicular Germ Cell Tumor	1/1	55/21671	0.00253795	0.00789073	NA	3855	1
										C0086769	Panic Attacks	1/1	59/21671	0.00272253	0.00831345	NA	3855	1
										C1368019	Paget Disease	1/1	66/21671	0.00304554	0.00894283	NA	3855	1
										C0021122	Disruptive, Impulse Control, and Conduct Disorders	1/1	67/21671	0.00309169	0.00894283	NA	3855	1
										C3203547	Axial spondyloarthritis	1/1	67/21671	0.00309169	0.00894283	NA	3855	1
										C0014145	Yolk Sac Tumor	1/1	68/21671	0.00313783	0.00894283	NA	3855	1
										C2267227	Bulimia Nervosa	1/1	71/21671	0.00327627	0.00918429	NA	3855	1
										C0349458	Cervical intraepithelial neoplasia grade 1	1/1	75/21671	0.00346085	0.00925456	NA	3855	1
										C4288891	Infant T Acute Lymphoblastic Leukemia	1/1	75/21671	0.00346085	0.00925456	NA	3855	1
										C0030186	Paget Disease Extramammary	1/1	79/21671	0.00364542	0.00925456	NA	3855	1
										C0008311	Cholangitis	1/1	80/21671	0.00369157	0.00925456	NA	3855	1
										C1737329	Dysmorphism	1/1	80/21671	0.00369157	0.00925456	NA	3855	1
										C0684275	Hemophilia, NOS	1/1	82/21671	0.00378386	0.00925456	NA	3855	1
										C0039494	Temporomandibular Joint Disorders	1/1	84/21671	0.00387615	0.00925456	NA	3855	1
										C0278721	Adult Lymphoblastic Lymphoma	1/1	85/21671	0.00392229	0.00925456	NA	3855	1
										C0279525	Childhood Lymphoblastic Lymphoma	1/1	85/21671	0.00392229	0.00925456	NA	3855	1
										C0871189	Psychotic symptom	1/1	86/21671	0.00396844	0.00925456	NA	3855	1
										C0815107	psychological distress	1/1	87/21671	0.00401458	0.00925456	NA	3855	1
										C0079748	Precursor cell lymphoblastic lymphoma	1/1	88/21671	0.00406073	0.00925456	NA	3855	1
										C1266025	Traditional Serrated Adenoma	1/1	90/21671	0.00415302	0.00925456	NA	3855	1
										C0085271	Self-Injurious Behavior	1/1	91/21671	0.00419916	0.00925456	NA	3855	1
										C0178417	Anhedonia	1/1	93/21671	0.00429145	0.00925456	NA	3855	1
										C0438696	Suicidal	1/1	93/21671	0.00429145	0.00925456	NA	3855	1
										C0016781	Fuchs Endothelial Dystrophy	1/1	94/21671	0.00433759	0.00925456	NA	3855	1
										C0600104	Obsessive compulsive behavior	1/1	94/21671	0.00433759	0.00925456	NA	3855	1
										C1302773	Low Grade Squamous Intraepithelial Neoplasia	1/1	94/21671	0.00433759	0.00925456	NA	3855	1
										C0233401	Psychiatric symptom	1/1	95/21671	0.00438374	0.00925456	NA	3855	1
										C0206623	Adenosquamous carcinoma	1/1	101/21671	0.00466061	0.00967554	NA	3855	1
										C0279592	Adult T Acute Lymphoblastic Leukemia	1/1	102/21671	0.00470675	0.00967554	NA	3855	1
										C0270549	Generalized Anxiety Disorder	1/1	103/21671	0.0047529	0.00967554	NA	3855	1
										C1378050	Oncocytic Neoplasm	1/1	105/21671	0.00484518	0.00974737	NA	3855	1
										C0237123	Alcohol or Other Drugs use	1/1	108/21671	0.00498362	0.00990929	NA	3855	1
										C0860603	Anxiety symptoms	1/1	110/21671	0.00507591	0.00997678	NA	3855	1
										C4528561	Anatomic Stage IV Breast Cancer AJCC v8	1/1	13/21671	0.00059988	0.0029994	NA	4250	1
										C4528592	Prognostic Stage IV Breast Cancer AJCC v8	1/1	13/21671	0.00059988	0.0029994	NA	4250	1
										C4520898	Stage IV Breast Cancer AJCC v6 and v7	1/1	15/21671	0.000692169	0.0029994	NA	4250	1
										C1384494	Metastatic Carcinoma	1/1	57/21671	0.00263024	0.00731854	NA	4250	1
										C4723838	Metastatic Breast Carcinoma	1/1	61/21671	0.00281482	0.00731854	NA	4250	1
										C0268136	Xeroderma pigmentosum, group B	1/1	13/21671	0.00059988	0.0099145	NA	4502	1
										C0268060	Juvenile hemochromatosis	1/1	18/21671	0.000830603	0.0099145	NA	4502	1
										C0001349	Acute-Phase Reaction	1/1	24/21671	0.00110747	0.0099145	NA	4502	1
										C1321547	T-cell/histiocyte rich large B-cell lymphoma	1/1	28/21671	0.00129205	0.0099145	NA	4502	1
										C0349218	Recurrent depressive disorder	1/1	29/21671	0.00133819	0.0099145	NA	4502	1
										C0746556	metabolic disturbance	1/1	29/21671	0.00133819	0.0099145	NA	4502	1
										C0220701	RETINITIS PIGMENTOSA 1	1/1	32/21671	0.00147663	0.0099145	NA	4502	1
										C1695782	Cerebral hypoperfusion	1/1	40/21671	0.00184578	0.00994032	NA	4502	1
										C1881254	Inverted Squamous Cell Papilloma	1/1	46/21671	0.00212265	0.00994032	NA	4502	1
										C0206721	Inverted Papilloma	1/1	51/21671	0.00235338	0.00994032	NA	4502	1
										C0403447	Chronic Kidney Insufficiency	1/1	52/21671	0.00239952	0.00994032	NA	4502	1
										C0018023	Nodular Goiter	1/1	55/21671	0.00253795	0.00994032	NA	4502	1
										C4721444	Burkitt Leukemia	1/1	45/21671	0.00207651	0.00622952	NA	140576	1
										C0919677	Protein C measurement	1/1	62/21671	0.00286097	0.00985188	NA	51614	1
										C1168438	Protein C antigen measurement	1/1	62/21671	0.00286097	0.00985188	NA	51614	1
										C0027659	Neoplasms, Experimental	1/1	95/21671	0.00438374	0.00985188	NA	51614	1
										C0282313	Condition, Preneoplastic	1/1	122/21671	0.00562964	0.00985188	NA	51614	1
										C0424621	Body Fat Distribution	1/1	90/21671	0.00415302	0.00415302	NA	200185	1
										C0342778	Ubiquinone dehydrogenase deficiency	1/1	10/21671	0.000461446	0.00348648	NA	27089	1
										C1852372	MITOCHONDRIAL COMPLEX III DEFICIENCY (disorder)	1/1	10/21671	0.000461446	0.00348648	NA	27089	1
										C1850597	Leigh Syndrome Due To Mitochondrial Complex II Deficiency	1/1	36/21671	0.00166121	0.00348648	NA	27089	1
										C1850598	Leigh Syndrome due to Mitochondrial Complex III Deficiency	1/1	36/21671	0.00166121	0.00348648	NA	27089	1
										C1850600	Leigh Syndrome due to Mitochondrial Complex V Deficiency	1/1	36/21671	0.00166121	0.00348648	NA	27089	1
										C2931891	Necrotizing encephalopathy, infantile subacute, of Leigh	1/1	36/21671	0.00166121	0.00348648	NA	27089	1
										C1850599	Leigh Syndrome due to Mitochondrial Complex IV Deficiency	1/1	37/21671	0.00170735	0.00348648	NA	27089	1
										C0004158	Athetosis	1/1	39/21671	0.00179964	0.00348648	NA	27089	1
										C1838951	LEIGH SYNDROME DUE TO MITOCHONDRIAL COMPLEX I DEFICIENCY	1/1	40/21671	0.00184578	0.00348648	NA	27089	1
										C0234133	Extrapyramidal sign	1/1	116/21671	0.00535278	0.00909972	NA	27089	1
										C0233407	Disorientation	1/1	12/21671	0.000553735	0.00742928	NA	1942	1
										C1142339	Intestinal adenoma	1/1	23/21671	0.00106133	0.00742928	NA	1942	1
										C0311245	Congenital cystic kidney disease	1/1	31/21671	0.00143048	0.00461446	NA	378	1
										C1691228	Cystic Kidney Diseases	1/1	50/21671	0.00230723	0.00461446	NA	378	1
										C0022679	Cystic kidney	1/1	89/21671	0.00410687	0.00547583	NA	378	1
										C4290046	trachomatis	1/1	175/21671	0.00807531	0.00807531	NA	378	1
										C0523953	Cardiac troponin T measurement	1/1	11/21671	0.000507591	0.0094135	NA	967	1
										C0343065	Dermatographic urticaria	1/1	12/21671	0.000553735	0.0094135	NA	967	1
										C4726609	Resectable Pancreatic Ductal Adenocarcinoma	1/1	12/21671	0.000553735	0.0094135	NA	967	1
										C0085395	Ureaplasma Infections	1/1	12/21671	0.000553735	0.00634488	NA	51374	1
										C0332447	Morphologically abnormal structure (morphologic abnormality)	1/1	20/21671	0.000922892	0.00634488	NA	51374	1
										C0023092	Lassa Fever	1/1	22/21671	0.00101518	0.00634488	NA	51374	1
										C0919909	Tonic clonic movements	1/1	22/21671	0.00101518	0.00634488	NA	51374	1
										C1859726	ARTERIAL TORTUOSITY SYNDROME	1/1	37/21671	0.00170735	0.00821951	NA	51374	1
										C0206093	Neuroectodermal Tumors	1/1	56/21671	0.0025841	0.00821951	NA	51374	1
										C1833921	Familial medullary thyroid carcinoma	1/1	56/21671	0.0025841	0.00821951	NA	51374	1
										C0019104	Hemorrhagic Fevers, Viral	1/1	57/21671	0.00263024	0.00821951	NA	51374	1
										C0000832	Abruptio Placentae	1/1	12/21671	0.000553735	0.00683453	NA	4179	1
										C0012754	Distemper	1/1	12/21671	0.000553735	0.00683453	NA	4179	1
										C0151539	Blood urea increased	1/1	12/21671	0.000553735	0.00683453	NA	4179	1
										C1850534	Edema, generalized	1/1	12/21671	0.000553735	0.00683453	NA	4179	1
										C3658266	Prostatic Cancer, Castration-Resistant	1/1	12/21671	0.000553735	0.00683453	NA	4179	1
										C4554651	Generalized Edema, CTCAE	1/1	12/21671	0.000553735	0.00683453	NA	4179	1
										C4087273	C3 glomerulopathy	1/1	16/21671	0.000738314	0.00683453	NA	4179	1
										C0232493	Epigastric pain	1/1	17/21671	0.000784458	0.00683453	NA	4179	1
										C0003460	Anuria	1/1	18/21671	0.000830603	0.00683453	NA	4179	1
										C0037011	Shoulder Pain	1/1	18/21671	0.000830603	0.00683453	NA	4179	1
										C0039503	Tendinitis	1/1	18/21671	0.000830603	0.00683453	NA	4179	1
										C0267937	Acute recurrent pancreatitis	1/1	18/21671	0.000830603	0.00683453	NA	4179	1
										C0854530	Infection by human herpesvirus 6	1/1	19/21671	0.000876748	0.00683453	NA	4179	1
										C1851789	Poor wound healing	1/1	19/21671	0.000876748	0.00683453	NA	4179	1
										C0025306	Meningococcemia	1/1	20/21671	0.000922892	0.00683453	NA	4179	1
										C0409979	Neonatal Systemic lupus erythematosus	1/1	22/21671	0.00101518	0.00683453	NA	4179	1
										C0032371	Poliomyelitis	1/1	23/21671	0.00106133	0.00683453	NA	4179	1
										C0730607	Severe chronic obstructive pulmonary disease	1/1	23/21671	0.00106133	0.00683453	NA	4179	1
										C0238124	Necrotizing fasciitis	1/1	24/21671	0.00110747	0.00683453	NA	4179	1
										C0742038	Cerebellar signs	1/1	24/21671	0.00110747	0.00683453	NA	4179	1
										C0034063	Pulmonary Edema	1/1	26/21671	0.00119976	0.00683453	NA	4179	1
										C0700225	Serum creatinine raised	1/1	27/21671	0.0012459	0.00683453	NA	4179	1
										C4477095	Increased lactate dehydrogenase activity	1/1	27/21671	0.0012459	0.00683453	NA	4179	1
										C0017097	Gardner Syndrome	1/1	29/21671	0.00133819	0.00683453	NA	4179	1
										C0275544	Congenital infectious disease	1/1	29/21671	0.00133819	0.00683453	NA	4179	1
										C0151872	Prothrombin time increased	1/1	30/21671	0.00138434	0.00683453	NA	4179	1
										C0221021	Microangiopathic hemolytic anemia	1/1	31/21671	0.00143048	0.00683453	NA	4179	1
										C0018810	heart rate	1/1	36/21671	0.00166121	0.0073895	NA	4179	1
										C0030389	Parainfluenza	1/1	36/21671	0.00166121	0.0073895	NA	4179	1
										C0085280	Alagille Syndrome	1/1	38/21671	0.0017535	0.00754003	NA	4179	1
										C0151603	Anasarca	1/1	41/21671	0.00189193	0.00757611	NA	4179	1
										C0272242	Complement deficiency disease	1/1	42/21671	0.00193807	0.00757611	NA	4179	1
										C1531624	Cardioembolic stroke	1/1	42/21671	0.00193807	0.00757611	NA	4179	1
										C0038522	Subacute Sclerosing Panencephalitis	1/1	47/21671	0.0021688	0.00797909	NA	4179	1
										C0029899	Otosclerosis	1/1	49/21671	0.00226109	0.00797909	NA	4179	1
										C0565599	Maternal hypertension	1/1	52/21671	0.00239952	0.00797909	NA	4179	1
										C0271979	Thalassemia Intermedia	1/1	53/21671	0.00244566	0.00797909	NA	4179	1
										C0265673	Congenital kyphosis	1/1	54/21671	0.00249181	0.00797909	NA	4179	1
										C1320214	Invasive Streptococcus pneumoniae disease	1/1	55/21671	0.00253795	0.00797909	NA	4179	1
										C2931788	Atypical Hemolytic Uremic Syndrome	1/1	56/21671	0.0025841	0.00797909	NA	4179	1
										C4316812	Fibrinogen Deficiency	1/1	56/21671	0.0025841	0.00797909	NA	4179	1
										C0242381	Lyme Arthritis	1/1	57/21671	0.00263024	0.00797909	NA	4179	1
										C0018794	Heart Block	1/1	58/21671	0.00267639	0.00797909	NA	4179	1
										C0553681	Hypofibrinogenemia	1/1	60/21671	0.00276868	0.00797909	NA	4179	1
										C0267941	Pancreatitis, Acute Necrotizing	1/1	62/21671	0.00286097	0.00797909	NA	4179	1
										C2717961	Thrombotic Microangiopathies	1/1	62/21671	0.00286097	0.00797909	NA	4179	1
										C0854924	Papillary serous endometrial carcinoma	1/1	63/21671	0.00290711	0.00797909	NA	4179	1
										C0155094	Corneal pannus	1/1	66/21671	0.00304554	0.0081849	NA	4179	1
										C0027766	Nervous System Neoplasms	1/1	68/21671	0.00313783	0.00821466	NA	4179	1
										C0025303	Meningococcal Infections	1/1	69/21671	0.00318398	0.00821466	NA	4179	1
										C0162739	HELLP Syndrome	1/1	77/21671	0.00355314	0.00865841	NA	4179	1
										C2745963	Kashin-Beck Disease	1/1	77/21671	0.00355314	0.00865841	NA	4179	1
										C0851887	Adenoviral infections	1/1	78/21671	0.00359928	0.00865841	NA	4179	1
										C0034155	Purpura, Thrombotic Thrombocytopenic	1/1	80/21671	0.00369157	0.00865841	NA	4179	1
										C1821417	RESTING HEART RATE	1/1	80/21671	0.00369157	0.00865841	NA	4179	1
										C1536085	Geographic Atrophy	1/1	85/21671	0.00392229	0.0089812	NA	4179	1
										C2717865	Anti-Neutrophil Cytoplasmic Antibody-Associated Vasculitis	1/1	86/21671	0.00396844	0.0089812	NA	4179	1
										C0701807	Acute anterior uveitis	1/1	90/21671	0.00415302	0.00918121	NA	4179	1
										C1956089	Osteophyte	1/1	91/21671	0.00419916	0.00918121	NA	4179	1
										C0000833	Abscess	1/1	96/21671	0.00442988	0.00952425	NA	4179	1

## Sheet: GSE76312
Functional Enrichment Analysis (FEA) and Disease Enrichment Analysis (DEA)
Subtype 1										Subtype 2
GO biological processes										GO biological processes
Biological Process (BP), Cellular Component (CC) and Molecular Function (MF)										Biological Process (BP), Cellular Component (CC) and Molecular Function (MF)
ID	Description	GeneRatio	BgRatio	pvalue	p.adjust	qvalue	geneID	Count		ID	Description	GeneRatio	BgRatio	pvalue	p.adjust	qvalue	geneID	Count
GO:0002181	cytoplasmic translation	1/1	159/18614	0.00854196	0.00854196	NA	6161	1		GO:0002181	cytoplasmic translation	1/1	159/18614	0.00854196	0.00854196	NA	6161	1
GO:0033625	positive regulation of integrin activation	1/1	11/18614	0.000590953	0.00902546	NA	5908	1		GO:0006596	polyamine biosynthetic process	1/1	14/18614	0.000752122	0.00214892	NA	6303	1
GO:0032486	Rap protein signal transduction	1/1	14/18614	0.000752122	0.00902546	NA	5908	1		GO:0006595	polyamine metabolic process	1/1	18/18614	0.000967014	0.00214892	NA	6303	1
GO:0033623	regulation of integrin activation	1/1	17/18614	0.000913291	0.00902546	NA	5908	1		GO:0042402	cellular biogenic amine catabolic process	1/1	18/18614	0.000967014	0.00214892	NA	6303	1
GO:0099010	modification of postsynaptic structure	1/1	18/18614	0.000967014	0.00902546	NA	5908	1		GO:0009310	amine catabolic process	1/1	20/18614	0.00107446	0.00214892	NA	6303	1
GO:2000114	regulation of establishment of cell polarity	1/1	25/18614	0.00134308	0.00902546	NA	5908	1		GO:0042401	biogenic amine biosynthetic process	1/1	39/18614	0.0020952	0.00286523	NA	6303	1
GO:0033622	integrin activation	1/1	26/18614	0.0013968	0.00902546	NA	5908	1		GO:0009309	amine biosynthetic process	1/1	40/18614	0.00214892	0.00286523	NA	6303	1
GO:0099563	modification of synaptic structure	1/1	26/18614	0.0013968	0.00902546	NA	5908	1		GO:0006576	biogenic amine metabolic process	1/1	97/18614	0.00521113	0.00595558	NA	6303	1
GO:1903306	negative regulation of regulated secretory pathway	1/1	26/18614	0.0013968	0.00902546	NA	5908	1		GO:0009308	amine metabolic process	1/1	117/18614	0.00628559	0.00628559	NA	6303	1
GO:0032878	regulation of establishment or maintenance of cell polarity	1/1	28/18614	0.00150424	0.00902546	NA	5908	1		GO:0045730	respiratory burst	1/1	39/18614	0.0020952	0.00419039	NA	1043	1
GO:0006596	polyamine biosynthetic process	1/1	14/18614	0.000752122	0.00214892	NA	6303	1		GO:0007204	positive regulation of cytosolic calcium ion concentration	1/1	179/18614	0.00961642	0.00961642	NA	1043	1
GO:0006595	polyamine metabolic process	1/1	18/18614	0.000967014	0.00214892	NA	6303	1		GO:0061484	hematopoietic stem cell homeostasis	1/1	24/18614	0.00128935	0.00716307	NA	132299	1
GO:0042402	cellular biogenic amine catabolic process	1/1	18/18614	0.000967014	0.00214892	NA	6303	1		GO:0046427	positive regulation of receptor signaling pathway via JAK-STAT	1/1	46/18614	0.00247126	0.00716307	NA	132299	1
GO:0009310	amine catabolic process	1/1	20/18614	0.00107446	0.00214892	NA	6303	1		GO:1904894	positive regulation of receptor signaling pathway via STAT	1/1	50/18614	0.00268615	0.00716307	NA	132299	1
GO:0042401	biogenic amine biosynthetic process	1/1	39/18614	0.0020952	0.00286523	NA	6303	1		GO:0046425	regulation of receptor signaling pathway via JAK-STAT	1/1	105/18614	0.00564092	0.00997099	NA	132299	1
GO:0009309	amine biosynthetic process	1/1	40/18614	0.00214892	0.00286523	NA	6303	1		GO:1904892	regulation of receptor signaling pathway via STAT	1/1	116/18614	0.00623187	0.00997099	NA	132299	1
GO:0006576	biogenic amine metabolic process	1/1	97/18614	0.00521113	0.00595558	NA	6303	1		GO:0070233	negative regulation of T cell apoptotic process	1/1	24/18614	0.00128935	0.00659328	NA	1831	1
GO:0009308	amine metabolic process	1/1	117/18614	0.00628559	0.00628559	NA	6303	1		GO:0070229	negative regulation of lymphocyte apoptotic process	1/1	38/18614	0.00204147	0.00659328	NA	1831	1
GO:0032543	mitochondrial translation	1/1	132/18614	0.00709144	0.00881057	NA	51023	1		GO:0070232	regulation of T cell apoptotic process	1/1	39/18614	0.0020952	0.00659328	NA	1831	1
GO:0140053	mitochondrial gene expression	1/1	164/18614	0.00881057	0.00881057	NA	51023	1		GO:0043029	T cell homeostasis	1/1	44/18614	0.00236381	0.00659328	NA	1831	1
GO:0070131	positive regulation of mitochondrial translation	1/1	16/18614	0.000859568	0.00354572	NA	28958	1		GO:0070231	T cell apoptotic process	1/1	56/18614	0.00300849	0.00659328	NA	1831	1
GO:0033617	mitochondrial cytochrome c oxidase assembly	1/1	25/18614	0.00134308	0.00354572	NA	28958	1		GO:2000107	negative regulation of leukocyte apoptotic process	1/1	56/18614	0.00300849	0.00659328	NA	1831	1
GO:0070129	regulation of mitochondrial translation	1/1	25/18614	0.00134308	0.00354572	NA	28958	1		GO:0070228	regulation of lymphocyte apoptotic process	1/1	59/18614	0.00316966	0.00659328	NA	1831	1
GO:0008535	respiratory chain complex IV assembly	1/1	30/18614	0.00161169	0.00354572	NA	28958	1		GO:0002260	lymphocyte homeostasis	1/1	72/18614	0.00386806	0.00659328	NA	1831	1
GO:0062125	regulation of mitochondrial gene expression	1/1	30/18614	0.00161169	0.00354572	NA	28958	1		GO:0070227	lymphocyte apoptotic process	1/1	80/18614	0.00429784	0.00659328	NA	1831	1
GO:0017004	cytochrome complex assembly	1/1	39/18614	0.0020952	0.00384119	NA	28958	1		GO:0006970	response to osmotic stress	1/1	86/18614	0.00462018	0.00659328	NA	1831	1
GO:0033108	mitochondrial respiratory chain complex assembly	1/1	99/18614	0.00531858	0.00835776	NA	28958	1		GO:2000106	regulation of leukocyte apoptotic process	1/1	90/18614	0.00483507	0.00659328	NA	1831	1
GO:0032543	mitochondrial translation	1/1	132/18614	0.00709144	0.00907919	NA	28958	1		GO:0001776	leukocyte homeostasis	1/1	103/18614	0.00553347	0.00691684	NA	1831	1
GO:0045727	positive regulation of translation	1/1	141/18614	0.00757494	0.00907919	NA	28958	1		GO:0071887	leukocyte apoptotic process	1/1	117/18614	0.00628559	0.00725261	NA	1831	1
GO:0140053	mitochondrial gene expression	1/1	164/18614	0.00881057	0.00907919	NA	28958	1		GO:0001732	formation of cytoplasmic translation initiation complex	1/1	16/18614	0.000859568	0.00601698	NA	10480	1
GO:0034250	positive regulation of amide metabolic process	1/1	169/18614	0.00907919	0.00907919	NA	28958	1		GO:0002183	cytoplasmic translational initiation	1/1	38/18614	0.00204147	0.00714516	NA	10480	1
GO:0045730	respiratory burst	1/1	39/18614	0.0020952	0.00419039	NA	1043	1		GO:0042985	negative regulation of amyloid precursor protein biosynthetic process	1/1	20/18614	0.00107446	0.00330934	NA	9445	1
GO:0007204	positive regulation of cytosolic calcium ion concentration	1/1	179/18614	0.00961642	0.00961642	NA	1043	1		GO:0010561	negative regulation of glycoprotein biosynthetic process	1/1	25/18614	0.00134308	0.00330934	NA	9445	1
GO:0032008	positive regulation of TOR signaling	1/1	48/18614	0.0025787	0.0098134	NA	28956	1		GO:0042983	amyloid precursor protein biosynthetic process	1/1	27/18614	0.00145052	0.00330934	NA	9445	1
GO:0010761	fibroblast migration	1/1	55/18614	0.00295477	0.0098134	NA	28956	1		GO:0042984	regulation of amyloid precursor protein biosynthetic process	1/1	27/18614	0.00145052	0.00330934	NA	9445	1
GO:0038202	TORC1 signaling	1/1	60/18614	0.00322338	0.0098134	NA	28956	1		GO:1903019	negative regulation of glycoprotein metabolic process	1/1	28/18614	0.00150424	0.00330934	NA	9445	1
GO:0150116	regulation of cell-substrate junction organization	1/1	69/18614	0.00370689	0.0098134	NA	28956	1		GO:0010559	regulation of glycoprotein biosynthetic process	1/1	56/18614	0.00300849	0.00523416	NA	9445	1
GO:0071230	cellular response to amino acid stimulus	1/1	80/18614	0.00429784	0.0098134	NA	28956	1		GO:1903018	regulation of glycoprotein metabolic process	1/1	62/18614	0.00333083	0.00523416	NA	9445	1
GO:0071229	cellular response to acid chemical	1/1	89/18614	0.00478135	0.0098134	NA	28956	1		GO:0042982	amyloid precursor protein metabolic process	1/1	95/18614	0.00510369	0.00701757	NA	9445	1
GO:0150115	cell-substrate junction organization	1/1	103/18614	0.00553347	0.0098134	NA	28956	1		GO:1905918	regulation of CoA-transferase activity	1/1	10/18614	0.00053723	0.00370689	NA	1622	1
GO:1902414	protein localization to cell junction	1/1	107/18614	0.00574836	0.0098134	NA	28956	1		GO:1903059	regulation of protein lipidation	1/1	11/18614	0.000590953	0.00370689	NA	1622	1
GO:0032006	regulation of TOR signaling	1/1	116/18614	0.00623187	0.0098134	NA	28956	1		GO:0036151	phosphatidylcholine acyl-chain remodeling	1/1	14/18614	0.000752122	0.00370689	NA	1622	1
GO:0043200	response to amino acid	1/1	120/18614	0.00644676	0.0098134	NA	28956	1		GO:2001140	positive regulation of phospholipid transport	1/1	14/18614	0.000752122	0.00370689	NA	1622	1
GO:0001101	response to acid chemical	1/1	136/18614	0.00730633	0.0098134	NA	28956	1		GO:2001138	regulation of phospholipid transport	1/1	15/18614	0.000805845	0.00370689	NA	1622	1
GO:0031929	TOR signaling	1/1	137/18614	0.00736005	0.0098134	NA	28956	1		GO:0050746	regulation of lipoprotein metabolic process	1/1	18/18614	0.000967014	0.00370689	NA	1622	1
GO:0045050	protein insertion into ER membrane by stop-transfer membrane-anchor sequence	1/1	10/18614	0.00053723	0.00247126	NA	51234	1		GO:0033689	negative regulation of osteoblast proliferation	1/1	15/18614	0.000805845	0.00854196	NA	51374	1
GO:0071816	tail-anchored membrane protein insertion into ER membrane	1/1	17/18614	0.000913291	0.00247126	NA	51234	1		GO:0033688	regulation of osteoblast proliferation	1/1	31/18614	0.00166541	0.00854196	NA	51374	1
GO:0045048	protein insertion into ER membrane	1/1	23/18614	0.00123563	0.00247126	NA	51234	1		GO:0033687	osteoblast proliferation	1/1	36/18614	0.00193403	0.00854196	NA	51374	1
GO:0051205	protein insertion into membrane	1/1	67/18614	0.00359944	0.00539916	NA	51234	1		GO:0030501	positive regulation of bone mineralization	1/1	43/18614	0.00231009	0.00854196	NA	51374	1
GO:0007029	endoplasmic reticulum organization	1/1	91/18614	0.00488879	0.00586655	NA	51234	1		GO:0045778	positive regulation of ossification	1/1	51/18614	0.00273987	0.00854196	NA	51374	1
GO:1900003	regulation of serine-type endopeptidase activity	1/1	10/18614	0.00053723	0.00429784	NA	6691	1		GO:0070169	positive regulation of biomineral tissue development	1/1	53/18614	0.00284732	0.00854196	NA	51374	1
GO:1902571	regulation of serine-type peptidase activity	1/1	10/18614	0.00053723	0.00429784	NA	6691	1		GO:0045669	positive regulation of osteoblast differentiation	1/1	75/18614	0.00402923	0.00967014	NA	51374	1
GO:0001675	acrosome assembly	1/1	27/18614	0.00145052	0.00773611	NA	6691	1		GO:0030500	regulation of bone mineralization	1/1	80/18614	0.00429784	0.00967014	NA	51374	1
GO:0070673	response to interleukin-18	1/1	11/18614	0.000590953	0.00907919	NA	837	1		GO:0070167	regulation of biomineral tissue development	1/1	101/18614	0.00542602	0.00975073	NA	51374	1
GO:1903265	positive regulation of tumor necrosis factor-mediated signaling pathway	1/1	13/18614	0.000698399	0.00907919	NA	837	1		GO:0042177	negative regulation of protein catabolic process	1/1	112/18614	0.00601698	0.00975073	NA	51374	1
GO:0016540	protein autoprocessing	1/1	28/18614	0.00150424	0.00921887	NA	837	1		GO:0030278	regulation of ossification	1/1	119/18614	0.00639304	0.00975073	NA	51374	1
GO:0070269	pyroptosis	1/1	28/18614	0.00150424	0.00921887	NA	837	1		GO:0030282	bone mineralization	1/1	121/18614	0.00650048	0.00975073	NA	51374	1
GO:1904646	cellular response to amyloid-beta	1/1	44/18614	0.00236381	0.00921887	NA	837	1		GO:0006749	glutathione metabolic process	1/1	57/18614	0.00306221	0.00928334	NA	373156	1
GO:1904645	response to amyloid-beta	1/1	54/18614	0.00290104	0.00921887	NA	837	1		GO:0098869	cellular oxidant detoxification	1/1	99/18614	0.00531858	0.00928334	NA	373156	1
GO:0010803	regulation of tumor necrosis factor-mediated signaling pathway	1/1	56/18614	0.00300849	0.00921887	NA	837	1		GO:1990748	cellular detoxification	1/1	115/18614	0.00617815	0.00928334	NA	373156	1
GO:0001961	positive regulation of cytokine-mediated signaling pathway	1/1	59/18614	0.00316966	0.00921887	NA	837	1		GO:0097237	cellular response to toxic substance	1/1	124/18614	0.00666165	0.00928334	NA	373156	1
GO:0070059	intrinsic apoptotic signaling pathway in response to endoplasmic reticulum stress	1/1	63/18614	0.00338455	0.00921887	NA	837	1		GO:0098754	detoxification	1/1	144/18614	0.00773611	0.00928334	NA	373156	1
GO:0060760	positive regulation of response to cytokine stimulus	1/1	66/18614	0.00354572	0.00921887	NA	837	1		GO:0018279	protein N-linked glycosylation via asparagine	1/1	24/18614	0.00128935	0.00902546	NA	100128731	1
GO:0050901	leukocyte tethering or rolling	1/1	33/18614	0.00177286	0.00612442	NA	6402	1		GO:1904874	positive regulation of telomerase RNA localization to Cajal body	1/1	15/18614	0.000805845	0.00320803	NA	55505	1
GO:0016339	calcium-dependent cell-cell adhesion via plasma membrane cell adhesion molecules	1/1	47/18614	0.00252498	0.00612442	NA	6402	1		GO:0001522	pseudouridine synthesis	1/1	17/18614	0.000913291	0.00320803	NA	55505	1
GO:0007157	heterophilic cell-cell adhesion via plasma membrane cell adhesion molecules	1/1	52/18614	0.0027936	0.00612442	NA	6402	1		GO:1904872	regulation of telomerase RNA localization to Cajal body	1/1	18/18614	0.000967014	0.00320803	NA	55505	1
GO:0061756	leukocyte adhesion to vascular endothelial cell	1/1	57/18614	0.00306221	0.00612442	NA	6402	1		GO:0090670	RNA localization to Cajal body	1/1	19/18614	0.00102074	0.00320803	NA	55505	1
GO:0045123	cellular extravasation	1/1	74/18614	0.0039755	0.0063608	NA	6402	1		GO:0090671	telomerase RNA localization to Cajal body	1/1	19/18614	0.00102074	0.00320803	NA	55505	1
GO:0009303	rRNA transcription	1/1	37/18614	0.00198775	0.00581999	NA	112495	1		GO:0090672	telomerase RNA localization	1/1	19/18614	0.00102074	0.00320803	NA	55505	1
GO:0006383	transcription by RNA polymerase III	1/1	54/18614	0.00290104	0.00581999	NA	112495	1		GO:0090685	RNA localization to nucleus	1/1	19/18614	0.00102074	0.00320803	NA	55505	1
GO:0098781	ncRNA transcription	1/1	65/18614	0.003492	0.00581999	NA	112495	1		GO:0000154	rRNA modification	1/1	36/18614	0.00193403	0.00531858	NA	55505	1
GO:0033689	negative regulation of osteoblast proliferation	1/1	15/18614	0.000805845	0.00854196	NA	51374	1		GO:0016073	snRNA metabolic process	1/1	57/18614	0.00306221	0.00748541	NA	55505	1
GO:0033688	regulation of osteoblast proliferation	1/1	31/18614	0.00166541	0.00854196	NA	51374	1		GO:0007004	telomere maintenance via telomerase	1/1	69/18614	0.00370689	0.00797787	NA	55505	1
GO:0033687	osteoblast proliferation	1/1	36/18614	0.00193403	0.00854196	NA	51374	1		GO:0006278	RNA-templated DNA biosynthetic process	1/1	75/18614	0.00402923	0.00797787	NA	55505	1
GO:0030501	positive regulation of bone mineralization	1/1	43/18614	0.00231009	0.00854196	NA	51374	1		GO:0010833	telomere maintenance via telomere lengthening	1/1	81/18614	0.00435156	0.00797787	NA	55505	1
GO:0045778	positive regulation of ossification	1/1	51/18614	0.00273987	0.00854196	NA	51374	1		GO:0075522	IRES-dependent viral translational initiation	1/1	11/18614	0.000590953	0.00821962	NA	5094	1
GO:0070169	positive regulation of biomineral tissue development	1/1	53/18614	0.00284732	0.00854196	NA	51374	1		GO:0019081	viral translation	1/1	18/18614	0.000967014	0.00821962	NA	5094	1
GO:0045669	positive regulation of osteoblast differentiation	1/1	75/18614	0.00402923	0.00967014	NA	51374	1		GO:0039694	viral RNA genome replication	1/1	30/18614	0.00161169	0.00821962	NA	5094	1
GO:0030500	regulation of bone mineralization	1/1	80/18614	0.00429784	0.00967014	NA	51374	1		GO:0050687	negative regulation of defense response to virus	1/1	36/18614	0.00193403	0.00821962	NA	5094	1
GO:0070167	regulation of biomineral tissue development	1/1	101/18614	0.00542602	0.00975073	NA	51374	1		GO:0050901	leukocyte tethering or rolling	1/1	33/18614	0.00177286	0.00612442	NA	6402	1
GO:0042177	negative regulation of protein catabolic process	1/1	112/18614	0.00601698	0.00975073	NA	51374	1		GO:0016339	calcium-dependent cell-cell adhesion via plasma membrane cell adhesion molecules	1/1	47/18614	0.00252498	0.00612442	NA	6402	1
GO:0030278	regulation of ossification	1/1	119/18614	0.00639304	0.00975073	NA	51374	1		GO:0007157	heterophilic cell-cell adhesion via plasma membrane cell adhesion molecules	1/1	52/18614	0.0027936	0.00612442	NA	6402	1
GO:0030282	bone mineralization	1/1	121/18614	0.00650048	0.00975073	NA	51374	1		GO:0061756	leukocyte adhesion to vascular endothelial cell	1/1	57/18614	0.00306221	0.00612442	NA	6402	1
GO:0002138	retinoic acid biosynthetic process	1/1	10/18614	0.00053723	0.00853599	NA	8644	1		GO:0045123	cellular extravasation	1/1	74/18614	0.0039755	0.0063608	NA	6402	1
GO:0008300	isoprenoid catabolic process	1/1	10/18614	0.00053723	0.00853599	NA	8644	1		GO:0051409	response to nitrosative stress	1/1	10/18614	0.00053723	0.00910565	NA	11315	1
GO:0030638	polyketide metabolic process	1/1	10/18614	0.00053723	0.00853599	NA	8644	1		GO:0033234	negative regulation of protein sumoylation	1/1	11/18614	0.000590953	0.00910565	NA	11315	1
GO:0030647	aminoglycoside antibiotic metabolic process	1/1	10/18614	0.00053723	0.00853599	NA	8644	1		GO:0033860	regulation of NAD(P)H oxidase activity	1/1	11/18614	0.000590953	0.00910565	NA	11315	1
GO:0044598	doxorubicin metabolic process	1/1	10/18614	0.00053723	0.00853599	NA	8644	1		GO:0046689	response to mercury ion	1/1	11/18614	0.000590953	0.00910565	NA	11315	1
GO:0016102	diterpenoid biosynthetic process	1/1	11/18614	0.000590953	0.00853599	NA	8644	1		GO:0060081	membrane hyperpolarization	1/1	11/18614	0.000590953	0.00910565	NA	11315	1
GO:0030656	regulation of vitamin metabolic process	1/1	12/18614	0.000644676	0.00853599	NA	8644	1		GO:0090085	regulation of protein deubiquitination	1/1	11/18614	0.000590953	0.00910565	NA	11315	1
GO:0032351	negative regulation of hormone metabolic process	1/1	12/18614	0.000644676	0.00853599	NA	8644	1		GO:0042416	dopamine biosynthetic process	1/1	12/18614	0.000644676	0.00910565	NA	11315	1
GO:0034310	primary alcohol catabolic process	1/1	15/18614	0.000805845	0.00853599	NA	8644	1		GO:0051583	dopamine uptake involved in synaptic transmission	1/1	12/18614	0.000644676	0.00910565	NA	11315	1
GO:0042448	progesterone metabolic process	1/1	16/18614	0.000859568	0.00853599	NA	8644	1		GO:0051934	catecholamine uptake involved in synaptic transmission	1/1	12/18614	0.000644676	0.00910565	NA	11315	1
GO:0048385	regulation of retinoic acid receptor signaling pathway	1/1	16/18614	0.000859568	0.00853599	NA	8644	1		GO:0002863	positive regulation of inflammatory response to antigenic stimulus	1/1	13/18614	0.000698399	0.00910565	NA	11315	1
GO:0010566	regulation of ketone biosynthetic process	1/1	17/18614	0.000913291	0.00853599	NA	8644	1		GO:0006521	regulation of cellular amino acid metabolic process	1/1	13/18614	0.000698399	0.00910565	NA	11315	1
GO:0016114	terpenoid biosynthetic process	1/1	17/18614	0.000913291	0.00853599	NA	8644	1		GO:0036462	TRAIL-activated apoptotic signaling pathway	1/1	13/18614	0.000698399	0.00910565	NA	11315	1
GO:0042574	retinal metabolic process	1/1	18/18614	0.000967014	0.00853599	NA	8644	1		GO:1901298	regulation of hydrogen peroxide-mediated programmed cell death	1/1	13/18614	0.000698399	0.00910565	NA	11315	1
GO:0071379	cellular response to prostaglandin stimulus	1/1	20/18614	0.00107446	0.00853599	NA	8644	1		GO:1901857	positive regulation of cellular respiration	1/1	13/18614	0.000698399	0.00910565	NA	11315	1
GO:0016137	glycoside metabolic process	1/1	21/18614	0.00112818	0.00853599	NA	8644	1		GO:1903599	positive regulation of autophagy of mitochondrion	1/1	13/18614	0.000698399	0.00910565	NA	11315	1
GO:1902644	tertiary alcohol metabolic process	1/1	22/18614	0.00118191	0.00853599	NA	8644	1		GO:0034309	primary alcohol biosynthetic process	1/1	14/18614	0.000752122	0.00910565	NA	11315	1
GO:2000353	positive regulation of endothelial cell apoptotic process	1/1	23/18614	0.00123563	0.00853599	NA	8644	1		GO:0042182	ketone catabolic process	1/1	14/18614	0.000752122	0.00910565	NA	11315	1
GO:0120255	olefinic compound biosynthetic process	1/1	24/18614	0.00128935	0.00853599	NA	8644	1		GO:0046185	aldehyde catabolic process	1/1	14/18614	0.000752122	0.00910565	NA	11315	1
GO:0008299	isoprenoid biosynthetic process	1/1	30/18614	0.00161169	0.00853599	NA	8644	1		GO:0002864	regulation of acute inflammatory response to antigenic stimulus	1/1	15/18614	0.000805845	0.00910565	NA	11315	1
GO:0070293	renal absorption	1/1	31/18614	0.00166541	0.00853599	NA	8644	1		GO:0010421	hydrogen peroxide-mediated programmed cell death	1/1	15/18614	0.000805845	0.00910565	NA	11315	1
GO:0071276	cellular response to cadmium ion	1/1	31/18614	0.00166541	0.00853599	NA	8644	1		GO:0097468	programmed cell death in response to reactive oxygen species	1/1	16/18614	0.000859568	0.00910565	NA	11315	1
GO:0001516	prostaglandin biosynthetic process	1/1	32/18614	0.00171914	0.00853599	NA	8644	1		GO:0006089	lactate metabolic process	1/1	17/18614	0.000913291	0.00910565	NA	11315	1
GO:0034694	response to prostaglandin	1/1	32/18614	0.00171914	0.00853599	NA	8644	1		GO:0090494	dopamine uptake	1/1	17/18614	0.000913291	0.00910565	NA	11315	1
GO:0046457	prostanoid biosynthetic process	1/1	32/18614	0.00171914	0.00853599	NA	8644	1		GO:0110096	cellular response to aldehyde	1/1	17/18614	0.000913291	0.00910565	NA	11315	1
GO:0042573	retinoic acid metabolic process	1/1	33/18614	0.00177286	0.00853599	NA	8644	1		GO:2001267	regulation of cysteine-type endopeptidase activity involved in apoptotic signaling pathway	1/1	17/18614	0.000913291	0.00910565	NA	11315	1
GO:0048384	retinoic acid receptor signaling pathway	1/1	33/18614	0.00177286	0.00853599	NA	8644	1		GO:0090493	catecholamine uptake	1/1	18/18614	0.000967014	0.00910565	NA	11315	1
GO:0071398	cellular response to fatty acid	1/1	35/18614	0.00188031	0.00872999	NA	8644	1		GO:1902176	negative regulation of oxidative stress-induced intrinsic apoptotic signaling pathway	1/1	19/18614	0.00102074	0.00910565	NA	11315	1
GO:0008207	C21-steroid hormone metabolic process	1/1	37/18614	0.00198775	0.00878631	NA	8644	1		GO:0018195	peptidyl-arginine modification	1/1	20/18614	0.00107446	0.00910565	NA	11315	1
GO:1901661	quinone metabolic process	1/1	38/18614	0.00204147	0.00878631	NA	8644	1		GO:0042053	regulation of dopamine metabolic process	1/1	20/18614	0.00107446	0.00910565	NA	11315	1
GO:0032350	regulation of hormone metabolic process	1/1	39/18614	0.0020952	0.00878631	NA	8644	1		GO:0042069	regulation of catecholamine metabolic process	1/1	20/18614	0.00107446	0.00910565	NA	11315	1
GO:1904037	positive regulation of epithelial cell apoptotic process	1/1	42/18614	0.00225637	0.00916649	NA	8644	1		GO:1902236	negative regulation of endoplasmic reticulum stress-induced intrinsic apoptotic signaling pathway	1/1	20/18614	0.00107446	0.00910565	NA	11315	1
GO:0042181	ketone biosynthetic process	1/1	44/18614	0.00236381	0.00931199	NA	8644	1		GO:1903427	negative regulation of reactive oxygen species biosynthetic process	1/1	20/18614	0.00107446	0.00910565	NA	11315	1
GO:0006692	prostanoid metabolic process	1/1	50/18614	0.00268615	0.00965871	NA	8644	1		GO:1903204	negative regulation of oxidative stress-induced neuron death	1/1	21/18614	0.00112818	0.00910565	NA	11315	1
GO:0006693	prostaglandin metabolic process	1/1	50/18614	0.00268615	0.00965871	NA	8644	1		GO:1903206	negative regulation of hydrogen peroxide-induced cell death	1/1	21/18614	0.00112818	0.00910565	NA	11315	1
GO:0006636	unsaturated fatty acid biosynthetic process	1/1	52/18614	0.0027936	0.00965871	NA	8644	1		GO:1903209	positive regulation of oxidative stress-induced cell death	1/1	21/18614	0.00112818	0.00910565	NA	11315	1
GO:0042572	retinol metabolic process	1/1	53/18614	0.00284732	0.00965871	NA	8644	1		GO:1903428	positive regulation of reactive oxygen species biosynthetic process	1/1	21/18614	0.00112818	0.00910565	NA	11315	1
GO:0046164	alcohol catabolic process	1/1	54/18614	0.00290104	0.00965871	NA	8644	1		GO:0009713	catechol-containing compound biosynthetic process	1/1	22/18614	0.00118191	0.00910565	NA	11315	1
GO:0046686	response to cadmium ion	1/1	54/18614	0.00290104	0.00965871	NA	8644	1		GO:0042423	catecholamine biosynthetic process	1/1	22/18614	0.00118191	0.00910565	NA	11315	1
GO:0019369	arachidonic acid metabolic process	1/1	56/18614	0.00300849	0.00965871	NA	8644	1		GO:0051444	negative regulation of ubiquitin-protein transferase activity	1/1	22/18614	0.00118191	0.00910565	NA	11315	1
GO:2000351	regulation of endothelial cell apoptotic process	1/1	59/18614	0.00316966	0.00965871	NA	8644	1		GO:0046823	negative regulation of nucleocytoplasmic transport	1/1	23/18614	0.00123563	0.00910565	NA	11315	1
GO:0019748	secondary metabolic process	1/1	60/18614	0.00322338	0.00965871	NA	8644	1		GO:0051457	maintenance of protein location in nucleus	1/1	23/18614	0.00123563	0.00910565	NA	11315	1
GO:0046456	icosanoid biosynthetic process	1/1	61/18614	0.0032771	0.00965871	NA	8644	1		GO:1901032	negative regulation of response to reactive oxygen species	1/1	23/18614	0.00123563	0.00910565	NA	11315	1
GO:0070542	response to fatty acid	1/1	63/18614	0.00338455	0.00965871	NA	8644	1		GO:1901984	negative regulation of protein acetylation	1/1	23/18614	0.00123563	0.00910565	NA	11315	1
GO:0051055	negative regulation of lipid biosynthetic process	1/1	64/18614	0.00343827	0.00965871	NA	8644	1		GO:0010155	regulation of proton transport	1/1	24/18614	0.00128935	0.00910565	NA	11315	1
GO:0071384	cellular response to corticosteroid stimulus	1/1	64/18614	0.00343827	0.00965871	NA	8644	1		GO:0033233	regulation of protein sumoylation	1/1	25/18614	0.00134308	0.00910565	NA	11315	1
GO:0072577	endothelial cell apoptotic process	1/1	65/18614	0.003492	0.00965871	NA	8644	1		GO:2000679	positive regulation of transcription regulatory region DNA binding	1/1	25/18614	0.00134308	0.00910565	NA	11315	1
GO:0006081	cellular aldehyde metabolic process	1/1	69/18614	0.00370689	0.00997713	NA	8644	1		GO:0002438	acute inflammatory response to antigenic stimulus	1/1	26/18614	0.0013968	0.00910565	NA	11315	1
GO:2000379	positive regulation of reactive oxygen species metabolic process	1/1	70/18614	0.00376061	0.00997713	NA	8644	1		GO:0006517	protein deglycosylation	1/1	26/18614	0.0013968	0.00910565	NA	11315	1
GO:0006465	signal peptide processing	1/1	14/18614	0.000752122	0.00726335	NA	28972	1		GO:0001963	synaptic transmission, dopaminergic	1/1	27/18614	0.00145052	0.00910565	NA	11315	1
GO:0019082	viral protein processing	1/1	32/18614	0.00171914	0.00726335	NA	28972	1		GO:0002675	positive regulation of acute inflammatory response	1/1	28/18614	0.00150424	0.00910565	NA	11315	1
GO:0019068	virion assembly	1/1	36/18614	0.00193403	0.00726335	NA	28972	1		GO:0042398	cellular modified amino acid biosynthetic process	1/1	28/18614	0.00150424	0.00910565	NA	11315	1
GO:0045047	protein targeting to ER	1/1	48/18614	0.0025787	0.00726335	NA	28972	1		GO:0060765	regulation of androgen receptor signaling pathway	1/1	28/18614	0.00150424	0.00910565	NA	11315	1
GO:0072599	establishment of protein localization to endoplasmic reticulum	1/1	52/18614	0.0027936	0.00726335	NA	28972	1		GO:1902883	negative regulation of response to oxidative stress	1/1	28/18614	0.00150424	0.00910565	NA	11315	1
GO:0070972	protein localization to endoplasmic reticulum	1/1	80/18614	0.00429784	0.00931199	NA	28972	1		GO:1902175	regulation of oxidative stress-induced intrinsic apoptotic signaling pathway	1/1	29/18614	0.00155797	0.00910565	NA	11315	1
GO:0019080	viral gene expression	1/1	100/18614	0.0053723	0.00997713	NA	28972	1		GO:1903205	regulation of hydrogen peroxide-induced cell death	1/1	29/18614	0.00155797	0.00910565	NA	11315	1
GO:0043922	negative regulation by host of viral transcription	1/1	14/18614	0.000752122	0.00639304	NA	5702	1		GO:0071108	protein K48-linked deubiquitination	1/1	30/18614	0.00161169	0.00910565	NA	11315	1
GO:0044793	negative regulation by host of viral process	1/1	14/18614	0.000752122	0.00639304	NA	5702	1		GO:0032148	activation of protein kinase B activity	1/1	31/18614	0.00166541	0.00910565	NA	11315	1
GO:0060768	regulation of epithelial cell proliferation involved in prostate gland development	1/1	10/18614	0.00053723	0.00590953	NA	55840	1		GO:1902042	negative regulation of extrinsic apoptotic signaling pathway via death domain receptors	1/1	31/18614	0.00166541	0.00910565	NA	11315	1
GO:0060767	epithelial cell proliferation involved in prostate gland development	1/1	11/18614	0.000590953	0.00590953	NA	55840	1		GO:1903203	regulation of oxidative stress-induced neuron death	1/1	31/18614	0.00166541	0.00910565	NA	11315	1
GO:0032543	mitochondrial translation	1/1	132/18614	0.00709144	0.00881057	NA	128308	1		GO:0009072	aromatic amino acid metabolic process	1/1	32/18614	0.00171914	0.00910565	NA	11315	1
GO:0140053	mitochondrial gene expression	1/1	164/18614	0.00881057	0.00881057	NA	128308	1		GO:0032770	positive regulation of monooxygenase activity	1/1	32/18614	0.00171914	0.00910565	NA	11315	1
GO:0045039	protein insertion into mitochondrial inner membrane	1/1	13/18614	0.000698399	0.00805845	NA	26521	1		GO:0046825	regulation of protein export from nucleus	1/1	32/18614	0.00171914	0.00910565	NA	11315	1
GO:0051204	protein insertion into mitochondrial membrane	1/1	33/18614	0.00177286	0.00805845	NA	26521	1		GO:1902235	regulation of endoplasmic reticulum stress-induced intrinsic apoptotic signaling pathway	1/1	32/18614	0.00171914	0.00910565	NA	11315	1
GO:0090151	establishment of protein localization to mitochondrial membrane	1/1	37/18614	0.00198775	0.00805845	NA	26521	1		GO:0036474	cell death in response to hydrogen peroxide	1/1	33/18614	0.00177286	0.00910565	NA	11315	1
GO:0007007	inner mitochondrial membrane organization	1/1	40/18614	0.00214892	0.00805845	NA	26521	1		GO:1903715	regulation of aerobic respiration	1/1	33/18614	0.00177286	0.00910565	NA	11315	1
GO:0033617	mitochondrial cytochrome c oxidase assembly	1/1	25/18614	0.00134308	0.0027936	NA	51241	1		GO:0033238	regulation of amine metabolic process	1/1	34/18614	0.00182658	0.00910565	NA	11315	1
GO:0008535	respiratory chain complex IV assembly	1/1	30/18614	0.00161169	0.0027936	NA	51241	1		GO:0036475	neuron death in response to oxidative stress	1/1	34/18614	0.00182658	0.00910565	NA	11315	1
GO:0017004	cytochrome complex assembly	1/1	39/18614	0.0020952	0.0027936	NA	51241	1		GO:0098810	neurotransmitter reuptake	1/1	35/18614	0.00188031	0.00923562	NA	11315	1
GO:0033108	mitochondrial respiratory chain complex assembly	1/1	99/18614	0.00531858	0.00531858	NA	51241	1		GO:1903146	regulation of autophagy of mitochondrion	1/1	37/18614	0.00198775	0.00953248	NA	11315	1
GO:0009159	deoxyribonucleoside monophosphate catabolic process	1/1	14/18614	0.000752122	0.00773611	NA	10591	1		GO:0032435	negative regulation of proteasomal ubiquitin-dependent protein catabolic process	1/1	38/18614	0.00204147	0.00953248	NA	11315	1
GO:0009125	nucleoside monophosphate catabolic process	1/1	18/18614	0.000967014	0.00773611	NA	10591	1		GO:0042401	biogenic amine biosynthetic process	1/1	39/18614	0.0020952	0.00953248	NA	11315	1
GO:0009162	deoxyribonucleoside monophosphate metabolic process	1/1	24/18614	0.00128935	0.00773611	NA	10591	1		GO:0009309	amine biosynthetic process	1/1	40/18614	0.00214892	0.00953248	NA	11315	1
GO:0006195	purine nucleotide catabolic process	1/1	52/18614	0.0027936	0.00821962	NA	10591	1		GO:0051349	positive regulation of lyase activity	1/1	40/18614	0.00214892	0.00953248	NA	11315	1
GO:0009116	nucleoside metabolic process	1/1	55/18614	0.00295477	0.00821962	NA	10591	1		GO:1901031	regulation of response to reactive oxygen species	1/1	40/18614	0.00214892	0.00953248	NA	11315	1
GO:0072523	purine-containing compound catabolic process	1/1	57/18614	0.00306221	0.00821962	NA	10591	1		GO:0042417	dopamine metabolic process	1/1	41/18614	0.00220264	0.00953248	NA	11315	1
GO:0009123	nucleoside monophosphate metabolic process	1/1	76/18614	0.00408295	0.00821962	NA	10591	1		GO:0072595	maintenance of protein localization in organelle	1/1	41/18614	0.00220264	0.00953248	NA	11315	1
GO:0009166	nucleotide catabolic process	1/1	76/18614	0.00408295	0.00821962	NA	10591	1		GO:0046688	response to copper ion	1/1	42/18614	0.00225637	0.00953248	NA	11315	1
GO:1901657	glycosyl compound metabolic process	1/1	82/18614	0.00440529	0.00821962	NA	10591	1		GO:0090317	negative regulation of intracellular protein transport	1/1	44/18614	0.00236381	0.00953248	NA	11315	1
GO:1901292	nucleoside phosphate catabolic process	1/1	85/18614	0.00456646	0.00821962	NA	10591	1		GO:1903573	negative regulation of response to endoplasmic reticulum stress	1/1	44/18614	0.00236381	0.00953248	NA	11315	1
GO:0018401	peptidyl-proline hydroxylation to 4-hydroxy-L-proline	1/1	10/18614	0.00053723	0.0088643	NA	10549	1		GO:0001504	neurotransmitter uptake	1/1	45/18614	0.00241754	0.00953248	NA	11315	1
GO:0036093	germ cell proliferation	1/1	10/18614	0.00053723	0.0088643	NA	10549	1		GO:0008631	intrinsic apoptotic signaling pathway in response to oxidative stress	1/1	45/18614	0.00241754	0.00953248	NA	11315	1
GO:0019511	peptidyl-proline hydroxylation	1/1	15/18614	0.000805845	0.0088643	NA	10549	1		GO:0016574	histone ubiquitination	1/1	46/18614	0.00247126	0.00953248	NA	11315	1
GO:0007252	I-kappaB phosphorylation	1/1	21/18614	0.00112818	0.0088643	NA	10549	1		GO:2000273	positive regulation of signaling receptor activity	1/1	46/18614	0.00247126	0.00953248	NA	11315	1
GO:0018126	protein hydroxylation	1/1	27/18614	0.00145052	0.0088643	NA	10549	1		GO:0002861	regulation of inflammatory response to antigenic stimulus	1/1	47/18614	0.00252498	0.00953248	NA	11315	1
GO:0042744	hydrogen peroxide catabolic process	1/1	30/18614	0.00161169	0.0088643	NA	10549	1		GO:0030521	androgen receptor signaling pathway	1/1	47/18614	0.00252498	0.00953248	NA	11315	1
GO:0048207	vesicle targeting, rough ER to cis-Golgi	1/1	27/18614	0.00145052	0.00539021	NA	51693	1		GO:0002673	regulation of acute inflammatory response	1/1	48/18614	0.0025787	0.00953248	NA	11315	1
GO:0048208	COPII vesicle coating	1/1	27/18614	0.00145052	0.00539021	NA	51693	1		GO:0046189	phenol-containing compound biosynthetic process	1/1	48/18614	0.0025787	0.00953248	NA	11315	1
GO:0099022	vesicle tethering	1/1	31/18614	0.00166541	0.00539021	NA	51693	1		GO:1903426	regulation of reactive oxygen species biosynthetic process	1/1	48/18614	0.0025787	0.00953248	NA	11315	1
GO:0048199	vesicle targeting, to, from or within Golgi	1/1	34/18614	0.00182658	0.00539021	NA	51693	1		GO:0018198	peptidyl-cysteine modification	1/1	50/18614	0.00268615	0.00953248	NA	11315	1
GO:0006901	vesicle coating	1/1	40/18614	0.00214892	0.00539021	NA	51693	1		GO:0043457	regulation of cellular respiration	1/1	50/18614	0.00268615	0.00953248	NA	11315	1
GO:0090114	COPII-coated vesicle budding	1/1	43/18614	0.00231009	0.00539021	NA	51693	1		GO:1902041	regulation of extrinsic apoptotic signaling pathway via death domain receptors	1/1	50/18614	0.00268615	0.00953248	NA	11315	1
GO:0006903	vesicle targeting	1/1	66/18614	0.00354572	0.00709144	NA	51693	1		GO:2000378	negative regulation of reactive oxygen species metabolic process	1/1	50/18614	0.00268615	0.00953248	NA	11315	1
GO:0006900	vesicle budding from membrane	1/1	82/18614	0.00440529	0.00770925	NA	51693	1		GO:0006120	mitochondrial electron transport, NADH to ubiquinone	1/1	51/18614	0.00273987	0.00953248	NA	11315	1
GO:0007035	vacuolar acidification	1/1	33/18614	0.00177286	0.00996024	NA	8992	1		GO:0015872	dopamine transport	1/1	51/18614	0.00273987	0.00953248	NA	11315	1
GO:0051452	intracellular pH reduction	1/1	54/18614	0.00290104	0.00996024	NA	8992	1		GO:1901799	negative regulation of proteasomal protein catabolic process	1/1	51/18614	0.00273987	0.00953248	NA	11315	1
GO:0051453	regulation of intracellular pH	1/1	88/18614	0.00472762	0.00996024	NA	8992	1		GO:2000059	negative regulation of ubiquitin-dependent protein catabolic process	1/1	51/18614	0.00273987	0.00953248	NA	11315	1
GO:0030641	regulation of cellular pH	1/1	93/18614	0.00499624	0.00996024	NA	8992	1		GO:2000677	regulation of transcription regulatory region DNA binding	1/1	52/18614	0.0027936	0.00961919	NA	11315	1
GO:0006885	regulation of pH	1/1	103/18614	0.00553347	0.00996024	NA	8992	1		GO:0035065	regulation of histone acetylation	1/1	53/18614	0.00284732	0.00967541	NA	11315	1
GO:1905918	regulation of CoA-transferase activity	1/1	10/18614	0.00053723	0.00370689	NA	1622	1		GO:0006584	catecholamine metabolic process	1/1	55/18614	0.00295477	0.00967541	NA	11315	1
GO:1903059	regulation of protein lipidation	1/1	11/18614	0.000590953	0.00370689	NA	1622	1		GO:0009712	catechol-containing compound metabolic process	1/1	55/18614	0.00295477	0.00967541	NA	11315	1
GO:0036151	phosphatidylcholine acyl-chain remodeling	1/1	14/18614	0.000752122	0.00370689	NA	1622	1		GO:0042743	hydrogen peroxide metabolic process	1/1	55/18614	0.00295477	0.00967541	NA	11315	1
GO:2001140	positive regulation of phospholipid transport	1/1	14/18614	0.000752122	0.00370689	NA	1622	1		GO:1903202	negative regulation of oxidative stress-induced cell death	1/1	55/18614	0.00295477	0.00967541	NA	11315	1
GO:2001138	regulation of phospholipid transport	1/1	15/18614	0.000805845	0.00370689	NA	1622	1		GO:0006749	glutathione metabolic process	1/1	57/18614	0.00306221	0.00974075	NA	11315	1
GO:0050746	regulation of lipoprotein metabolic process	1/1	18/18614	0.000967014	0.00370689	NA	1622	1		GO:0032768	regulation of monooxygenase activity	1/1	57/18614	0.00306221	0.00974075	NA	11315	1
										GO:0043388	positive regulation of DNA binding	1/1	57/18614	0.00306221	0.00974075	NA	11315	1
KEGG Pathways										GO:0006611	protein export from nucleus	1/1	59/18614	0.00316966	0.00989407	NA	11315	1
ID	Description	GeneRatio	BgRatio	pvalue	p.adjust	qvalue	geneID	Count		GO:0051438	regulation of ubiquitin-protein transferase activity	1/1	59/18614	0.00316966	0.00989407	NA	11315	1
hsa04216	Ferroptosis	1/1	41/8577	0.00478023	0.00582954	NA	6303	1		GO:1903409	reactive oxygen species biosynthetic process	1/1	61/18614	0.0032771	0.00991614	NA	11315	1
hsa00330	Arginine and proline metabolism	1/1	50/8577	0.00582954	0.00582954	NA	6303	1		GO:0032387	negative regulation of intracellular transport	1/1	62/18614	0.00333083	0.00991614	NA	11315	1
hsa04130	SNARE interactions in vesicular transport	1/1	33/8577	0.0038475	0.0038475	NA	10791	1		GO:2000756	regulation of peptidyl-lysine acetylation	1/1	62/18614	0.00333083	0.00991614	NA	11315	1
hsa04146	Peroxisome	1/1	83/8577	0.00967704	0.00967704	NA	4358	1		GO:0032757	positive regulation of interleukin-8 production	1/1	63/18614	0.00338455	0.00991614	NA	11315	1
hsa00790	Folate biosynthesis	1/1	27/8577	0.00314795	0.00903579	NA	8644	1		GO:0051353	positive regulation of oxidoreductase activity	1/1	63/18614	0.00338455	0.00991614	NA	11315	1
hsa04913	Ovarian steroidogenesis	1/1	51/8577	0.00594614	0.00903579	NA	8644	1		GO:0070059	intrinsic apoptotic signaling pathway in response to endoplasmic reticulum stress	1/1	63/18614	0.00338455	0.00991614	NA	11315	1
hsa00590	Arachidonic acid metabolism	1/1	61/8577	0.00711204	0.00903579	NA	8644	1		GO:2001244	positive regulation of intrinsic apoptotic signaling pathway	1/1	63/18614	0.00338455	0.00991614	NA	11315	1
hsa00140	Steroid hormone biosynthesis	1/1	62/8577	0.00722863	0.00903579	NA	8644	1		GO:0048755	branching morphogenesis of a nerve	1/1	11/18614	0.000590953	0.00927617	NA	53335	1
hsa03060	Protein export	1/1	23/8577	0.00268159	0.00268159	NA	28972	1		GO:1902065	response to L-glutamate	1/1	13/18614	0.000698399	0.00927617	NA	53335	1
hsa03320	PPAR signaling pathway	1/1	75/8577	0.00874432	0.00874432	NA	1622	1		GO:0016322	neuron remodeling	1/1	14/18614	0.000752122	0.00927617	NA	53335	1
										GO:0048755	branching morphogenesis of a nerve	1/1	11/18614	0.000590953	0.00927617	NA	53335	1
Reactome										GO:1902065	response to L-glutamate	1/1	13/18614	0.000698399	0.00927617	NA	53335	1
ID	Description	GeneRatio	BgRatio	pvalue	p.adjust	qvalue	geneID	Count		GO:0016322	neuron remodeling	1/1	14/18614	0.000752122	0.00927617	NA	53335	1
R-HSA-8875555	MET activates RAP1 and RAC1	1/1	11/10955	0.00100411	0.00723984	NA	5908	1
R-HSA-354194	GRB2:SOS provides linkage to MAPK signaling for Integrins	1/1	15/10955	0.00136924	0.00723984	NA	5908	1		KEGG Pathways
R-HSA-372708	p130Cas linkage to MAPK signaling for integrins	1/1	15/10955	0.00136924	0.00723984	NA	5908	1		ID	Description	GeneRatio	BgRatio	pvalue	p.adjust	qvalue	geneID	Count
R-HSA-392517	Rap1 signalling	1/1	16/10955	0.00146052	0.00723984	NA	5908	1		hsa04216	Ferroptosis	1/1	41/8577	0.00478023	0.00582954	NA	6303	1
R-HSA-354192	Integrin signaling	1/1	27/10955	0.00246463	0.00723984	NA	5908	1		hsa00330	Arginine and proline metabolism	1/1	50/8577	0.00582954	0.00582954	NA	6303	1
R-HSA-6802948	Signaling by high-kinase activity BRAF mutants	1/1	36/10955	0.00328617	0.00723984	NA	5908	1		hsa05134	Legionellosis	1/1	56/8577	0.00652909	0.00652909	NA	1195	1
R-HSA-8950505	Gene and protein expression by JAK-STAT signaling after Interleukin-12 stimulation	1/1	38/10955	0.00346874	0.00723984	NA	5908	1		hsa03320	PPAR signaling pathway	1/1	75/8577	0.00874432	0.00874432	NA	1622	1
R-HSA-76009	Platelet Aggregation (Plug Formation)	1/1	39/10955	0.00356002	0.00723984	NA	5908	1		hsa00513	Various types of N-glycan biosynthesis	1/1	42/8577	0.00489682	0.00926898	NA	746	1
R-HSA-5674135	MAP2K and MAPK activation	1/1	40/10955	0.0036513	0.00723984	NA	5908	1		hsa00510	N-Glycan biosynthesis	1/1	53/8577	0.00617932	0.00926898	NA	746	1
R-HSA-8875878	MET promotes cell motility	1/1	41/10955	0.00374258	0.00723984	NA	5908	1		hsa00480	Glutathione metabolism	1/1	57/8577	0.00664568	0.00967704	NA	373156	1
R-HSA-9656223	Signaling by RAF1 mutants	1/1	43/10955	0.00392515	0.00723984	NA	5908	1		hsa05204	Chemical carcinogenesis - DNA adducts	1/1	69/8577	0.00804477	0.00967704	NA	373156	1
R-HSA-6802946	Signaling by moderate kinase activity BRAF mutants	1/1	47/10955	0.00429028	0.00723984	NA	5908	1		hsa00982	Drug metabolism - cytochrome P450	1/1	72/8577	0.00839454	0.00967704	NA	373156	1
R-HSA-6802949	Signaling by RAS mutants	1/1	47/10955	0.00429028	0.00723984	NA	5908	1		hsa00980	Metabolism of xenobiotics by cytochrome P450	1/1	78/8577	0.00909409	0.00967704	NA	373156	1
R-HSA-6802955	Paradoxical activation of RAF signaling by kinase inactive BRAF	1/1	47/10955	0.00429028	0.00723984	NA	5908	1		hsa04146	Peroxisome	1/1	83/8577	0.00967704	0.00967704	NA	373156	1
R-HSA-9020591	Interleukin-12 signaling	1/1	47/10955	0.00429028	0.00723984	NA	5908	1		hsa04216	Ferroptosis	1/1	41/8577	0.00478023	0.00478023	NA	5094	1
R-HSA-9649948	Signaling downstream of RAS mutants	1/1	47/10955	0.00429028	0.00723984	NA	5908	1
R-HSA-447115	Interleukin-12 family signaling	1/1	57/10955	0.0052031	0.00826375	NA	5908	1		Reactome
R-HSA-6802952	Signaling by BRAF and RAF1 fusions	1/1	67/10955	0.00611593	0.00917389	NA	5908	1		ID	Description	GeneRatio	BgRatio	pvalue	p.adjust	qvalue	geneID	Count
R-HSA-163125	Post-translational modification: synthesis of GPI-anchored proteins	1/1	92/10955	0.00839799	0.00839799	NA	1043	1		R-HSA-381183	ATF6 (ATF6-alpha) activates chaperone genes	1/1	10/10955	0.000912825	0.0036513	NA	1649	1
R-HSA-1614558	Degradation of cysteine and homocysteine	1/1	15/10955	0.00136924	0.00397079	NA	100131187	1		R-HSA-381033	ATF6 (ATF6-alpha) activates chaperones	1/1	12/10955	0.00109539	0.0036513	NA	1649	1
R-HSA-1614635	Sulfur amino acid metabolism	1/1	29/10955	0.00264719	0.00397079	NA	100131187	1		R-HSA-9648895	Response of EIF2AK1 (HRI) to heme deficiency	1/1	15/10955	0.00136924	0.0036513	NA	1649	1
R-HSA-5620971	Pyroptosis	1/1	28/10955	0.00255591	0.00684619	NA	837	1		R-HSA-9614657	FOXO-mediated transcription of cell death genes	1/1	16/10955	0.00146052	0.0036513	NA	1649	1
R-HSA-168638	NOD1/2 Signaling Pathway	1/1	37/10955	0.00337745	0.00684619	NA	837	1		R-HSA-380994	ATF4 activates genes in response to endoplasmic reticulum stress	1/1	27/10955	0.00246463	0.0048684	NA	1649	1
R-HSA-168643	Nucleotide-binding domain, leucine rich repeat containing receptor (NLR) signaling pathways	1/1	57/10955	0.0052031	0.00684619	NA	837	1		R-HSA-381042	PERK regulates gene expression	1/1	32/10955	0.00292104	0.0048684	NA	1649	1
R-HSA-5218859	Regulated Necrosis	1/1	60/10955	0.00547695	0.00684619	NA	837	1		R-HSA-9614085	FOXO-mediated transcription	1/1	65/10955	0.00593336	0.00847623	NA	1649	1
R-HSA-76066	RNA Polymerase III Transcription Initiation From Type 2 Promoter	1/1	27/10955	0.00246463	0.00374258	NA	112495	1		R-HSA-163125	Post-translational modification: synthesis of GPI-anchored proteins	1/1	92/10955	0.00839799	0.00839799	NA	1043	1
R-HSA-76061	RNA Polymerase III Transcription Initiation From Type 1 Promoter	1/1	28/10955	0.00255591	0.00374258	NA	112495	1		R-HSA-430039	mRNA decay by 5' to 3' exoribonuclease	1/1	15/10955	0.00136924	0.00684619	NA	51690	1
R-HSA-76046	RNA Polymerase III Transcription Initiation	1/1	36/10955	0.00328617	0.00374258	NA	112495	1		R-HSA-1614558	Degradation of cysteine and homocysteine	1/1	15/10955	0.00136924	0.00397079	NA	100131187	1
R-HSA-74158	RNA Polymerase III Transcription	1/1	41/10955	0.00374258	0.00374258	NA	112495	1		R-HSA-1614635	Sulfur amino acid metabolism	1/1	29/10955	0.00264719	0.00397079	NA	100131187	1
R-HSA-749476	RNA Polymerase III Abortive And Retractive Initiation	1/1	41/10955	0.00374258	0.00374258	NA	112495	1		R-HSA-77289	Mitochondrial Fatty Acid Beta-Oxidation	1/1	37/10955	0.00337745	0.00675491	NA	1622	1
R-HSA-193775	Synthesis of bile acids and bile salts via 24-hydroxycholesterol	1/1	14/10955	0.00127796	0.0070105	NA	8644	1		R-HSA-3215018	Processing and activation of SUMO	1/1	10/10955	0.000912825	0.00864576	NA	7341	1
R-HSA-193807	Synthesis of bile acids and bile salts via 27-hydroxycholesterol	1/1	15/10955	0.00136924	0.0070105	NA	8644	1		R-HSA-8866904	Negative regulation of activity of TFAP2 (AP-2) family transcription factors	1/1	10/10955	0.000912825	0.00864576	NA	7341	1
R-HSA-2162123	Synthesis of Prostaglandins (PG) and Thromboxanes (TX)	1/1	15/10955	0.00136924	0.0070105	NA	8644	1		R-HSA-4755510	SUMOylation of immune response proteins	1/1	11/10955	0.00100411	0.00864576	NA	7341	1
R-HSA-5365859	RA biosynthesis pathway	1/1	22/10955	0.00200822	0.0070105	NA	8644	1		R-HSA-9683610	Maturation of nucleoprotein	1/1	11/10955	0.00100411	0.00864576	NA	7341	1
R-HSA-193368	Synthesis of bile acids and bile salts via 7alpha-hydroxycholesterol	1/1	24/10955	0.00219078	0.0070105	NA	8644	1		R-HSA-877312	Regulation of IFNG signaling	1/1	14/10955	0.00127796	0.00864576	NA	7341	1
R-HSA-192105	Synthesis of bile acids and bile salts	1/1	34/10955	0.00310361	0.0070105	NA	8644	1		R-HSA-9694631	Maturation of nucleoprotein	1/1	15/10955	0.00136924	0.00864576	NA	7341	1
R-HSA-5362517	Signaling by Retinoic Acid	1/1	43/10955	0.00392515	0.0070105	NA	8644	1		R-HSA-4655427	SUMOylation of DNA methylation proteins	1/1	17/10955	0.0015518	0.00864576	NA	7341	1
R-HSA-975634	Retinoid metabolism and transport	1/1	44/10955	0.00401643	0.0070105	NA	8644	1		R-HSA-3232118	SUMOylation of transcription factors	1/1	20/10955	0.00182565	0.00890005	NA	7341	1
R-HSA-194068	Bile acid and bile salt metabolism	1/1	45/10955	0.00410771	0.0070105	NA	8644	1		R-HSA-9615933	Postmitotic nuclear pore complex (NPC) reformation	1/1	27/10955	0.00246463	0.0092956	NA	7341	1
R-HSA-6806667	Metabolism of fat-soluble vitamins	1/1	48/10955	0.00438156	0.0070105	NA	8644	1		R-HSA-9683701	Translation of Structural Proteins	1/1	29/10955	0.00264719	0.0092956	NA	7341	1
R-HSA-2142753	Arachidonic acid metabolism	1/1	59/10955	0.00538567	0.0078337	NA	8644	1		R-HSA-4090294	SUMOylation of intracellular receptors	1/1	30/10955	0.00273848	0.0092956	NA	7341	1
R-HSA-400511	Synthesis, secretion, and inactivation of Glucose-dependent Insulinotropic Polypeptide (GIP)	1/1	13/10955	0.00118667	0.00383387	NA	28972	1		R-HSA-4085377	SUMOylation of SUMOylation proteins	1/1	34/10955	0.00310361	0.0092956	NA	7341	1
R-HSA-422085	Synthesis, secretion, and deacylation of Ghrelin	1/1	19/10955	0.00173437	0.00383387	NA	28972	1		R-HSA-3232142	SUMOylation of ubiquitinylation proteins	1/1	38/10955	0.00346874	0.0092956	NA	7341	1
R-HSA-381771	Synthesis, secretion, and inactivation of Glucagon-like Peptide-1 (GLP-1)	1/1	21/10955	0.00191693	0.00383387	NA	28972	1		R-HSA-8864260	Transcriptional regulation by the AP-2 (TFAP2) family of transcription factors	1/1	38/10955	0.00346874	0.0092956	NA	7341	1
R-HSA-400508	Incretin synthesis, secretion, and inactivation	1/1	24/10955	0.00219078	0.00383387	NA	28972	1		R-HSA-5696395	Formation of Incision Complex in GG-NER	1/1	43/10955	0.00392515	0.0092956	NA	7341	1
R-HSA-112382	Formation of RNA Pol II elongation complex	1/1	58/10955	0.00529439	0.00739388	NA	55840	1		R-HSA-3899300	SUMOylation of transcription cofactors	1/1	45/10955	0.00410771	0.0092956	NA	7341	1
R-HSA-75955	RNA Polymerase II Transcription Elongation	1/1	58/10955	0.00529439	0.00739388	NA	55840	1		R-HSA-4615885	SUMOylation of DNA replication proteins	1/1	45/10955	0.00410771	0.0092956	NA	7341	1
R-HSA-674695	RNA Polymerase II Pre-transcription Events	1/1	81/10955	0.00739388	0.00739388	NA	55840	1		R-HSA-4570464	SUMOylation of RNA binding proteins	1/1	47/10955	0.00429028	0.0092956	NA	7341	1
R-HSA-204174	Regulation of pyruvate dehydrogenase (PDH) complex	1/1	16/10955	0.00146052	0.00754602	NA	5162	1		R-HSA-9701898	STAT3 nuclear events downstream of ALK signaling	1/1	10/10955	0.000912825	0.00803286	NA	3091	1
R-HSA-389661	Glyoxylate metabolism and glycine degradation	1/1	31/10955	0.00282976	0.00754602	NA	5162	1		R-HSA-1234158	Regulation of gene expression by Hypoxia-inducible Factor	1/1	11/10955	0.00100411	0.00803286	NA	3091	1
R-HSA-70268	Pyruvate metabolism	1/1	31/10955	0.00282976	0.00754602	NA	5162	1		R-HSA-9613829	Chaperone Mediated Autophagy	1/1	22/10955	0.00200822	0.00924236	NA	11315	1
R-HSA-5362517	Signaling by Retinoic Acid	1/1	43/10955	0.00392515	0.0078503	NA	5162	1		R-HSA-9615710	Late endosomal microautophagy	1/1	35/10955	0.00319489	0.00924236	NA	11315	1
R-HSA-71406	Pyruvate metabolism and Citric Acid (TCA) cycle	1/1	55/10955	0.00502054	0.00803286	NA	5162	1		R-HSA-9646399	Aggrephagy	1/1	43/10955	0.00392515	0.00924236	NA	11315	1
R-HSA-74259	Purine catabolism	1/1	18/10955	0.00164309	0.00492926	NA	10591	1		R-HSA-3899300	SUMOylation of transcription cofactors	1/1	45/10955	0.00410771	0.00924236	NA	11315	1
R-HSA-8956319	Nucleotide catabolism	1/1	36/10955	0.00328617	0.00492926	NA	10591	1		R-HSA-111367	SLBP independent Processing of Histone Pre-mRNAs	1/1	10/10955	0.000912825	0.00702875	NA	6637	1
R-HSA-15869	Metabolism of nucleotides	1/1	99/10955	0.00903697	0.00903697	NA	10591	1		R-HSA-77588	SLBP Dependent Processing of Replication-Dependent Histone Pre-mRNAs	1/1	11/10955	0.00100411	0.00702875	NA	6637	1
R-HSA-9013405	RHOD GTPase cycle	1/1	54/10955	0.00492926	0.00897611	NA	144402	1		R-HSA-75067	Processing of Capped Intronless Pre-mRNA	1/1	29/10955	0.00264719	0.00967595	NA	6637	1
R-HSA-9013409	RHOJ GTPase cycle	1/1	55/10955	0.00502054	0.00897611	NA	144402	1		R-HSA-72165	mRNA Splicing - Minor Pathway	1/1	50/10955	0.00456413	0.00967595	NA	6637	1
R-HSA-9013406	RHOQ GTPase cycle	1/1	59/10955	0.00538567	0.00897611	NA	144402	1		R-HSA-9754678	SARS-CoV-2 modulates host translation machinery	1/1	51/10955	0.00465541	0.00967595	NA	6637	1
R-HSA-77387	Insulin receptor recycling	1/1	30/10955	0.00273848	0.00847102	NA	8992	1		R-HSA-191859	snRNP Assembly	1/1	53/10955	0.00483797	0.00967595	NA	6637	1
R-HSA-917977	Transferrin endocytosis and recycling	1/1	31/10955	0.00282976	0.00847102	NA	8992	1		R-HSA-194441	Metabolism of non-coding RNA	1/1	53/10955	0.00483797	0.00967595	NA	6637	1
R-HSA-1222556	ROS and RNS production in phagocytes	1/1	36/10955	0.00328617	0.00847102	NA	8992	1		R-HSA-9700645	ALK mutants bind TKIs	1/1	12/10955	0.00109539	0.00438156	NA	53335	1
R-HSA-9639288	Amino acids regulate mTORC1	1/1	55/10955	0.00502054	0.00847102	NA	8992	1		R-HSA-9700206	Signaling by ALK in cancer	1/1	55/10955	0.00502054	0.00669405	NA	53335	1
R-HSA-917937	Iron uptake and transport	1/1	58/10955	0.00529439	0.00847102	NA	8992	1		R-HSA-9725370	Signaling by ALK fusions and activated point mutants	1/1	55/10955	0.00502054	0.00669405	NA	53335	1
R-HSA-74752	Signaling by Insulin receptor	1/1	82/10955	0.00748517	0.00998022	NA	8992	1
R-HSA-77289	Mitochondrial Fatty Acid Beta-Oxidation	1/1	37/10955	0.00337745	0.00675491	NA	1622	1		DO biological processes
										ID	Description	GeneRatio	BgRatio	pvalue	p.adjust	qvalue	geneID	Count
DO biological processes										DOID:2345	plasma protein metabolism disease	1/1	16/10312	0.00155159	0.00465477	NA	1043	1
ID	Description	GeneRatio	BgRatio	pvalue	p.adjust	qvalue	geneID	Count		DOID:0050570	congenital disorder of glycosylation type I	1/1	33/10312	0.00320016	0.00552754	NA	6748	1
DOID:3762	cytochrome-c oxidase deficiency disease	1/1	28/10312	0.00271528	0.00543057	NA	28958	1		DOID:5212	congenital disorder of glycosylation	1/1	57/10312	0.00552754	0.00552754	NA	6748	1
DOID:2345	plasma protein metabolism disease	1/1	16/10312	0.00155159	0.00465477	NA	1043	1		DOID:3762	cytochrome-c oxidase deficiency disease	1/1	28/10312	0.00271528	0.00543057	NA	1329	1
DOID:3652	Leigh disease	1/1	21/10312	0.00203646	0.00555987	NA	4728	1		DOID:0112065	nuclear type mitochondrial complex I deficiency	1/1	38/10312	0.00368503	0.00625485	NA	55967	1
DOID:0112065	nuclear type mitochondrial complex I deficiency	1/1	38/10312	0.00368503	0.00555987	NA	4728	1		DOID:0060536	mitochondrial complex I deficiency	1/1	43/10312	0.0041699	0.00625485	NA	55967	1
DOID:0060536	mitochondrial complex I deficiency	1/1	43/10312	0.0041699	0.00555987	NA	4728	1		DOID:2729	dyskeratosis congenita	1/1	11/10312	0.00106672	0.00106672	NA	55505	1
DOID:0110734	neurodegeneration with brain iron accumulation	1/1	15/10312	0.00145462	0.00145462	NA	4706	1		DOID:9261	nasopharynx carcinoma	1/1	86/10312	0.0083398	0.00930954	NA	6637	1
DOID:0060536	mitochondrial complex I deficiency	1/1	43/10312	0.0041699	0.0083398	NA	4716	1		DOID:0060119	pharynx cancer	1/1	96/10312	0.00930954	0.00930954	NA	6637	1
DOID:0112065	nuclear type mitochondrial complex I deficiency	1/1	38/10312	0.00368503	0.00625485	NA	55967	1
DOID:0060536	mitochondrial complex I deficiency	1/1	43/10312	0.0041699	0.00625485	NA	55967	1		DisGeNET
DOID:1089	tethered spinal cord syndrome	1/1	13/10312	0.00126067	0.00882467	NA	5110	1		ID	Description	GeneRatio	BgRatio	pvalue	p.adjust	qvalue	geneID	Count
DOID:0112065	nuclear type mitochondrial complex I deficiency	1/1	38/10312	0.00368503	0.00625485	NA	4702	1		C0020875	Ileal Diseases	1/1	14/21671	0.000646025	0.00963358	NA	6303	1
DOID:0060536	mitochondrial complex I deficiency	1/1	43/10312	0.0041699	0.00625485	NA	4702	1		C1524032	Depression and Suicide	1/1	15/21671	0.000692169	0.00963358	NA	6303	1
DOID:1432	blindness	1/1	26/10312	0.00252133	0.00252133	NA	8992	1		C3899403	Decreased Concentration	1/1	27/21671	0.0012459	0.00963358	NA	6303	1
										C0263383	Keratosis pilaris	1/1	30/21671	0.00138434	0.00963358	NA	6303	1
DisGeNET										C0014078	Venezuelan equine encephalomyelitis	1/1	34/21671	0.00156892	0.00963358	NA	6303	1
ID	Description	GeneRatio	BgRatio	pvalue	p.adjust	qvalue	geneID	Count		C1860224	ABLEPHARON-MACROSTOMIA SYNDROME	1/1	41/21671	0.00189193	0.00963358	NA	6303	1
C1835796	Crossed fused renal ectopia	1/1	10/21671	0.000461446	0.0051682	NA	5908	1		C0023484	Leukemia, Plasma Cell	1/1	47/21671	0.0021688	0.00963358	NA	6303	1
C1844752	Butterfly vertebrae	1/1	13/21671	0.00059988	0.0051682	NA	5908	1		C0020500	Hyperoxaluria	1/1	49/21671	0.00226109	0.00963358	NA	6303	1
C0341059	Lip pit	1/1	14/21671	0.000646025	0.0051682	NA	5908	1		C0016514	Foot-and-Mouth Disease	1/1	56/21671	0.0025841	0.00963358	NA	6303	1
C0521619	Obstruction of pelviureteric junction	1/1	14/21671	0.000646025	0.0051682	NA	5908	1		C0220726	Diastrophic dysplasia	1/1	56/21671	0.0025841	0.00963358	NA	6303	1
C1864040	Cerebral Cavernous Malformations 3	1/1	15/21671	0.000692169	0.0051682	NA	5908	1		C1701940	Pneumonia, Ventilator-Associated	1/1	56/21671	0.0025841	0.00963358	NA	6303	1
C1842878	Short 5th finger	1/1	18/21671	0.000830603	0.0051682	NA	5908	1		C0022595	Keratosis Follicularis	1/1	57/21671	0.00263024	0.00963358	NA	6303	1
C1858565	Duplicated collecting system	1/1	19/21671	0.000876748	0.0051682	NA	5908	1		C0014061	Tick-Borne Encephalitis	1/1	59/21671	0.00272253	0.00963358	NA	6303	1
C1846950	Short middle phalanx of finger	1/1	20/21671	0.000922892	0.0051682	NA	5908	1		C0345958	Large cell carcinoma of lung	1/1	67/21671	0.00309169	0.00994993	NA	6303	1
C1857206	Sparse lateral eyebrow	1/1	20/21671	0.000922892	0.0051682	NA	5908	1		C0276275	Disease due to Parvoviridae	1/1	71/21671	0.00327627	0.00994993	NA	6303	1
C1857479	Short columella	1/1	20/21671	0.000922892	0.0051682	NA	5908	1		C2931618	Gestational trophoblastic disease	1/1	75/21671	0.00346085	0.00994993	NA	6303	1
C1842180	CAPILLARY MALFORMATION-ARTERIOVENOUS MALFORMATION (disorder)	1/1	22/21671	0.00101518	0.0051682	NA	5908	1		C0264169	Saddle nose	1/1	10/21671	0.000461446	0.00822213	NA	4792	1
C0796004	Kabuki make-up syndrome	1/1	37/21671	0.00170735	0.00796764	NA	5908	1		C1846006	Ectodermal dysplasia, hypohidrotic, with immune deficiency	1/1	10/21671	0.000461446	0.00822213	NA	4792	1
C0432333	Abnormal dermatoglyphic pattern	1/1	44/21671	0.00203036	0.00855983	NA	5908	1		C0007762	Cerebellar Neoplasms	1/1	12/21671	0.000553735	0.00822213	NA	4792	1
C0265677	Congenital hemivertebra	1/1	49/21671	0.00226109	0.00855983	NA	5908	1		C0152267	Hodgkin lymphoma, lymphocyte depletion	1/1	13/21671	0.00059988	0.00822213	NA	4792	1
C4721779	Ovarian cancer stage IV	1/1	51/21671	0.00235338	0.00855983	NA	5908	1		C1266194	Lymphocyte Rich Classical Hodgkin Lymphoma	1/1	15/21671	0.000692169	0.00822213	NA	4792	1
C1860816	Preauricular skin tag	1/1	53/21671	0.00244566	0.00855983	NA	5908	1		C1854495	Recurrent infection of the gastrointestinal tract	1/1	16/21671	0.000738314	0.00822213	NA	4792	1
C2931367	Thyroid cancer, follicular	1/1	58/21671	0.00267639	0.00881634	NA	5908	1		C0266037	Peg-shaped teeth	1/1	17/21671	0.000784458	0.00822213	NA	4792	1
C0424448	Mask-like facies	1/1	64/21671	0.00295326	0.00898282	NA	5908	1		C3274515	Severe Bronchopulmonary Dysplasia	1/1	18/21671	0.000830603	0.00822213	NA	4792	1
C0542514	Blue sclera	1/1	70/21671	0.00323012	0.00898282	NA	5908	1		C0152266	Mixed Cellularity Hodgkin Lymphoma	1/1	19/21671	0.000876748	0.00822213	NA	4792	1
C1844813	Widely spaced teeth	1/1	71/21671	0.00327627	0.00898282	NA	5908	1		C0231274	Intolerant of heat	1/1	19/21671	0.000876748	0.00822213	NA	4792	1
C1857453	Renal hypoplasia/aplasia	1/1	73/21671	0.00336856	0.00898282	NA	5908	1		C0029607	Other emphysema	1/1	20/21671	0.000922892	0.00822213	NA	4792	1
C0018816	Heart Septal Defects	1/1	77/21671	0.00355314	0.00904434	NA	5908	1		C4025360	Functional motor deficit	1/1	10/21671	0.000461446	0.00688357	NA	1349	1
C1853738	Long eyelashes	1/1	83/21671	0.00383	0.00919939	NA	5908	1		C0221182	Chordee	1/1	11/21671	0.000507591	0.00688357	NA	1349	1
C0003492	Aortic coarctation	1/1	88/21671	0.00406073	0.00919939	NA	5908	1		C1708371	Histiocytoid Cardiomyopathy	1/1	12/21671	0.000553735	0.00688357	NA	1349	1
C0272138	Erythroblastosis	1/1	89/21671	0.00410687	0.00919939	NA	5908	1		C0040962	Tricuspid Valve Prolapse	1/1	13/21671	0.00059988	0.00688357	NA	1349	1
C0020875	Ileal Diseases	1/1	14/21671	0.000646025	0.00963358	NA	6303	1		C0685776	Congenital absence of mandible	1/1	14/21671	0.000646025	0.00688357	NA	1349	1
C1524032	Depression and Suicide	1/1	15/21671	0.000692169	0.00963358	NA	6303	1		C4025329	Abnormality of the anus	1/1	16/21671	0.000738314	0.00688357	NA	1349	1
C3899403	Decreased Concentration	1/1	27/21671	0.0012459	0.00963358	NA	6303	1		C0265886	Overriding aorta	1/1	17/21671	0.000784458	0.00688357	NA	1349	1
C0263383	Keratosis pilaris	1/1	30/21671	0.00138434	0.00963358	NA	6303	1		C0431384	Colpocephaly	1/1	17/21671	0.000784458	0.00688357	NA	1349	1
C0014078	Venezuelan equine encephalomyelitis	1/1	34/21671	0.00156892	0.00963358	NA	6303	1		C4024809	Chorioretinal dysplasia	1/1	21/21671	0.000969037	0.00688357	NA	1349	1
C1860224	ABLEPHARON-MACROSTOMIA SYNDROME	1/1	41/21671	0.00189193	0.00963358	NA	6303	1		C0281842	Abnormality of the fallopian tube	1/1	22/21671	0.00101518	0.00688357	NA	1349	1
C0023484	Leukemia, Plasma Cell	1/1	47/21671	0.0021688	0.00963358	NA	6303	1		C4025835	Abnormal nasolacrimal system morphology	1/1	23/21671	0.00106133	0.00688357	NA	1349	1
C0020500	Hyperoxaluria	1/1	49/21671	0.00226109	0.00963358	NA	6303	1		C0266361	True Hermaphroditism (disorder)	1/1	27/21671	0.0012459	0.00688357	NA	1349	1
C0016514	Foot-and-Mouth Disease	1/1	56/21671	0.0025841	0.00963358	NA	6303	1		C0014588	Epispadias	1/1	30/21671	0.00138434	0.00688357	NA	1349	1
C0220726	Diastrophic dysplasia	1/1	56/21671	0.0025841	0.00963358	NA	6303	1		C3697248	Short lower third of face	1/1	33/21671	0.00152277	0.00688357	NA	1349	1
C1701940	Pneumonia, Ventilator-Associated	1/1	56/21671	0.0025841	0.00963358	NA	6303	1		C0035313	Retinal Dysplasia	1/1	34/21671	0.00156892	0.00688357	NA	1349	1
C0022595	Keratosis Follicularis	1/1	57/21671	0.00263024	0.00963358	NA	6303	1		C1838705	Anteriorly placed anus	1/1	34/21671	0.00156892	0.00688357	NA	1349	1
C0014061	Tick-Borne Encephalitis	1/1	59/21671	0.00272253	0.00963358	NA	6303	1		C0013528	Echolalia	1/1	39/21671	0.00179964	0.00688357	NA	1349	1
C0345958	Large cell carcinoma of lung	1/1	67/21671	0.00309169	0.00994993	NA	6303	1		C2675111	Abnormal eyelash morphology	1/1	39/21671	0.00179964	0.00688357	NA	1349	1
C0276275	Disease due to Parvoviridae	1/1	71/21671	0.00327627	0.00994993	NA	6303	1		C1853235	Sclerocornea	1/1	42/21671	0.00193807	0.00688357	NA	1349	1
C2931618	Gestational trophoblastic disease	1/1	75/21671	0.00346085	0.00994993	NA	6303	1		C0266399	Infantile uterus	1/1	43/21671	0.00198422	0.00688357	NA	1349	1
C0027672	Neoplastic Syndromes, Hereditary	1/1	88/21671	0.00406073	0.00406073	NA	51023	1		C0546967	Posterior embryotoxon	1/1	44/21671	0.00203036	0.00688357	NA	1349	1
C0268237	Cytochrome-c Oxidase Deficiency	1/1	65/21671	0.0029994	0.0059988	NA	28958	1		C0796070	MICROPHTHALMIA, SYNDROMIC 7	1/1	46/21671	0.00212265	0.00688357	NA	1349	1
C0155826	Chronic nasopharyngitis	1/1	12/21671	0.000553735	0.00498362	NA	8655	1		C0026884	Mutism	1/1	47/21671	0.0021688	0.00688357	NA	1349	1
C0600228	Cardiopulmonary Arrest	1/1	16/21671	0.000738314	0.00498362	NA	8655	1		C0238395	Male Pseudohermaphroditism	1/1	50/21671	0.00230723	0.00701783	NA	1349	1
C0597048	Neurogenic hypertension	1/1	18/21671	0.000830603	0.00498362	NA	8655	1		C0040961	Tricuspid Valve Insufficiency	1/1	60/21671	0.00276868	0.00774768	NA	1349	1
C0037383	Sneezing	1/1	21/21671	0.000969037	0.00498362	NA	8655	1		C0156394	Hypertrophy of clitoris	1/1	63/21671	0.00290711	0.00774768	NA	1349	1
C1336538	Supratentorial Embryonal Tumor, Not Otherwise Specified	1/1	22/21671	0.00101518	0.00498362	NA	8655	1		C0973461	Dysphasia	1/1	63/21671	0.00290711	0.00774768	NA	1349	1
C3273239	Proliferative Inflammatory Atrophy	1/1	24/21671	0.00110747	0.00498362	NA	8655	1		C1847879	X-linked dominant inheritance	1/1	65/21671	0.0029994	0.00774768	NA	1349	1
C0153601	Malignant neoplasm of penis	1/1	39/21671	0.00179964	0.00694147	NA	8655	1		C0853087	Nail abnormality	1/1	67/21671	0.00309169	0.00774768	NA	1349	1
C0221228	Comedone	1/1	53/21671	0.00244566	0.00825412	NA	8655	1		C0426848	Sacral dimple	1/1	69/21671	0.00318398	0.00774768	NA	1349	1
C0085758	Aganglionosis, Colonic	1/1	36/21671	0.00166121	0.00332241	NA	10791	1		C0162834	Hyperpigmentation	1/1	73/21671	0.00336856	0.00793241	NA	1349	1
C0853954	Corneal calcification	1/1	10/21671	0.000461446	0.00849061	NA	28956	1		C0018816	Heart Septal Defects	1/1	77/21671	0.00355314	0.00810275	NA	1349	1
C2169795	Recurrent bronchopulmonary infections	1/1	10/21671	0.000461446	0.00849061	NA	28956	1		C0431371	Absence of septum pellucidum	1/1	84/21671	0.00387615	0.00810275	NA	1349	1
C0240803	Primary cerebral lymphoma	1/1	13/21671	0.00059988	0.00849061	NA	28956	1		C0002418	Amblyopia	1/1	85/21671	0.00392229	0.00810275	NA	1349	1
C4068858	Avascular retina	1/1	19/21671	0.000876748	0.00849061	NA	28956	1		C0003537	Aphasia	1/1	86/21671	0.00396844	0.00810275	NA	1349	1
C0332447	Morphologically abnormal structure (morphologic abnormality)	1/1	20/21671	0.000922892	0.00849061	NA	28956	1		C0426421	Wide nose	1/1	87/21671	0.00401458	0.00810275	NA	1349	1
C0919909	Tonic clonic movements	1/1	22/21671	0.00101518	0.00849061	NA	28956	1		C0003119	Anophthalmos	1/1	89/21671	0.00410687	0.00810275	NA	1349	1
C3278401	Hypopigmentation of hair	1/1	23/21671	0.00106133	0.00849061	NA	28956	1		C0026266	Mitral Valve Insufficiency	1/1	94/21671	0.00433759	0.00825296	NA	1349	1
C0080024	Piebaldism	1/1	33/21671	0.00152277	0.00878594	NA	28956	1		C4021800	Abnormality of dental enamel	1/1	96/21671	0.00442988	0.00825296	NA	1349	1
C0205825	Liposarcoma, Pleomorphic	1/1	33/21671	0.00152277	0.00878594	NA	28956	1		C0424230	Motor retardation	1/1	98/21671	0.00452217	0.00825296	NA	1349	1
C1956097	Wolf-Hirschhorn Syndrome	1/1	34/21671	0.00156892	0.00878594	NA	28956	1		C0266362	Ambiguous Genitalia	1/1	109/21671	0.00502976	0.00869558	NA	1349	1
C2931038	Pancreatic carcinoma, familial	1/1	43/21671	0.00198422	0.00914373	NA	28956	1		C0026267	Mitral Valve Prolapse Syndrome	1/1	111/21671	0.00512205	0.00869558	NA	1349	1
C0205648	Adenoma, Microcystic	1/1	45/21671	0.00207651	0.00914373	NA	28956	1		C0151514	Atrophic condition of skin	1/1	111/21671	0.00512205	0.00869558	NA	1349	1
C1301363	Blastic plasmacytoid dendritic cell neoplasm	1/1	46/21671	0.00212265	0.00914373	NA	28956	1		C3665386	Abnormal vision	1/1	115/21671	0.00530663	0.00880418	NA	1349	1
C1512419	Hereditary Melanoma	1/1	50/21671	0.00230723	0.00922892	NA	28956	1		C1836735	hypopigmented skin patch	1/1	123/21671	0.00567579	0.00920739	NA	1349	1
C0221269	Pseudolymphoma	1/1	58/21671	0.00267639	0.00924835	NA	28956	1		C0041582	Ulcer	1/1	11/21671	0.000507591	0.00949261	NA	1649	1
C0026272	Mixed Connective Tissue Disease	1/1	61/21671	0.00281482	0.00924835	NA	28956	1		C1960458	Differentiation syndrome due to and following chemotherapy co-occurrent with acute promyelocytic leukemia	1/1	12/21671	0.000553735	0.00949261	NA	1649	1
C1853118	Severe congenital neutropenia	1/1	66/21671	0.00304554	0.00924835	NA	28956	1		C0206631	Lipomatous neoplasm	1/1	14/21671	0.000646025	0.00949261	NA	1649	1
C0740404	Limb defects	1/1	67/21671	0.00309169	0.00924835	NA	28956	1		C2930617	Pulmonary Fibrosis - from Asbestos Exposure	1/1	14/21671	0.000646025	0.00949261	NA	1649	1
C0340970	Congenital neutropenia	1/1	68/21671	0.00313783	0.00924835	NA	28956	1		C0235618	Proliferative glomerulonephritis	1/1	15/21671	0.000692169	0.00949261	NA	1649	1
C0677055	CARCINOMA OF VULVA	1/1	72/21671	0.00332241	0.00930275	NA	28956	1		C0677730	Aggressive Adult Non-Hodgkin Lymphoma	1/1	16/21671	0.000738314	0.00949261	NA	1649	1
C0575090	Equilibration disorder	1/1	22/21671	0.00101518	0.00507591	NA	100131187	1		C0334471	Round Cell Liposarcoma	1/1	17/21671	0.000784458	0.00949261	NA	1649	1
C4022748	Focal T2 hyperintense brainstem lesion	1/1	33/21671	0.00152277	0.00636796	NA	4728	1		C2931783	Amelogenesis imperfecta nephrocalcinosis	1/1	19/21671	0.000876748	0.00949261	NA	1649	1
C4024609	Decreased activity of mitochondrial respiratory chain	1/1	34/21671	0.00156892	0.00636796	NA	4728	1		C1260965	Lipoblastoma	1/1	20/21671	0.000922892	0.00949261	NA	1649	1
C1839888	Decreased activity of the pyruvate dehydrogenase complex	1/1	35/21671	0.00161506	0.00636796	NA	4728	1		C1706731	Adult Extraskeletal Myxoid Chondrosarcoma	1/1	23/21671	0.00106133	0.00949261	NA	1649	1
C1850597	Leigh Syndrome Due To Mitochondrial Complex II Deficiency	1/1	36/21671	0.00166121	0.00636796	NA	4728	1		C0001349	Acute-Phase Reaction	1/1	24/21671	0.00110747	0.00949261	NA	1649	1
C1850598	Leigh Syndrome due to Mitochondrial Complex III Deficiency	1/1	36/21671	0.00166121	0.00636796	NA	4728	1		C1266127	Histiocytoma, Angiomatoid Fibrous	1/1	28/21671	0.00129205	0.00949261	NA	1649	1
C1850600	Leigh Syndrome due to Mitochondrial Complex V Deficiency	1/1	36/21671	0.00166121	0.00636796	NA	4728	1		C1836923	Gastrointestinal dysmotility	1/1	28/21671	0.00129205	0.00949261	NA	1649	1
C2931891	Necrotizing encephalopathy, infantile subacute, of Leigh	1/1	36/21671	0.00166121	0.00636796	NA	4728	1		C0016952	Galactosemias	1/1	29/21671	0.00133819	0.00949261	NA	1649	1
C1839603	Proximal tubulopathy	1/1	37/21671	0.00170735	0.00636796	NA	4728	1		C0030360	Papillon-Lefevre Disease	1/1	29/21671	0.00133819	0.00949261	NA	1649	1
C1850599	Leigh Syndrome due to Mitochondrial Complex IV Deficiency	1/1	37/21671	0.00170735	0.00636796	NA	4728	1		C0860564	Retinoic acid syndrome	1/1	29/21671	0.00133819	0.00949261	NA	1649	1
C1847515	Paroxysmal involuntary eye movements	1/1	39/21671	0.00179964	0.00636796	NA	4728	1		C0205825	Liposarcoma, Pleomorphic	1/1	33/21671	0.00152277	0.00949261	NA	1649	1
C4021546	Abnormal mitochondria in muscle tissue	1/1	39/21671	0.00179964	0.00636796	NA	4728	1		C3714524	Fibromyxosarcoma	1/1	33/21671	0.00152277	0.00949261	NA	1649	1
C1838951	LEIGH SYNDROME DUE TO MITOCHONDRIAL COMPLEX I DEFICIENCY	1/1	40/21671	0.00184578	0.00636796	NA	4728	1		C0432211	Spondyloepimetaphyseal disorder	1/1	37/21671	0.00170735	0.00949261	NA	1649	1
C1838979	MITOCHONDRIAL COMPLEX I DEFICIENCY	1/1	40/21671	0.00184578	0.00636796	NA	4728	1		C1333296	Activated B-cell type diffuse large B-cell lymphoma	1/1	39/21671	0.00179964	0.00949261	NA	1649	1
C2677650	Decreased activity of mitochondrial complex I	1/1	41/21671	0.00189193	0.00636796	NA	4728	1		C0026760	Multiple Epiphyseal Dysplasia	1/1	40/21671	0.00184578	0.00949261	NA	1649	1
C0015930	Fetal Distress	1/1	44/21671	0.00203036	0.00636796	NA	4728	1		C0085183	Neoplasms, Second Primary	1/1	44/21671	0.00203036	0.00949261	NA	1649	1
C1849488	Increased serum pyruvate	1/1	45/21671	0.00207651	0.00636796	NA	4728	1		C0342302	Brittle diabetes	1/1	44/21671	0.00203036	0.00949261	NA	1649	1
C4024926	Focal T2 hyperintense basal ganglia lesion	1/1	46/21671	0.00212265	0.00636796	NA	4728	1		C4554117	Diabetes Mellitus, Sudden-Onset	1/1	44/21671	0.00203036	0.00949261	NA	1649	1
C0342776	Nicotinamide adenine dinucleotide coenzyme Q reductase deficiency	1/1	51/21671	0.00235338	0.0066679	NA	4728	1		C0796070	MICROPHTHALMIA, SYNDROMIC 7	1/1	46/21671	0.00212265	0.00949261	NA	1649	1
C1855483	Progressive spastic paraplegia	1/1	59/21671	0.00272253	0.00730785	NA	4728	1		C0003949	Asbestosis	1/1	47/21671	0.0021688	0.00949261	NA	1649	1
C1445953	Poor eye contact	1/1	73/21671	0.00336856	0.00858982	NA	4728	1		C1275278	Extraskeletal Myxoid Chondrosarcoma	1/1	50/21671	0.00230723	0.00949261	NA	1649	1
C1167918	Increased CSF lactate	1/1	87/21671	0.00401458	0.00960962	NA	4728	1		C0206651	Clear Cell Sarcoma of Soft Tissue	1/1	51/21671	0.00235338	0.00949261	NA	1649	1
C0020555	Hypertrichosis	1/1	92/21671	0.0042453	0.00960962	NA	4728	1		C0029866	Other ureteric obstruction	1/1	52/21671	0.00239952	0.00949261	NA	1649	1
C0086743	Osteoarthrosis Deformans	1/1	96/21671	0.00442988	0.00960962	NA	4728	1		C1370889	Liposarcoma, well differentiated	1/1	54/21671	0.00249181	0.00949261	NA	1649	1
C0554970	Pallor of optic disc	1/1	98/21671	0.00452217	0.00960962	NA	4728	1		C1332225	Aggressive Non-Hodgkin Lymphoma	1/1	57/21671	0.00263024	0.00949261	NA	1649	1
C0152171	Idiopathic pulmonary hypertension	1/1	161/21671	0.00742928	0.00742928	NA	6993	1		C3837958	Diabetes Mellitus, Ketosis-Prone	1/1	57/21671	0.00263024	0.00949261	NA	1649	1
C4324621	Opioid use disorder	1/1	23/21671	0.00106133	0.00636796	NA	23412	1		C0155765	Disease of capillaries	1/1	61/21671	0.00281482	0.00949261	NA	1649	1
C1266002	Non-small cell carcinoma	1/1	33/21671	0.00152277	0.00794841	NA	84525	1		C0263746	Osteoarthritis of the hand	1/1	61/21671	0.00281482	0.00949261	NA	1649	1
C0235162	Difficulty sleeping	1/1	40/21671	0.00184578	0.00794841	NA	84525	1		C0545074	Myxoid/Round Cell Liposarcoma	1/1	61/21671	0.00281482	0.00949261	NA	1649	1
C0678213	Complete hydatidiform mole	1/1	61/21671	0.00281482	0.00794841	NA	84525	1		C0278622	Adult Malignant Peripheral Nerve Sheath Tumor	1/1	62/21671	0.00286097	0.00949261	NA	1649	1
C0948201	Alloimmunisation	1/1	65/21671	0.0029994	0.00794841	NA	84525	1		C0279987	Childhood Malignant Peripheral Nerve Sheath Tumor	1/1	62/21671	0.00286097	0.00949261	NA	1649	1
C3839868	Cytogenetically normal acute myeloid leukemia	1/1	91/21671	0.00419916	0.00794841	NA	84525	1		C0027720	Nephrosis	1/1	68/21671	0.00313783	0.00949261	NA	1649	1
C0549523	Oropharynx (excludes nasopharynx)	1/1	94/21671	0.00433759	0.00794841	NA	84525	1		C0474808	Follicular neoplasm	1/1	68/21671	0.00313783	0.00949261	NA	1649	1
C1368404	Hypopharyngeal Carcinoma	1/1	103/21671	0.0047529	0.00794841	NA	84525	1		C1266129	Atypical Lipoma	1/1	70/21671	0.00323012	0.00949261	NA	1649	1
C0023646	Lichen Planus	1/1	106/21671	0.00489133	0.00794841	NA	84525	1		C0162351	Contact hypersensitivity	1/1	71/21671	0.00327627	0.00949261	NA	1649	1
C0268281	Infantile neuronal ceroid lipofuscinosis	1/1	22/21671	0.00101518	0.00761386	NA	837	1		C0343284	Chondrodysplasia	1/1	71/21671	0.00327627	0.00949261	NA	1649	1
C0085423	Gram-Negative Bacterial Infections	1/1	24/21671	0.00110747	0.00761386	NA	837	1		C3888391	Nonnuclear polymorphic congenital cataract	1/1	71/21671	0.00327627	0.00949261	NA	1649	1
C0036685	Septicaemia due to gram-negative organism, unspecified	1/1	33/21671	0.00152277	0.00761386	NA	837	1		C3873567	Peripheral neuropathy due to and following chemotherapy	1/1	72/21671	0.00332241	0.00949261	NA	1649	1
C0085395	Ureaplasma Infections	1/1	12/21671	0.000553735	0.00634488	NA	51374	1		C0042025	Urinary Stress Incontinence	1/1	79/21671	0.00364542	0.00949261	NA	1649	1
C0332447	Morphologically abnormal structure (morphologic abnormality)	1/1	20/21671	0.000922892	0.00634488	NA	51374	1		C0206634	Liposarcoma, Myxoid	1/1	79/21671	0.00364542	0.00949261	NA	1649	1
C0023092	Lassa Fever	1/1	22/21671	0.00101518	0.00634488	NA	51374	1		C0428791	Aortic valve calcification	1/1	79/21671	0.00364542	0.00949261	NA	1649	1
C0919909	Tonic clonic movements	1/1	22/21671	0.00101518	0.00634488	NA	51374	1		C0151811	Subcutaneous nodule	1/1	80/21671	0.00369157	0.00949261	NA	1649	1
C1859726	ARTERIAL TORTUOSITY SYNDROME	1/1	37/21671	0.00170735	0.00821951	NA	51374	1		C0162671	MELAS Syndrome	1/1	80/21671	0.00369157	0.00949261	NA	1649	1
C0206093	Neuroectodermal Tumors	1/1	56/21671	0.0025841	0.00821951	NA	51374	1		C0751713	Inclusion Body Myopathy, Sporadic	1/1	84/21671	0.00387615	0.00976789	NA	1649	1
C1833921	Familial medullary thyroid carcinoma	1/1	56/21671	0.0025841	0.00821951	NA	51374	1		C0342541	Precocious pubarche	1/1	30/21671	0.00138434	0.00969037	NA	4708	1
C0019104	Hemorrhagic Fevers, Viral	1/1	57/21671	0.00263024	0.00821951	NA	51374	1		C0039584	Testicular Diseases	1/1	16/21671	0.000738314	0.00747543	NA	1831	1
C0949855	Electron Transport Chain Deficiencies, Mitochondrial	1/1	10/21671	0.000461446	0.0053297	NA	4358	1		C1302772	Primary cutaneous lymphoma	1/1	19/21671	0.000876748	0.00747543	NA	1831	1
C3697716	Acute flaccid paralysis	1/1	10/21671	0.000461446	0.0053297	NA	4358	1		C1257963	Endogenous Hyperinsulinism	1/1	26/21671	0.00119976	0.00747543	NA	1831	1
C1850415	Microvesicular hepatic steatosis	1/1	11/21671	0.000507591	0.0053297	NA	4358	1		C1257964	Exogenous Hyperinsulinism	1/1	26/21671	0.00119976	0.00747543	NA	1831	1
C0878486	Arteriolosclerosis	1/1	13/21671	0.00059988	0.0053297	NA	4358	1		C1257965	Compensatory Hyperinsulinemia	1/1	30/21671	0.00138434	0.00747543	NA	1831	1
C3150620	Distal upper limb muscle weakness	1/1	13/21671	0.00059988	0.0053297	NA	4358	1		C1276146	Cutaneous lymphoma	1/1	36/21671	0.00166121	0.00747543	NA	1831	1
C0344307	Absence of pain sensation	1/1	14/21671	0.000646025	0.0053297	NA	4358	1		C0917731	Male sterility	1/1	48/21671	0.00221494	0.00763117	NA	1831	1
C0155119	Recurrent erosion of cornea	1/1	15/21671	0.000692169	0.0053297	NA	4358	1		C0031212	Personality Disorders	1/1	49/21671	0.00226109	0.00763117	NA	1831	1
C1856691	Impaired proprioception	1/1	15/21671	0.000692169	0.0053297	NA	4358	1		C0848676	Subfertility, Male	1/1	70/21671	0.00323012	0.00969037	NA	1831	1
C0030196	Pain in limb	1/1	16/21671	0.000738314	0.0053297	NA	4358	1		C4024589	Aplasia/Hypoplasia of the mandible	1/1	19/21671	0.000876748	0.00339932	NA	11337	1
C0549567	Pigmentation Disorders	1/1	16/21671	0.000738314	0.0053297	NA	4358	1		C0278061	Abnormal mental state	1/1	24/21671	0.00110747	0.00339932	NA	11337	1
C0949856	Oxidative Phosphorylation Deficiencies	1/1	18/21671	0.000830603	0.0053297	NA	4358	1		C0027889	Hereditary Sensory and Autonomic Neuropathies	1/1	25/21671	0.00115362	0.00339932	NA	11337	1
C4025614	EMG: chronic denervation signs	1/1	18/21671	0.000830603	0.0053297	NA	4358	1		C1306341	Mental handicap	1/1	26/21671	0.00119976	0.00339932	NA	11337	1
C0271682	Mixed sensory-motor polyneuropathy	1/1	20/21671	0.000922892	0.0053297	NA	4358	1		C0020071	Hereditary Sensory Autonomic Neuropathy, Type 1	1/1	32/21671	0.00147663	0.00339932	NA	11337	1
C3887485	MIGRAINE WITH OR WITHOUT AURA, SUSCEPTIBILITY TO, 1	1/1	20/21671	0.000922892	0.0053297	NA	4358	1		C0085292	Stiff-Person Syndrome	1/1	34/21671	0.00156892	0.00339932	NA	11337	1
C0241237	Difficulty standing	1/1	21/21671	0.000969037	0.0053297	NA	4358	1		C0429468	Anovulatory (finding)	1/1	55/21671	0.00253795	0.00446577	NA	11337	1
C1843920	COENZYME Q10 DEFICIENCY	1/1	21/21671	0.000969037	0.0053297	NA	4358	1		C0206692	Carcinoma, Lobular	1/1	66/21671	0.00304554	0.00446577	NA	11337	1
C4021533	Severe sensorineural hearing impairment	1/1	23/21671	0.00106133	0.00535278	NA	4358	1		C0683322	Mental impairment	1/1	67/21671	0.00309169	0.00446577	NA	11337	1
C0878575	Peripheral demyelination	1/1	27/21671	0.0012459	0.00535278	NA	4358	1		C1856689	FRIEDREICH ATAXIA 1	1/1	119/21671	0.00549121	0.00713857	NA	11337	1
C0086432	Hyalinosis, Segmental Glomerular	1/1	28/21671	0.00129205	0.00535278	NA	4358	1		C0024408	Machado-Joseph Disease	1/1	135/21671	0.00622952	0.00736216	NA	11337	1
C0205710	Alpers Syndrome (disorder)	1/1	28/21671	0.00129205	0.00535278	NA	4358	1		C0028043	Nicotine Dependence	1/1	170/21671	0.00784458	0.0084983	NA	11337	1
C1858285	Decreased number of peripheral myelinated nerve fibers	1/1	28/21671	0.00129205	0.00535278	NA	4358	1		C0553692	Brain hemorrhage	1/1	10/21671	0.000461446	0.00398382	NA	9445	1
C1836451	Distal lower limb amyotrophy	1/1	29/21671	0.00133819	0.00535278	NA	4358	1		C1861735	Dementia, familial Danish	1/1	10/21671	0.000461446	0.00398382	NA	9445	1
C0020580	Hypesthesia	1/1	33/21671	0.00152277	0.00552259	NA	4358	1		C1867773	CEREBRAL AMYLOID ANGIOPATHY, ITM2B-RELATED, 1	1/1	10/21671	0.000461446	0.00398382	NA	9445	1
C1295585	Decreased vibratory sense	1/1	33/21671	0.00152277	0.00552259	NA	4358	1		C0268393	Familial Cerebral Amyloid Angiopathy	1/1	18/21671	0.000830603	0.00398382	NA	9445	1
C4021753	Abnormality of the immune system	1/1	34/21671	0.00156892	0.00552259	NA	4358	1		C0751071	Familial Dementia	1/1	18/21671	0.000830603	0.00398382	NA	9445	1
C0342782	Depletion of mitochondrial DNA	1/1	36/21671	0.00166121	0.00562254	NA	4358	1		C0342409	Hypophysitis	1/1	19/21671	0.000876748	0.00398382	NA	9445	1
C1390474	Increased susceptibility to fractures	1/1	42/21671	0.00193807	0.00631669	NA	4358	1		C0740340	Amyloidosis, Familial	1/1	19/21671	0.000876748	0.00398382	NA	9445	1
C0240421	Progressive muscle weakness	1/1	44/21671	0.00203036	0.00638114	NA	4358	1		C1510489	Cerebral Amyloid Angiopathy, Hereditary	1/1	19/21671	0.000876748	0.00398382	NA	9445	1
C1136179	Hammer Toe	1/1	46/21671	0.00212265	0.00641857	NA	4358	1		C0085400	Neurofibrillary degeneration (morphologic abnormality)	1/1	21/21671	0.000969037	0.00398382	NA	9445	1
C0949857	Mitochondrial Respiratory Chain Deficiencies	1/1	49/21671	0.00226109	0.00641857	NA	4358	1		C1854838	Progressive neurologic deterioration	1/1	33/21671	0.00152277	0.00563426	NA	9445	1
C1836450	Distal lower limb muscle weakness	1/1	49/21671	0.00226109	0.00641857	NA	4358	1		C0270790	Quadriparesis	1/1	42/21671	0.00193807	0.00611801	NA	9445	1
C0427149	Gait, Drop Foot	1/1	51/21671	0.00235338	0.00647178	NA	4358	1		C0152191	Scotoma, Central	1/1	43/21671	0.00198422	0.00611801	NA	9445	1
C1836150	Gait imbalance	1/1	57/21671	0.00263024	0.00684522	NA	4358	1		C0575059	Spastic tetraparesis	1/1	50/21671	0.00230723	0.00656673	NA	9445	1
C0270921	Axonal neuropathy	1/1	59/21671	0.00272253	0.00684522	NA	4358	1		C0852283	Respiratory Distress Syndrome	1/1	58/21671	0.00267639	0.00707331	NA	9445	1
C1859236	Prolonged neonatal jaundice	1/1	59/21671	0.00272253	0.00684522	NA	4358	1		C0085220	Cerebral Amyloid Angiopathy	1/1	65/21671	0.0029994	0.00739852	NA	9445	1
C1261430	Fasting blood sugar result	1/1	65/21671	0.0029994	0.00733187	NA	4358	1		C0234376	Action Tremor	1/1	95/21671	0.00438374	0.00984238	NA	9445	1
C0022283	Incontinentia Pigmenti Achromians	1/1	67/21671	0.00309169	0.00735321	NA	4358	1		C0554970	Pallor of optic disc	1/1	98/21671	0.00452217	0.00984238	NA	9445	1
C1866141	Foot dorsiflexor weakness	1/1	70/21671	0.00323012	0.0073926	NA	4358	1		C0575090	Equilibration disorder	1/1	22/21671	0.00101518	0.00507591	NA	100131187	1
C0014550	Myoclonic Epilepsy	1/1	71/21671	0.00327627	0.0073926	NA	4358	1		C4024609	Decreased activity of mitochondrial respiratory chain	1/1	34/21671	0.00156892	0.0059988	NA	55967	1
C0856863	Broad-based gait	1/1	75/21671	0.00346085	0.00761386	NA	4358	1		C1839888	Decreased activity of the pyruvate dehydrogenase complex	1/1	35/21671	0.00161506	0.0059988	NA	55967	1
C3887638	Failure to thrive in infant	1/1	81/21671	0.00373771	0.00802241	NA	4358	1		C1850597	Leigh Syndrome Due To Mitochondrial Complex II Deficiency	1/1	36/21671	0.00166121	0.0059988	NA	55967	1
C1112256	Sensorimotor neuropathy	1/1	93/21671	0.00429145	0.00885977	NA	4358	1		C1850598	Leigh Syndrome due to Mitochondrial Complex III Deficiency	1/1	36/21671	0.00166121	0.0059988	NA	55967	1
C1263857	Peripheral axonal neuropathy	1/1	94/21671	0.00433759	0.00885977	NA	4358	1		C1850600	Leigh Syndrome due to Mitochondrial Complex V Deficiency	1/1	36/21671	0.00166121	0.0059988	NA	55967	1
C0428568	Fasting blood glucose measurement	1/1	96/21671	0.00442988	0.00885977	NA	4358	1		C2931891	Necrotizing encephalopathy, infantile subacute, of Leigh	1/1	36/21671	0.00166121	0.0059988	NA	55967	1
C0040264	Tinnitus	1/1	103/21671	0.0047529	0.00929455	NA	4358	1		C1850599	Leigh Syndrome due to Mitochondrial Complex IV Deficiency	1/1	37/21671	0.00170735	0.0059988	NA	55967	1
C1848736	Distal amyotrophy	1/1	106/21671	0.00489133	0.00935733	NA	4358	1		C1838951	LEIGH SYNDROME DUE TO MITOCHONDRIAL COMPLEX I DEFICIENCY	1/1	40/21671	0.00184578	0.0059988	NA	55967	1
C0151313	Sensory neuropathy	1/1	116/21671	0.00535278	0.00989802	NA	4358	1		C4024926	Focal T2 hyperintense basal ganglia lesion	1/1	46/21671	0.00212265	0.00611878	NA	55967	1
C0427065	Distal muscle weakness	1/1	117/21671	0.00539892	0.00989802	NA	4358	1		C0342776	Nicotinamide adenine dinucleotide coenzyme Q reductase deficiency	1/1	51/21671	0.00235338	0.00611878	NA	55967	1
C0015702	Favism	1/1	11/21671	0.000507591	0.00415302	NA	4706	1		C1855483	Progressive spastic paraplegia	1/1	59/21671	0.00272253	0.00643508	NA	55967	1
C0854802	Recurrent Chronic Lymphoid Leukemia	1/1	12/21671	0.000553735	0.00415302	NA	4706	1		C0241726	Delayed ability to walk	1/1	77/21671	0.00355314	0.00769846	NA	55967	1
C0011432	Dentin Sensitivity	1/1	19/21671	0.000876748	0.00415302	NA	4706	1		C1167918	Increased CSF lactate	1/1	87/21671	0.00401458	0.00788414	NA	55967	1
C0043154	Dental White Spot	1/1	22/21671	0.00101518	0.00415302	NA	4706	1		C0020555	Hypertrichosis	1/1	92/21671	0.0042453	0.00788414	NA	55967	1
C0394005	Ataxic cerebral palsy	1/1	25/21671	0.00115362	0.00415302	NA	4706	1		C0522174	Delinquent behavior	1/1	17/21671	0.000784458	0.00782728	NA	1622	1
C0154841	Central retinal vein occlusion	1/1	38/21671	0.0017535	0.00526049	NA	4706	1		C0019154	Hepatic Vein Thrombosis	1/1	23/21671	0.00106133	0.00782728	NA	1622	1
C0431129	Adamantinous Craniopharyngioma	1/1	48/21671	0.00221494	0.00569556	NA	4706	1		C0856761	Budd-Chiari Syndrome	1/1	24/21671	0.00110747	0.00782728	NA	1622	1
C0267026	Actinic cheilitis	1/1	64/21671	0.00295326	0.00622952	NA	4706	1		C0043459	Zellweger Syndrome	1/1	36/21671	0.00166121	0.00782728	NA	1622	1
C0036916	Sexually Transmitted Diseases	1/1	75/21671	0.00346085	0.00622952	NA	4706	1		C0588008	Severe depression	1/1	46/21671	0.00212265	0.00782728	NA	1622	1
C2939465	Deficiency of glucose-6-phosphate dehydrogenase	1/1	75/21671	0.00346085	0.00622952	NA	4706	1		C0014848	Esophageal Achalasia	1/1	49/21671	0.00226109	0.00782728	NA	1622	1
C4021533	Severe sensorineural hearing impairment	1/1	23/21671	0.00106133	0.00629874	NA	5702	1		C0014850	Esophageal Atresia	1/1	59/21671	0.00272253	0.00782728	NA	1622	1
C4022738	Neurodevelopmental delay	1/1	39/21671	0.00179964	0.00629874	NA	5702	1		C0086769	Panic Attacks	1/1	59/21671	0.00272253	0.00782728	NA	1622	1
C3160886	Non ST segment elevation acute coronary syndrome	1/1	12/21671	0.000553735	0.00329934	NA	55840	1		C0023015	Language Disorders	1/1	94/21671	0.00433759	0.00964842	NA	1622	1
C1708502	Induced cataract	1/1	13/21671	0.00059988	0.00329934	NA	55840	1		C0162635	Angelman Syndrome	1/1	94/21671	0.00433759	0.00964842	NA	1622	1
C0004941	Behavioral Symptoms	1/1	45/21671	0.00207651	0.00761386	NA	55840	1		C0019151	Hepatic Encephalopathy	1/1	100/21671	0.00461446	0.00964842	NA	1622	1
C0014599	Epithelial hyperplasia	1/1	63/21671	0.00290711	0.00799455	NA	55840	1		C0085395	Ureaplasma Infections	1/1	12/21671	0.000553735	0.00634488	NA	51374	1
C3469186	HEMOCHROMATOSIS, TYPE 1	1/1	83/21671	0.00383	0.00842601	NA	55840	1		C0332447	Morphologically abnormal structure (morphologic abnormality)	1/1	20/21671	0.000922892	0.00634488	NA	51374	1
C1168327	High-Grade Prostatic Intraepithelial Neoplasia	1/1	111/21671	0.00512205	0.00939043	NA	55840	1		C0023092	Lassa Fever	1/1	22/21671	0.00101518	0.00634488	NA	51374	1
C0796074	MOHR-TRANEBJAERG SYNDROME	1/1	89/21671	0.00410687	0.00410687	NA	26521	1		C0919909	Tonic clonic movements	1/1	22/21671	0.00101518	0.00634488	NA	51374	1
C0034345	Pyruvate Dehydrogenase Complex Deficiency Disease	1/1	18/21671	0.000830603	0.00664482	NA	5162	1		C1859726	ARTERIAL TORTUOSITY SYNDROME	1/1	37/21671	0.00170735	0.00821951	NA	51374	1
C4022748	Focal T2 hyperintense brainstem lesion	1/1	33/21671	0.00152277	0.00648909	NA	4716	1		C0206093	Neuroectodermal Tumors	1/1	56/21671	0.0025841	0.00821951	NA	51374	1
C1839603	Proximal tubulopathy	1/1	37/21671	0.00170735	0.00648909	NA	4716	1		C1833921	Familial medullary thyroid carcinoma	1/1	56/21671	0.0025841	0.00821951	NA	51374	1
C1847515	Paroxysmal involuntary eye movements	1/1	39/21671	0.00179964	0.00648909	NA	4716	1		C0019104	Hemorrhagic Fevers, Viral	1/1	57/21671	0.00263024	0.00821951	NA	51374	1
C4021546	Abnormal mitochondria in muscle tissue	1/1	39/21671	0.00179964	0.00648909	NA	4716	1		C1863843	Neuronal intranuclear inclusion disease	1/1	12/21671	0.000553735	0.0094135	NA	7341	1
C1838979	MITOCHONDRIAL COMPLEX I DEFICIENCY	1/1	40/21671	0.00184578	0.00648909	NA	4716	1		C4022143	Unilateral cleft palate	1/1	12/21671	0.000553735	0.0094135	NA	7341	1
C2677650	Decreased activity of mitochondrial complex I	1/1	41/21671	0.00189193	0.00648909	NA	4716	1		C0392006	Unilateral cleft lip	1/1	14/21671	0.000646025	0.0094135	NA	7341	1
C0015930	Fetal Distress	1/1	44/21671	0.00203036	0.00648909	NA	4716	1		C1837217	Cleft lip, isolated	1/1	20/21671	0.000922892	0.0094135	NA	7341	1
C1849488	Increased serum pyruvate	1/1	45/21671	0.00207651	0.00648909	NA	4716	1		C0685787	Cleft face	1/1	23/21671	0.00106133	0.0094135	NA	7341	1
C0342776	Nicotinamide adenine dinucleotide coenzyme Q reductase deficiency	1/1	51/21671	0.00235338	0.00653715	NA	4716	1		C0268164	Primary hyperoxaluria, type I	1/1	27/21671	0.0012459	0.0094135	NA	7341	1
C1445953	Poor eye contact	1/1	73/21671	0.00336856	0.00842139	NA	4716	1		C0271694	Familial partial lipodystrophy	1/1	28/21671	0.00129205	0.0094135	NA	7341	1
C1167918	Increased CSF lactate	1/1	87/21671	0.00401458	0.00912405	NA	4716	1		C0271986	delta beta^0^ Thalassemia	1/1	10/21671	0.000461446	0.0084948	NA	5694	1
C0554970	Pallor of optic disc	1/1	98/21671	0.00452217	0.00942119	NA	4716	1		C0271985	Delta-Beta Thalassemia	1/1	12/21671	0.000553735	0.0084948	NA	5694	1
C0029132	Disorder of the optic nerve	1/1	112/21671	0.0051682	0.00993884	NA	4716	1		C0268647	Lysinuric Protein Intolerance	1/1	21/21671	0.000969037	0.0084948	NA	5694	1
C0162670	Mitochondrial Myopathies	1/1	121/21671	0.0055835	0.00997053	NA	4716	1		C0272139	Erythrocytosis due to low atmospheric pressure	1/1	25/21671	0.00115362	0.0084948	NA	5694	1
C0271986	delta beta^0^ Thalassemia	1/1	10/21671	0.000461446	0.0084948	NA	5694	1		C0019025	Hemoglobin F Disease	1/1	27/21671	0.0012459	0.0084948	NA	5694	1
C0271985	Delta-Beta Thalassemia	1/1	12/21671	0.000553735	0.0084948	NA	5694	1		C0279543	Philadelphia chromosome positive chronic myelogenous leukemia	1/1	27/21671	0.0012459	0.0084948	NA	5694	1
C0268647	Lysinuric Protein Intolerance	1/1	21/21671	0.000969037	0.0084948	NA	5694	1		C1279296	Chronic leukemia (category)	1/1	32/21671	0.00147663	0.0084948	NA	5694	1
C0272139	Erythrocytosis due to low atmospheric pressure	1/1	25/21671	0.00115362	0.0084948	NA	5694	1		C0271994	Hereditary persistence of fetal hemoglobin thalassemia	1/1	35/21671	0.00161506	0.0084948	NA	5694	1
C0019025	Hemoglobin F Disease	1/1	27/21671	0.0012459	0.0084948	NA	5694	1		C0349637	Common acute lymphoblastic leukemia	1/1	43/21671	0.00198422	0.0084948	NA	5694	1
C0279543	Philadelphia chromosome positive chronic myelogenous leukemia	1/1	27/21671	0.0012459	0.0084948	NA	5694	1		C0085183	Neoplasms, Second Primary	1/1	44/21671	0.00203036	0.0084948	NA	5694	1
C1279296	Chronic leukemia (category)	1/1	32/21671	0.00147663	0.0084948	NA	5694	1		C0023464	Acute biphenotypic leukemia	1/1	45/21671	0.00207651	0.0084948	NA	5694	1
C0271994	Hereditary persistence of fetal hemoglobin thalassemia	1/1	35/21671	0.00161506	0.0084948	NA	5694	1		C0003969	Ascorbic Acid Deficiency	1/1	10/21671	0.000461446	0.00968246	NA	373156	1
C0349637	Common acute lymphoblastic leukemia	1/1	43/21671	0.00198422	0.0084948	NA	5694	1		C4287997	WHO Grade III Glioma	1/1	10/21671	0.000461446	0.00968246	NA	373156	1
C0085183	Neoplasms, Second Primary	1/1	44/21671	0.00203036	0.0084948	NA	5694	1		C0010678	Cysticercosis	1/1	12/21671	0.000553735	0.00968246	NA	373156	1
C0023464	Acute biphenotypic leukemia	1/1	45/21671	0.00207651	0.0084948	NA	5694	1		C0340170	Complicated pneumoconiosis	1/1	13/21671	0.00059988	0.00968246	NA	373156	1
C0264169	Saddle nose	1/1	10/21671	0.000461446	0.00822213	NA	4792	1		C0302332	Poisoning syndrome	1/1	14/21671	0.000646025	0.00968246	NA	373156	1
C1846006	Ectodermal dysplasia, hypohidrotic, with immune deficiency	1/1	10/21671	0.000461446	0.00822213	NA	4792	1		C0267809	Cirrhosis, Cryptogenic	1/1	15/21671	0.000692169	0.00968246	NA	373156	1
C0007762	Cerebellar Neoplasms	1/1	12/21671	0.000553735	0.00822213	NA	4792	1		C0376175	Bell Palsy	1/1	15/21671	0.000692169	0.00968246	NA	373156	1
C0152267	Hodgkin lymphoma, lymphocyte depletion	1/1	13/21671	0.00059988	0.00822213	NA	4792	1		C0949804	Polyomavirus Infections	1/1	15/21671	0.000692169	0.00968246	NA	373156	1
C1266194	Lymphocyte Rich Classical Hodgkin Lymphoma	1/1	15/21671	0.000692169	0.00822213	NA	4792	1		C0008412	Choline Deficiency	1/1	16/21671	0.000738314	0.00968246	NA	373156	1
C1854495	Recurrent infection of the gastrointestinal tract	1/1	16/21671	0.000738314	0.00822213	NA	4792	1		C2242528	Non-erosive reflux disease	1/1	17/21671	0.000784458	0.00968246	NA	373156	1
C0266037	Peg-shaped teeth	1/1	17/21671	0.000784458	0.00822213	NA	4792	1		C1863512	HYPERCHOLESTEROLEMIA, AUTOSOMAL RECESSIVE	1/1	19/21671	0.000876748	0.00968246	NA	373156	1
C3274515	Severe Bronchopulmonary Dysplasia	1/1	18/21671	0.000830603	0.00822213	NA	4792	1		C0031736	Polymorphous light eruption	1/1	20/21671	0.000922892	0.00968246	NA	373156	1
C0152266	Mixed Cellularity Hodgkin Lymphoma	1/1	19/21671	0.000876748	0.00822213	NA	4792	1		C1827377	Slow acetylator due to N-acetyltransferase enzyme variant	1/1	20/21671	0.000922892	0.00968246	NA	373156	1
C0231274	Intolerant of heat	1/1	19/21671	0.000876748	0.00822213	NA	4792	1		C0013502	Echinococcosis	1/1	21/21671	0.000969037	0.00968246	NA	373156	1
C0029607	Other emphysema	1/1	20/21671	0.000922892	0.00822213	NA	4792	1		C0015652	Fascioliasis	1/1	24/21671	0.00110747	0.00968246	NA	373156	1
C4024609	Decreased activity of mitochondrial respiratory chain	1/1	34/21671	0.00156892	0.0059988	NA	55967	1		C1333763	Gastric Cardia Carcinoma	1/1	24/21671	0.00110747	0.00968246	NA	373156	1
C1839888	Decreased activity of the pyruvate dehydrogenase complex	1/1	35/21671	0.00161506	0.0059988	NA	55967	1		C3665629	Dental fluorosis	1/1	24/21671	0.00110747	0.00968246	NA	373156	1
C1850597	Leigh Syndrome Due To Mitochondrial Complex II Deficiency	1/1	36/21671	0.00166121	0.0059988	NA	55967	1		C4046029	Mental Disorders, Severe	1/1	26/21671	0.00119976	0.00968246	NA	373156	1
C1850598	Leigh Syndrome due to Mitochondrial Complex III Deficiency	1/1	36/21671	0.00166121	0.0059988	NA	55967	1		C4553297	Cystic Echinocccosis	1/1	26/21671	0.00119976	0.00968246	NA	373156	1
C1850600	Leigh Syndrome due to Mitochondrial Complex V Deficiency	1/1	36/21671	0.00166121	0.0059988	NA	55967	1		C0036329	Schistosomiasis japonica	1/1	27/21671	0.0012459	0.00968246	NA	373156	1
C2931891	Necrotizing encephalopathy, infantile subacute, of Leigh	1/1	36/21671	0.00166121	0.0059988	NA	55967	1		C4054726	Infant Leukemia	1/1	27/21671	0.0012459	0.00968246	NA	373156	1
C1850599	Leigh Syndrome due to Mitochondrial Complex IV Deficiency	1/1	37/21671	0.00170735	0.0059988	NA	55967	1		C0259749	Autonomic neuropathy	1/1	29/21671	0.00133819	0.00968246	NA	373156	1
C1838951	LEIGH SYNDROME DUE TO MITOCHONDRIAL COMPLEX I DEFICIENCY	1/1	40/21671	0.00184578	0.0059988	NA	55967	1		C0085624	Burning sensation	1/1	30/21671	0.00138434	0.00968246	NA	373156	1
C4024926	Focal T2 hyperintense basal ganglia lesion	1/1	46/21671	0.00212265	0.00611878	NA	55967	1		C0162566	Porphyria Cutanea Tarda	1/1	30/21671	0.00138434	0.00968246	NA	373156	1
C0342776	Nicotinamide adenine dinucleotide coenzyme Q reductase deficiency	1/1	51/21671	0.00235338	0.00611878	NA	55967	1		C1260386	Glucocorticoid-remediable aldosteronism	1/1	30/21671	0.00138434	0.00968246	NA	373156	1
C1855483	Progressive spastic paraplegia	1/1	59/21671	0.00272253	0.00643508	NA	55967	1		C0585186	Cutaneous hypersensitivity	1/1	31/21671	0.00143048	0.00968246	NA	373156	1
C0241726	Delayed ability to walk	1/1	77/21671	0.00355314	0.00769846	NA	55967	1		C0016085	Filariasis	1/1	32/21671	0.00147663	0.00968246	NA	373156	1
C1167918	Increased CSF lactate	1/1	87/21671	0.00401458	0.00788414	NA	55967	1		C2750737	DIARRHEA 5, WITH TUFTING ENTEROPATHY, CONGENITAL	1/1	32/21671	0.00147663	0.00968246	NA	373156	1
C0020555	Hypertrichosis	1/1	92/21671	0.0042453	0.00788414	NA	55967	1		C0022353	Neonatal Jaundice	1/1	33/21671	0.00152277	0.00968246	NA	373156	1
C0001126	Renal tubular acidosis	1/1	52/21671	0.00239952	0.0074985	NA	51241	1		C0023643	Lichen disease	1/1	33/21671	0.00152277	0.00968246	NA	373156	1
C0268237	Cytochrome-c Oxidase Deficiency	1/1	65/21671	0.0029994	0.0074985	NA	51241	1		C0857007	Hyperbilirubinemia, Neonatal	1/1	33/21671	0.00152277	0.00968246	NA	373156	1
C0005823	Blood Pressure	1/1	109/21671	0.00502976	0.00838294	NA	51241	1		C0004698	Balkan Nephropathy	1/1	34/21671	0.00156892	0.00968246	NA	373156	1
C0153368	Malignant neoplasm of floor of mouth	1/1	11/21671	0.000507591	0.00456832	NA	11321	1		C0338437	Neurocysticercosis	1/1	34/21671	0.00156892	0.00968246	NA	373156	1
C0019269	Hermaphroditism	1/1	34/21671	0.00156892	0.00643717	NA	11321	1		C0948441	Venoocclusive disease	1/1	34/21671	0.00156892	0.00968246	NA	373156	1
C0919677	Protein C measurement	1/1	62/21671	0.00286097	0.00643717	NA	11321	1		C3150911	GASTRIC CANCER, INTESTINAL	1/1	34/21671	0.00156892	0.00968246	NA	373156	1
C1168438	Protein C antigen measurement	1/1	62/21671	0.00286097	0.00643717	NA	11321	1		C0266427	Testicular regression syndrome	1/1	37/21671	0.00170735	0.00996724	NA	373156	1
C0428568	Fasting blood glucose measurement	1/1	96/21671	0.00442988	0.00797379	NA	11321	1		C2826025	Mixed phenotype acute leukemia	1/1	37/21671	0.00170735	0.00996724	NA	373156	1
C0026640	Mouth Neoplasms	1/1	140/21671	0.00646025	0.00969037	NA	11321	1		C0238246	Hemangioma of liver	1/1	10/21671	0.000461446	0.00921518	NA	3091	1
C0038219	Status Dysraphicus	1/1	12/21671	0.000553735	0.00276868	NA	5110	1		C0279674	Small cell carcinoma of the cervix	1/1	10/21671	0.000461446	0.00921518	NA	3091	1
C0266508	Rachischisis	1/1	15/21671	0.000692169	0.00276868	NA	5110	1		C0472390	High altitude cerebral edema	1/1	10/21671	0.000461446	0.00921518	NA	3091	1
C0002902	Anencephaly	1/1	59/21671	0.00272253	0.00726009	NA	5110	1		C3536741	Discordant ventriculoarterial connection	1/1	10/21671	0.000461446	0.00921518	NA	3091	1
C0236075	Menopausal symptom	1/1	17/21671	0.000784458	0.000784458	NA	10591	1		C4331269	Sacral Chordoma	1/1	10/21671	0.000461446	0.00921518	NA	3091	1
C0018810	heart rate	1/1	36/21671	0.00166121	0.00622952	NA	144402	1		C0041582	Ulcer	1/1	11/21671	0.000507591	0.00921518	NA	3091	1
C0008810	Circadian Rhythms	1/1	45/21671	0.00207651	0.00622952	NA	144402	1		C0276655	Infection by Aspergillus fumigatus	1/1	11/21671	0.000507591	0.00921518	NA	3091	1
C1821417	RESTING HEART RATE	1/1	80/21671	0.00369157	0.00738314	NA	144402	1		C0340630	Aortic Aneurysm, Thoracoabdominal	1/1	11/21671	0.000507591	0.00921518	NA	3091	1
C3839280	High grade serous carcinoma	1/1	118/21671	0.00544506	0.0081676	NA	144402	1		C1857355	Leigh syndrome , French Canadian type	1/1	11/21671	0.000507591	0.00921518	NA	3091	1
C0162534	Prion Diseases	1/1	175/21671	0.00807531	0.00913663	NA	144402	1		C0442887	Septal hypertrophy	1/1	12/21671	0.000553735	0.00921518	NA	3091	1
C0003886	Arthrogryposis	1/1	198/21671	0.00913663	0.00913663	NA	144402	1		C4726609	Resectable Pancreatic Ductal Adenocarcinoma	1/1	12/21671	0.000553735	0.00921518	NA	3091	1
C0086651	Mucopolysaccharidosis, MPS-IV-A	1/1	19/21671	0.000876748	0.00643717	NA	51693	1		C0151970	Ulcer of esophagus	1/1	13/21671	0.00059988	0.00921518	NA	3091	1
C0035410	Rhabdomyolysis	1/1	36/21671	0.00166121	0.00643717	NA	51693	1		C0162531	Hereditary Coproporphyria	1/1	13/21671	0.00059988	0.00921518	NA	3091	1
C0034372	Quadriplegia	1/1	57/21671	0.00263024	0.00643717	NA	51693	1		C0178540	Cerebral Hypoxia-Ischemia	1/1	13/21671	0.00059988	0.00921518	NA	3091	1
C1847514	Postnatal microcephaly	1/1	62/21671	0.00286097	0.00643717	NA	51693	1		C0206725	Subependymal Glioma	1/1	13/21671	0.00059988	0.00921518	NA	3091	1
C1277241	Delayed myelination	1/1	112/21671	0.0051682	0.00930275	NA	51693	1		C0678356	alcohol effect	1/1	13/21671	0.00059988	0.00921518	NA	3091	1
C0522174	Delinquent behavior	1/1	17/21671	0.000784458	0.00782728	NA	1622	1		C0920715	Myocardial hypoxia	1/1	13/21671	0.00059988	0.00921518	NA	3091	1
C0019154	Hepatic Vein Thrombosis	1/1	23/21671	0.00106133	0.00782728	NA	1622	1		C1335299	Pancreatic Adenosquamous Carcinoma	1/1	13/21671	0.00059988	0.00921518	NA	3091	1
C0856761	Budd-Chiari Syndrome	1/1	24/21671	0.00110747	0.00782728	NA	1622	1		C3887678	Central Nervous System Embryonal Tumor, Not Otherwise Specified	1/1	13/21671	0.00059988	0.00921518	NA	3091	1
C0043459	Zellweger Syndrome	1/1	36/21671	0.00166121	0.00782728	NA	1622	1		C0265808	Cyanotic congenital heart disease	1/1	14/21671	0.000646025	0.00921518	NA	3091	1
C0588008	Severe depression	1/1	46/21671	0.00212265	0.00782728	NA	1622	1		C0271066	Choroidal retinal neovascularization	1/1	14/21671	0.000646025	0.00921518	NA	3091	1
C0014848	Esophageal Achalasia	1/1	49/21671	0.00226109	0.00782728	NA	1622	1		C0346991	Secondary malignant neoplasm of omentum	1/1	14/21671	0.000646025	0.00921518	NA	3091	1
C0014850	Esophageal Atresia	1/1	59/21671	0.00272253	0.00782728	NA	1622	1		C4045968	Altitude Hypoxia	1/1	14/21671	0.000646025	0.00921518	NA	3091	1
C0086769	Panic Attacks	1/1	59/21671	0.00272253	0.00782728	NA	1622	1		C0021308	Infarction	1/1	15/21671	0.000692169	0.00921518	NA	3091	1
C0023015	Language Disorders	1/1	94/21671	0.00433759	0.00964842	NA	1622	1		C0162529	Colitis, Ischemic	1/1	15/21671	0.000692169	0.00921518	NA	3091	1
C0162635	Angelman Syndrome	1/1	94/21671	0.00433759	0.00964842	NA	1622	1		C0206740	Calcifying Odontogenic Cyst	1/1	15/21671	0.000692169	0.00921518	NA	3091	1
C0019151	Hepatic Encephalopathy	1/1	100/21671	0.00461446	0.00964842	NA	1622	1		C0877438	Non-ischemic cardiomyopathy	1/1	15/21671	0.000692169	0.00921518	NA	3091	1
										C1333993	hereditary paraganglioma	1/1	15/21671	0.000692169	0.00921518	NA	3091	1
NCG										C1334978	Non-Hereditary Clear Cell Renal Cell Carcinoma	1/1	15/21671	0.000692169	0.00921518	NA	3091	1
ID	Description	GeneRatio	BgRatio	pvalue	p.adjust	qvalue	geneID	Count		C4331229	Recurrent Glioma	1/1	15/21671	0.000692169	0.00921518	NA	3091	1
non-clear_cell_renal_cancer	non-clear_cell_renal_cancer	1/1	17/3177	0.00535096	0.00535096	NA	5162	1		C0005122	Beriberi	1/1	16/21671	0.000738314	0.00921518	NA	3091	1
										C0334233	Pleomorphic carcinoma	1/1	16/21671	0.000738314	0.00921518	NA	3091	1
										C0346010	Multiple fibrofolliculomas	1/1	16/21671	0.000738314	0.00921518	NA	3091	1
										C3898877	hormone-resistant prostate cancer	1/1	16/21671	0.000738314	0.00921518	NA	3091	1
										C0039841	Thiamine Deficiency	1/1	17/21671	0.000784458	0.00921518	NA	3091	1
										C0152264	Familial erythrocytosis	1/1	17/21671	0.000784458	0.00921518	NA	3091	1
										C0231311	Jet Lag Syndrome	1/1	17/21671	0.000784458	0.00921518	NA	3091	1
										C0268095	Keshan disease	1/1	17/21671	0.000784458	0.00921518	NA	3091	1
										C0268579	Propionic acidemia	1/1	17/21671	0.000784458	0.00921518	NA	3091	1
										C1336078	Papillary renal cell carcinoma, sporadic	1/1	17/21671	0.000784458	0.00921518	NA	3091	1
										C1367536	Nasopharyngeal Angiofibroma	1/1	17/21671	0.000784458	0.00921518	NA	3091	1
										C4722524	Blood Vessel Tumors	1/1	17/21671	0.000784458	0.00921518	NA	3091	1
										C4749274	Chuvash erythrocytosis	1/1	17/21671	0.000784458	0.00921518	NA	3091	1
										C0553707	Malignant epithelioma	1/1	18/21671	0.000830603	0.00921518	NA	3091	1
										C0022806	Kwashiorkor	1/1	19/21671	0.000876748	0.00921518	NA	3091	1
										C0206735	Melanoma, Amelanotic	1/1	19/21671	0.000876748	0.00921518	NA	3091	1
										C4518333	Clear cell papillary renal cell carcinoma	1/1	19/21671	0.000876748	0.00921518	NA	3091	1
										C0085696	Chronic prostatitis	1/1	20/21671	0.000922892	0.00921518	NA	3091	1
										C4721508	Hamman-Rich Disease	1/1	20/21671	0.000922892	0.00921518	NA	3091	1
										C0238284	Acute mountain sickness	1/1	21/21671	0.000969037	0.00921518	NA	3091	1
										C4551504	Oculocutaneous albinism type 1A	1/1	21/21671	0.000969037	0.00921518	NA	3091	1
										C0014084	Enchondromatosis	1/1	22/21671	0.00101518	0.00921518	NA	3091	1
										C0017924	Glycogen Storage Disease Type V	1/1	22/21671	0.00101518	0.00921518	NA	3091	1
										C0263725	Hemophilic arthropathy	1/1	22/21671	0.00101518	0.00921518	NA	3091	1
										C0272183	Qualitative abnormality of granulocyte	1/1	22/21671	0.00101518	0.00921518	NA	3091	1
										C0342199	Iodine deficiency syndrome	1/1	22/21671	0.00101518	0.00921518	NA	3091	1
										C0751560	Malignant neoplasm tonsil	1/1	22/21671	0.00101518	0.00921518	NA	3091	1
										C0029445	Bone necrosis	1/1	23/21671	0.00106133	0.00921518	NA	3091	1
										C0037856	Spermatic Cord Torsion	1/1	23/21671	0.00106133	0.00921518	NA	3091	1
										C0238478	Transient erythroblastopenia of childhood	1/1	23/21671	0.00106133	0.00921518	NA	3091	1
										C0558355	Tonsillar Carcinoma	1/1	23/21671	0.00106133	0.00921518	NA	3091	1
										C1858160	CRANIOSYNOSTOSIS, TYPE 2	1/1	23/21671	0.00106133	0.00921518	NA	3091	1
										C4721952	Familial Idiopathic Pulmonary Fibrosis	1/1	23/21671	0.00106133	0.00921518	NA	3091	1
										C0001349	Acute-Phase Reaction	1/1	24/21671	0.00110747	0.00921518	NA	3091	1
										C0005686	Urinary Bladder Diseases	1/1	24/21671	0.00110747	0.00921518	NA	3091	1
										C0013366	Dyschondroplasias	1/1	24/21671	0.00110747	0.00921518	NA	3091	1
										C0274294	Chronic mountain sickness	1/1	24/21671	0.00110747	0.00921518	NA	3091	1
										C0278802	Recurrent Endometrial Cancer	1/1	24/21671	0.00110747	0.00921518	NA	3091	1
										C0349658	Trichoepithelioma	1/1	24/21671	0.00110747	0.00921518	NA	3091	1
										C1096616	Contralateral breast cancer	1/1	24/21671	0.00110747	0.00921518	NA	3091	1
										C4324298	Tumour inflammation	1/1	24/21671	0.00110747	0.00921518	NA	3091	1
										C0025205	Melanoma, Experimental	1/1	25/21671	0.00115362	0.00921518	NA	3091	1
										C0038505	Sturge-Weber Syndrome	1/1	25/21671	0.00115362	0.00921518	NA	3091	1
										C0085119	Foot Ulcer	1/1	25/21671	0.00115362	0.00921518	NA	3091	1
										C0272139	Erythrocytosis due to low atmospheric pressure	1/1	25/21671	0.00115362	0.00921518	NA	3091	1
										C0339505	Venous retinal branch occlusion	1/1	25/21671	0.00115362	0.00921518	NA	3091	1
										C0543968	Cone dysfunction syndrome	1/1	25/21671	0.00115362	0.00921518	NA	3091	1
										C1834523	ARTHROGRYPOSIS, DISTAL, TYPE 2B	1/1	25/21671	0.00115362	0.00921518	NA	3091	1
										C0750936	Intracranial Astrocytoma	1/1	26/21671	0.00119976	0.00921518	NA	3091	1
										C1449861	Micronuclei, Chromosome-Defective	1/1	26/21671	0.00119976	0.00921518	NA	3091	1
										C1449862	Micronuclei, Genotoxicant-Induced	1/1	26/21671	0.00119976	0.00921518	NA	3091	1
										C3267003	Vascular endothelial growth factor overexpression	1/1	26/21671	0.00119976	0.00921518	NA	3091	1
										C0279546	Adult Undifferentiated Pleomorphic Sarcoma	1/1	27/21671	0.0012459	0.00921518	NA	3091	1
										C3899638	Childhood Undifferentiated Pleomorphic Sarcoma	1/1	27/21671	0.0012459	0.00921518	NA	3091	1
										C0032320	Pneumoperitoneum	1/1	28/21671	0.00129205	0.00921518	NA	3091	1
										C0338070	Childhood Cerebral Astrocytoma	1/1	28/21671	0.00129205	0.00921518	NA	3091	1
										C0028879	Odontogenic Cysts	1/1	29/21671	0.00133819	0.00921518	NA	3091	1
										C0334580	Protoplasmic astrocytoma	1/1	29/21671	0.00133819	0.00921518	NA	3091	1
										C0677865	Brain Stem Glioma	1/1	29/21671	0.00133819	0.00921518	NA	3091	1
										C4551637	Erythrocytosis familial, 1	1/1	29/21671	0.00133819	0.00921518	NA	3091	1
										C0011428	Dentigerous Cyst	1/1	30/21671	0.00138434	0.00921518	NA	3091	1
										C0149781	Spontaneous pneumothorax	1/1	30/21671	0.00138434	0.00921518	NA	3091	1
										C0547065	Mixed oligoastrocytoma	1/1	30/21671	0.00138434	0.00921518	NA	3091	1
										C0311245	Congenital cystic kidney disease	1/1	31/21671	0.00143048	0.00921518	NA	3091	1
										C0600518	Choroidal Neovascularization	1/1	31/21671	0.00143048	0.00921518	NA	3091	1
										C1856184	HEMIHYPERPLASIA, ISOLATED	1/1	31/21671	0.00143048	0.00921518	NA	3091	1
										C0018922	hemangiopericytoma	1/1	32/21671	0.00147663	0.00921518	NA	3091	1
										C0027814	Neuritis, Autoimmune, Experimental	1/1	32/21671	0.00147663	0.00921518	NA	3091	1
										C0235272	Retinal damage	1/1	32/21671	0.00147663	0.00921518	NA	3091	1
										C0280302	Squamous cell carcinoma of lip	1/1	32/21671	0.00147663	0.00921518	NA	3091	1
										C0334582	Fibrillary Astrocytoma	1/1	32/21671	0.00147663	0.00921518	NA	3091	1
										C0600142	Hot flushes	1/1	32/21671	0.00147663	0.00921518	NA	3091	1
										C0746731	Acute myocardial ischemia	1/1	32/21671	0.00147663	0.00921518	NA	3091	1
										C0750935	Cerebral Astrocytoma	1/1	32/21671	0.00147663	0.00921518	NA	3091	1
										C4552513	Temporomandibular joint osteoarthritis	1/1	32/21671	0.00147663	0.00921518	NA	3091	1
										C0151942	Arterial thrombosis	1/1	33/21671	0.00152277	0.00921518	NA	3091	1
										C0266568	Persistent Hyperplastic Primary Vitreous	1/1	33/21671	0.00152277	0.00921518	NA	3091	1
										C3281200	LEUKOENCEPHALOPATHY, BRAIN CALCIFICATIONS, AND CYSTS	1/1	33/21671	0.00152277	0.00921518	NA	3091	1
										C0751038	Cockayne Syndrome, Type II	1/1	34/21671	0.00156892	0.00921518	NA	3091	1
										C1314694	Astrocytoma, low grade	1/1	34/21671	0.00156892	0.00921518	NA	3091	1
										C1704230	Grade I Astrocytoma	1/1	35/21671	0.00161506	0.00921518	NA	3091	1
										C0009918	Contracture of joint	1/1	36/21671	0.00166121	0.00921518	NA	3091	1
										C0342782	Depletion of mitochondrial DNA	1/1	36/21671	0.00166121	0.00921518	NA	3091	1
										C1858556	OVERLAP CONNECTIVE TISSUE DISEASE	1/1	36/21671	0.00166121	0.00921518	NA	3091	1
										C0740903	allergic symptom	1/1	37/21671	0.00170735	0.00921518	NA	3091	1
										C0014836	Escherichia coli Infections	1/1	38/21671	0.0017535	0.00921518	NA	3091	1
										C0042344	Varicose Ulcer	1/1	38/21671	0.0017535	0.00921518	NA	3091	1
										C0278652	Childhood Craniopharyngioma	1/1	38/21671	0.0017535	0.00921518	NA	3091	1
										C0278875	Adult Craniopharyngioma	1/1	38/21671	0.0017535	0.00921518	NA	3091	1
										C0280783	Juvenile Pilocytic Astrocytoma	1/1	38/21671	0.0017535	0.00921518	NA	3091	1
										C0684256	Bacterial sepsis	1/1	38/21671	0.0017535	0.00921518	NA	3091	1
										C1695782	Cerebral hypoperfusion	1/1	40/21671	0.00184578	0.00921518	NA	3091	1
										C0027719	Nephrosclerosis	1/1	41/21671	0.00189193	0.00921518	NA	3091	1
										C0030848	Peyronie Disease	1/1	41/21671	0.00189193	0.00921518	NA	3091	1
										C0152451	Chronic glomerulonephritis	1/1	41/21671	0.00189193	0.00921518	NA	3091	1
										C0391826	Lhermitte-Duclos disease	1/1	41/21671	0.00189193	0.00921518	NA	3091	1
										C1704356	Enchondroma	1/1	41/21671	0.00189193	0.00921518	NA	3091	1
										C1860224	ABLEPHARON-MACROSTOMIA SYNDROME	1/1	41/21671	0.00189193	0.00921518	NA	3091	1
										C4045991	Perihilar Cholangiocarcinoma	1/1	41/21671	0.00189193	0.00921518	NA	3091	1
										C4285910	Obstructive sleep apnea hypopnea syndrome	1/1	41/21671	0.00189193	0.00921518	NA	3091	1
										C4688007	Platinum-Resistant Ovarian Carcinoma	1/1	41/21671	0.00189193	0.00921518	NA	3091	1
										C0002991	Cutaneous Fibrous Histiocytoma	1/1	42/21671	0.00193807	0.00921518	NA	3091	1
										C0238065	Secondary Biliary Cholangitis	1/1	42/21671	0.00193807	0.00921518	NA	3091	1
										C0242387	Mandibulofacial Dysostosis	1/1	42/21671	0.00193807	0.00921518	NA	3091	1
										C1845055	ALPHA-THALASSEMIA/MENTAL RETARDATION SYNDROME, NONDELETION TYPE, X-LINKED	1/1	42/21671	0.00193807	0.00921518	NA	3091	1
										C2751898	Ventricular Fibrillation, Paroxysmal Familial, 1	1/1	42/21671	0.00193807	0.00921518	NA	3091	1
										C4551506	Paroxysmal Nonkinesigenic Dyskinesia 1	1/1	42/21671	0.00193807	0.00921518	NA	3091	1
										C4551595	Biliary Cirrhosis, Primary, 1	1/1	42/21671	0.00193807	0.00921518	NA	3091	1
										C0005697	Neurogenic Urinary Bladder	1/1	43/21671	0.00198422	0.00921518	NA	3091	1
										C0333293	Healing ulcer	1/1	43/21671	0.00198422	0.00921518	NA	3091	1
										C0205768	Subependymal Giant Cell Astrocytoma	1/1	44/21671	0.00203036	0.00921518	NA	3091	1
										C1536999	cancer angiogenesis	1/1	44/21671	0.00203036	0.00921518	NA	3091	1
										C0032051	Placental Insufficiency	1/1	45/21671	0.00207651	0.00921518	NA	3091	1
										C0334581	Gemistocytic astrocytoma	1/1	45/21671	0.00207651	0.00921518	NA	3091	1
										C1708566	Invasive Prostate Carcinoma	1/1	45/21671	0.00207651	0.00921518	NA	3091	1
										C1519678	Tumor Expansion	1/1	46/21671	0.00212265	0.00921518	NA	3091	1
										C1709457	Papillary Thyroid Microcarcinoma	1/1	46/21671	0.00212265	0.00921518	NA	3091	1
										C1868193	PNEUMOTHORAX, PRIMARY SPONTANEOUS	1/1	46/21671	0.00212265	0.00921518	NA	3091	1
										C0158570	Vascular anomaly	1/1	47/21671	0.0021688	0.00921518	NA	3091	1
										C0271055	Rhegmatogenous retinal detachment	1/1	47/21671	0.0021688	0.00921518	NA	3091	1
										C0393639	Hashimoto's encephalitis	1/1	47/21671	0.0021688	0.00921518	NA	3091	1
										C1510420	Cavitation	1/1	47/21671	0.0021688	0.00921518	NA	3091	1
										C2215101	Acute cerebral ischemia	1/1	47/21671	0.0021688	0.00921518	NA	3091	1
										C2960127	Heart failure with normal ejection fraction	1/1	47/21671	0.0021688	0.00921518	NA	3091	1
										C0010246	Coxsackievirus Infections	1/1	48/21671	0.00221494	0.00921518	NA	3091	1
										C0040425	Tonsillitis	1/1	48/21671	0.00221494	0.00921518	NA	3091	1
										C0268135	Xeroderma pigmentosum, group A	1/1	48/21671	0.00221494	0.00921518	NA	3091	1
										C0280232	stage, cervical cancer	1/1	48/21671	0.00221494	0.00921518	NA	3091	1
										C0699753	Cancer Relapse	1/1	48/21671	0.00221494	0.00921518	NA	3091	1
										C0003851	Arteriosclerosis Obliterans	1/1	49/21671	0.00226109	0.00921518	NA	3091	1
										C0011127	Pressure Ulcer	1/1	49/21671	0.00226109	0.00921518	NA	3091	1
										C0221032	Familial generalized lipodystrophy	1/1	49/21671	0.00226109	0.00921518	NA	3091	1
										C0221775	Lumbar disc disease	1/1	49/21671	0.00226109	0.00921518	NA	3091	1
										C1318973	Staphylococcus aureus infection	1/1	49/21671	0.00226109	0.00921518	NA	3091	1
										C0033822	Pseudomyxoma Peritonei	1/1	50/21671	0.00230723	0.00921518	NA	3091	1
										C0206702	Klatskin Tumor	1/1	50/21671	0.00230723	0.00921518	NA	3091	1
										C0242706	Hyperoxia	1/1	50/21671	0.00230723	0.00921518	NA	3091	1
										C0263874	Degeneration of lumbar intervertebral disc	1/1	50/21671	0.00230723	0.00921518	NA	3091	1
										C1691228	Cystic Kidney Diseases	1/1	50/21671	0.00230723	0.00921518	NA	3091	1
										C3163918	Tumor thrombus	1/1	50/21671	0.00230723	0.00921518	NA	3091	1
										C4551538	refractory multiple myeloma	1/1	50/21671	0.00230723	0.00921518	NA	3091	1
										C0027149	Myxoma	1/1	51/21671	0.00235338	0.00921518	NA	3091	1
										C0341038	Jaw Keratocyst	1/1	51/21671	0.00235338	0.00921518	NA	3091	1
										C0342776	Nicotinamide adenine dinucleotide coenzyme Q reductase deficiency	1/1	51/21671	0.00235338	0.00921518	NA	3091	1
										C0856727	Cholesterol gallstones	1/1	51/21671	0.00235338	0.00921518	NA	3091	1
										C1262048	Glial scar	1/1	51/21671	0.00235338	0.00921518	NA	3091	1
										C1535510	ADENOMAS AND ADENOCARCINOMAS	1/1	51/21671	0.00235338	0.00921518	NA	3091	1
										C4721779	Ovarian cancer stage IV	1/1	51/21671	0.00235338	0.00921518	NA	3091	1
										C2613439	Extramedullary Hematopoiesis (disorder)	1/1	52/21671	0.00239952	0.00934338	NA	3091	1
										C0279651	Gallbladder adenocarcinoma	1/1	53/21671	0.00244566	0.00941784	NA	3091	1
										C4725091	metastatic intraocular melanoma	1/1	53/21671	0.00244566	0.00941784	NA	3091	1
										C0263912	Rotator cuff syndrome	1/1	54/21671	0.00249181	0.00954281	NA	3091	1
										C0158986	Neonatal hypoglycemia	1/1	55/21671	0.00253795	0.00961388	NA	3091	1
										C1849157	Resistance to Insulin-Like Growth Factor I	1/1	55/21671	0.00253795	0.00961388	NA	3091	1
										C0340100	High altitude pulmonary edema	1/1	56/21671	0.0025841	0.00968007	NA	3091	1
										C1719495	Aggressive periodontitis, generalized	1/1	56/21671	0.0025841	0.00968007	NA	3091	1
										C0221269	Pseudolymphoma	1/1	58/21671	0.00267639	0.00968007	NA	3091	1
										C0346989	Secondary malignant neoplasm of peritoneum	1/1	58/21671	0.00267639	0.00968007	NA	3091	1
										C2931367	Thyroid cancer, follicular	1/1	58/21671	0.00267639	0.00968007	NA	3091	1
										C0020488	Hypernatremia	1/1	59/21671	0.00272253	0.00968007	NA	3091	1
										C1708604	Keratocystic Odontogenic Tumor	1/1	59/21671	0.00272253	0.00968007	NA	3091	1
										C0021775	Intermittent Claudication	1/1	60/21671	0.00276868	0.00968007	NA	3091	1
										C0024620	Primary Malignant Liver Neoplasm	1/1	60/21671	0.00276868	0.00968007	NA	3091	1
										C0037926	Compression of spinal cord	1/1	60/21671	0.00276868	0.00968007	NA	3091	1
										C0040761	Transposition of Great Vessels	1/1	61/21671	0.00281482	0.00968007	NA	3091	1
										C0155765	Disease of capillaries	1/1	61/21671	0.00281482	0.00968007	NA	3091	1
										C0206657	Alveolar Soft Part Sarcoma	1/1	61/21671	0.00281482	0.00968007	NA	3091	1
										C1708350	Hereditary Leiomyomatosis and Renal Cell Cancer	1/1	61/21671	0.00281482	0.00968007	NA	3091	1
										C3178782	Aortic Stiffness	1/1	61/21671	0.00281482	0.00968007	NA	3091	1
										C0040411	Tongue Neoplasms	1/1	62/21671	0.00286097	0.00968007	NA	3091	1
										C0278622	Adult Malignant Peripheral Nerve Sheath Tumor	1/1	62/21671	0.00286097	0.00968007	NA	3091	1
										C0279987	Childhood Malignant Peripheral Nerve Sheath Tumor	1/1	62/21671	0.00286097	0.00968007	NA	3091	1
										C0741916	Cardiac defects	1/1	62/21671	0.00286097	0.00968007	NA	3091	1
										C1136085	Monoclonal Gammapathies	1/1	62/21671	0.00286097	0.00968007	NA	3091	1
										C1167791	Skin toxicity	1/1	62/21671	0.00286097	0.00968007	NA	3091	1
										C2936258	Peri-Implantitis	1/1	62/21671	0.00286097	0.00968007	NA	3091	1
										C0034543	Radicular Cyst	1/1	63/21671	0.00290711	0.00969501	NA	3091	1
										C0034735	Raynaud Phenomenon	1/1	63/21671	0.00290711	0.00969501	NA	3091	1
										C1519176	Salivary Gland Pleomorphic Adenoma	1/1	63/21671	0.00290711	0.00969501	NA	3091	1
										C0010276	Craniopharyngioma	1/1	64/21671	0.00295326	0.00975554	NA	3091	1
										C4721509	Usual Interstitial Pneumonia	1/1	64/21671	0.00295326	0.00975554	NA	3091	1
										C0000744	Abetalipoproteinemia	1/1	65/21671	0.0029994	0.00981494	NA	3091	1
										C0238644	Anemia, severe	1/1	65/21671	0.0029994	0.00981494	NA	3091	1
										C0004626	Pneumonia, Bacterial	1/1	66/21671	0.00304554	0.00987323	NA	3091	1
										C0022354	Jaundice, Obstructive	1/1	66/21671	0.00304554	0.00987323	NA	3091	1
										C0005694	Bladder neck obstruction	1/1	67/21671	0.00309169	0.0098849	NA	3091	1
										C0027668	Neoplasms, Vascular Tissue	1/1	67/21671	0.00309169	0.0098849	NA	3091	1
										C3854173	Pre-renal acute kidney injury	1/1	67/21671	0.00309169	0.0098849	NA	3091	1
										C1304508	Spindle cell hemangioma	1/1	68/21671	0.00313783	0.00998662	NA	3091	1
										C1281931	Obstruction of nasolacrimal duct	1/1	12/21671	0.000553735	0.00540551	NA	55505	1
										C1846142	HOYERAAL-HREIDARSSON SYNDROME	1/1	16/21671	0.000738314	0.00540551	NA	55505	1
										C0014866	Esophageal Stenosis	1/1	17/21671	0.000784458	0.00540551	NA	55505	1
										C0239804	White hair	1/1	18/21671	0.000830603	0.00540551	NA	55505	1
										C4020958	Rough bone trabeculation	1/1	19/21671	0.000876748	0.00540551	NA	55505	1
										C3814530	Skin Vesicle	1/1	20/21671	0.000922892	0.00540551	NA	55505	1
										C4551650	Esophageal Stricture	1/1	20/21671	0.000922892	0.00540551	NA	55505	1
										C1856749	Aplastic/hypoplastic toenail	1/1	23/21671	0.00106133	0.00540551	NA	55505	1
										C4025838	Abnormality of the pharynx	1/1	23/21671	0.00106133	0.00540551	NA	55505	1
										C0152227	Excessive tearing	1/1	26/21671	0.00119976	0.00540551	NA	55505	1
										C4011556	Abnormal eyebrow morphology	1/1	29/21671	0.00133819	0.00540551	NA	55505	1
										C4024737	Aplasia/Hypoplasia of the skin	1/1	29/21671	0.00133819	0.00540551	NA	55505	1
										C1855204	Cellular immunodeficiency	1/1	30/21671	0.00138434	0.00540551	NA	55505	1
										C4025900	Abnormality of female internal genitalia	1/1	31/21671	0.00143048	0.00540551	NA	55505	1
										C0263498	Premature canities	1/1	33/21671	0.00152277	0.00540551	NA	55505	1
										C2675111	Abnormal eyelash morphology	1/1	39/21671	0.00179964	0.00540551	NA	55505	1
										C0266039	Taurodontism	1/1	40/21671	0.00184578	0.00540551	NA	55505	1
										C0041974	Urethral Stenosis	1/1	41/21671	0.00189193	0.00540551	NA	55505	1
										C0085660	Aseptic necrosis	1/1	41/21671	0.00189193	0.00540551	NA	55505	1
										C3887513	Avascular necrosis	1/1	41/21671	0.00189193	0.00540551	NA	55505	1
										C4553018	Avascular Necrosis, CTCAE	1/1	41/21671	0.00189193	0.00540551	NA	55505	1
										C0005741	Blepharitis	1/1	55/21671	0.00253795	0.00593288	NA	55505	1
										C4022018	Telangiectasia of the skin	1/1	56/21671	0.0025841	0.00593288	NA	55505	1
										C0265965	Dyskeratosis Congenita	1/1	58/21671	0.00267639	0.00593288	NA	55505	1
										C1842774	Hypermelanotic macule	1/1	59/21671	0.00272253	0.00593288	NA	55505	1
										C1846821	Abnormality of coagulation	1/1	59/21671	0.00272253	0.00593288	NA	55505	1
										C0263523	Micronychia (disorder)	1/1	60/21671	0.00276868	0.00593288	NA	55505	1
										C1843300	Sparse eyelashes	1/1	60/21671	0.00276868	0.00593288	NA	55505	1
										C1855710	Bone marrow hypocellularity	1/1	64/21671	0.00295326	0.00606116	NA	55505	1
										C0027543	Avascular necrosis of bone	1/1	73/21671	0.00336856	0.00606116	NA	55505	1
										C0162834	Hyperpigmentation	1/1	73/21671	0.00336856	0.00606116	NA	55505	1
										C0427515	Neutrophil abnormality	1/1	74/21671	0.0034147	0.00606116	NA	55505	1
										C2132198	Abnormal blistering of the skin	1/1	75/21671	0.00346085	0.00606116	NA	55505	1
										C3279947	NAIL DISORDER, NONSYNDROMIC CONGENITAL, 9	1/1	77/21671	0.00355314	0.00606116	NA	55505	1
										C1834405	Nail dysplasia	1/1	78/21671	0.00359928	0.00606116	NA	55505	1
										C0040588	Tracheoesophageal Fistula	1/1	80/21671	0.00369157	0.00606116	NA	55505	1
										C0221260	Dystrophia unguium	1/1	81/21671	0.00373771	0.00606116	NA	55505	1
										C1857042	Sparse scalp hair	1/1	85/21671	0.00392229	0.00619309	NA	55505	1
										C0270685	Cerebral calcification	1/1	103/21671	0.0047529	0.00717339	NA	55505	1
										C0240340	Microdontia (disorder)	1/1	109/21671	0.00502976	0.00717339	NA	55505	1
										C1837770	Sparse hair	1/1	112/21671	0.0051682	0.00717339	NA	55505	1
										C3495676	Anorectal Malformations	1/1	112/21671	0.0051682	0.00717339	NA	55505	1
										C0240310	Hypoplasia of the maxilla	1/1	113/21671	0.00521434	0.00717339	NA	55505	1
										C0020458	Hyperhidrosis disorder	1/1	114/21671	0.00526049	0.00717339	NA	55505	1
										C1836735	hypopigmented skin patch	1/1	123/21671	0.00567579	0.0074032	NA	55505	1
										C3805574	Increased fracture rate	1/1	123/21671	0.00567579	0.0074032	NA	55505	1
										C0023532	Leukoplakia, Oral	1/1	144/21671	0.00664482	0.00848276	NA	55505	1
										C0037299	Skin Ulcer	1/1	151/21671	0.00696784	0.0087098	NA	55505	1
										C4551675	Keratoderma, Palmoplantar	1/1	165/21671	0.00761386	0.0093231	NA	55505	1
										C1963165	Malabsorption, CTCAE	1/1	175/21671	0.00807531	0.00950036	NA	55505	1
										C3714745	Malabsorption	1/1	175/21671	0.00807531	0.00950036	NA	55505	1
										C0030442	Progressive bulbar palsy	1/1	10/21671	0.000461446	0.00848394	NA	6647	1
										C0241423	Atrophy of tongue	1/1	10/21671	0.000461446	0.00848394	NA	6647	1
										C0472381	Posterior Circulation Transient Ischemic Attack	1/1	10/21671	0.000461446	0.00848394	NA	6647	1
										C0751019	Carotid Circulation Transient Ischemic Attack	1/1	10/21671	0.000461446	0.00848394	NA	6647	1
										C0751020	Transient Ischemic Attack, Vertebrobasilar Circulation	1/1	10/21671	0.000461446	0.00848394	NA	6647	1
										C0751021	Crescendo Transient Ischemic Attacks	1/1	10/21671	0.000461446	0.00848394	NA	6647	1
										C0751022	Brain Stem Ischemia, Transient	1/1	10/21671	0.000461446	0.00848394	NA	6647	1
										C1527335	Transient Ischemic Attack, Anterior Circulation	1/1	10/21671	0.000461446	0.00848394	NA	6647	1
										C3714618	Primary Hyperthyroidism	1/1	10/21671	0.000461446	0.00848394	NA	6647	1
										C0850024	Gluten sensitivity	1/1	11/21671	0.000507591	0.00848394	NA	6647	1
										C4721845	Marfan Syndrome, Type I	1/1	11/21671	0.000507591	0.00848394	NA	6647	1
										C0018609	Hartnup Disease	1/1	12/21671	0.000553735	0.00848394	NA	6647	1
										C0042267	Vaginitis	1/1	12/21671	0.000553735	0.00848394	NA	6647	1
										C0205858	General Paralysis	1/1	12/21671	0.000553735	0.00848394	NA	6647	1
										C0231698	Gait, Scissors	1/1	12/21671	0.000553735	0.00848394	NA	6647	1
										C0236048	Polyposis, Gastric	1/1	12/21671	0.000553735	0.00848394	NA	6647	1
										C0393911	Pure Autonomic Failure	1/1	12/21671	0.000553735	0.00848394	NA	6647	1
										C4476793	Abnormal cell morphology	1/1	12/21671	0.000553735	0.00848394	NA	6647	1
										C0033790	Pseudobulbar Palsy	1/1	13/21671	0.00059988	0.00848394	NA	6647	1
										C0392678	Swallowing problem	1/1	13/21671	0.00059988	0.00848394	NA	6647	1
										C0795875	Chromosome 21 monosomy	1/1	13/21671	0.00059988	0.00848394	NA	6647	1
										C1541316	Adult Giant Cell Glioblastoma	1/1	13/21671	0.00059988	0.00848394	NA	6647	1
										C1708502	Induced cataract	1/1	13/21671	0.00059988	0.00848394	NA	6647	1
										C3888102	Frontotemporal Dementia With Motor Neuron Disease	1/1	13/21671	0.00059988	0.00848394	NA	6647	1
										C3899659	Childhood Giant Cell Glioblastoma	1/1	13/21671	0.00059988	0.00848394	NA	6647	1
										C0268314	Cholestasis-edema syndrome, Norwegian type	1/1	14/21671	0.000646025	0.00848394	NA	6647	1
										C0270948	Neurogenic Muscular Atrophy	1/1	15/21671	0.000692169	0.00848394	NA	6647	1
										C1843505	Degeneration of anterior horn cells	1/1	15/21671	0.000692169	0.00848394	NA	6647	1
										C1865384	Amyotrophy, monomelic	1/1	15/21671	0.000692169	0.00848394	NA	6647	1
										C0154671	Degenerative brain disorder	1/1	16/21671	0.000738314	0.00848394	NA	6647	1
										C0917981	Progressive Muscular Atrophy	1/1	16/21671	0.000738314	0.00848394	NA	6647	1
										C2220255	Motor disturbances	1/1	16/21671	0.000738314	0.00848394	NA	6647	1
										C4317045	Gluten intolerance	1/1	16/21671	0.000738314	0.00848394	NA	6647	1
										C0014733	Erysipelas	1/1	17/21671	0.000784458	0.00848394	NA	6647	1
										C0271742	Glucocorticoid deficiency with achalasia	1/1	17/21671	0.000784458	0.00848394	NA	6647	1
										C1136135	Water Stress	1/1	17/21671	0.000784458	0.00848394	NA	6647	1
										C0268274	Gangliosidoses, GM2	1/1	18/21671	0.000830603	0.00848394	NA	6647	1
										C3872662	Chronic active hepatitis C	1/1	18/21671	0.000830603	0.00848394	NA	6647	1
										C0154682	Lateral Sclerosis	1/1	19/21671	0.000876748	0.00848394	NA	6647	1
										C0432416	Down Syndrome, Partial Trisomy 21	1/1	19/21671	0.000876748	0.00848394	NA	6647	1
										C0432417	Trisomy 21, Meiotic Nondisjunction	1/1	19/21671	0.000876748	0.00848394	NA	6647	1
										C0751081	Trisomy 21, Mitotic Nondisjunction	1/1	19/21671	0.000876748	0.00848394	NA	6647	1
										C3825201	Mitochondrial pathology	1/1	20/21671	0.000922892	0.00848394	NA	6647	1
										C0751706	Primary Progressive Nonfluent Aphasia	1/1	21/21671	0.000969037	0.00848394	NA	6647	1
										C1096249	Calcification of the aorta	1/1	21/21671	0.000969037	0.00848394	NA	6647	1
										C1504532	Post transplant diabetes mellitus	1/1	21/21671	0.000969037	0.00848394	NA	6647	1
										C1846566	Degeneration of the lateral corticospinal tracts	1/1	21/21671	0.000969037	0.00848394	NA	6647	1
										C0524611	Cryptogenic Chronic Hepatitis	1/1	22/21671	0.00101518	0.00848394	NA	6647	1
										C2826321	Refractory Thrombocytopenia	1/1	22/21671	0.00101518	0.00848394	NA	6647	1
										C4087397	Mammary gland tumor	1/1	22/21671	0.00101518	0.00848394	NA	6647	1
										C0242526	Gonadal Dysgenesis, 45,X	1/1	23/21671	0.00106133	0.00848394	NA	6647	1
										C0268070	Hypocupremia	1/1	23/21671	0.00106133	0.00848394	NA	6647	1
										C0270764	Motor Neuron Disease, Lower	1/1	23/21671	0.00106133	0.00848394	NA	6647	1
										C0342388	Adrenocorticotropic hormone (ACTH) deficiency (disorder)	1/1	24/21671	0.00110747	0.00848394	NA	6647	1
										C0022118	Transient ischemia	1/1	25/21671	0.00115362	0.00848394	NA	6647	1
										C0234253	Rest pain	1/1	25/21671	0.00115362	0.00848394	NA	6647	1
										C1859807	AMYOTROPHIC LATERAL SCLEROSIS 2, JUVENILE (disorder)	1/1	25/21671	0.00115362	0.00848394	NA	6647	1
										C3164407	Oligoasthenozoospermia	1/1	25/21671	0.00115362	0.00848394	NA	6647	1
										C0039373	Tay-Sachs Disease	1/1	26/21671	0.00119976	0.00848394	NA	6647	1
										C0036330	Schistosomiasis mansoni	1/1	27/21671	0.0012459	0.00848394	NA	6647	1
										C0205710	Alpers Syndrome (disorder)	1/1	28/21671	0.00129205	0.00848394	NA	6647	1
										C0231688	Gait, Shuffling	1/1	28/21671	0.00129205	0.00848394	NA	6647	1
										C0030360	Papillon-Lefevre Disease	1/1	29/21671	0.00133819	0.00848394	NA	6647	1
										C0231230	Fatigability	1/1	29/21671	0.00133819	0.00848394	NA	6647	1
										C1297882	Partial Trisomy	1/1	29/21671	0.00133819	0.00848394	NA	6647	1
										C0007274	Carotid Artery Thrombosis	1/1	30/21671	0.00138434	0.00848394	NA	6647	1
										C0023886	Liver Abscess, Amebic	1/1	30/21671	0.00138434	0.00848394	NA	6647	1
										C0393554	Amyotrophic Lateral Sclerosis With Dementia	1/1	30/21671	0.00138434	0.00848394	NA	6647	1
										C1839163	THROMBOCYTOPENIA 1 (disorder)	1/1	30/21671	0.00138434	0.00848394	NA	6647	1
										C2718067	Alcoholic Steatohepatitis	1/1	30/21671	0.00138434	0.00848394	NA	6647	1
										C1096293	Macroangiopathy	1/1	31/21671	0.00143048	0.00848394	NA	6647	1
										C2748361	H5N1 influenza	1/1	31/21671	0.00143048	0.00848394	NA	6647	1
										C3542025	AMYOTROPHIC LATERAL SCLEROSIS 1, AUTOSOMAL RECESSIVE	1/1	31/21671	0.00143048	0.00848394	NA	6647	1
										C0023643	Lichen disease	1/1	33/21671	0.00152277	0.00848394	NA	6647	1
										C0149519	Chronic Persistent Hepatitis	1/1	33/21671	0.00152277	0.00848394	NA	6647	1
										C0270952	Muscular Dystrophy, Oculopharyngeal	1/1	33/21671	0.00152277	0.00848394	NA	6647	1
										C2350344	Chronic Lung Injury	1/1	33/21671	0.00152277	0.00848394	NA	6647	1
										C0043116	HMN (Hereditary Motor Neuropathy) Proximal Type I	1/1	34/21671	0.00156892	0.00848394	NA	6647	1
										C0085593	Chills	1/1	34/21671	0.00156892	0.00848394	NA	6647	1
										C1833662	INCLUSION BODY MYOPATHY WITH EARLY-ONSET PAGET DISEASE AND FRONTOTEMPORAL DEMENTIA	1/1	34/21671	0.00156892	0.00848394	NA	6647	1
										C0271801	Central hypothyroidism	1/1	35/21671	0.00161506	0.00848394	NA	6647	1
										C0752130	Spinal Cord Ischemia	1/1	35/21671	0.00161506	0.00848394	NA	6647	1
										C4011788	Behavioral variant of frontotemporal dementia	1/1	35/21671	0.00161506	0.00848394	NA	6647	1
										C0235574	Intravascular hemolysis	1/1	36/21671	0.00166121	0.00852101	NA	6647	1
										C0543859	Amyotrophic Lateral Sclerosis, Guam Form	1/1	36/21671	0.00166121	0.00852101	NA	6647	1
										C2718001	Protein Misfolding Disorders	1/1	38/21671	0.0017535	0.00862245	NA	6647	1
										C0275551	Primary bacterial peritonitis	1/1	39/21671	0.00179964	0.00862245	NA	6647	1
										C4022588	Fatigable weakness of swallowing muscles	1/1	39/21671	0.00179964	0.00862245	NA	6647	1
										C0751587	CADASIL Syndrome	1/1	40/21671	0.00184578	0.00862245	NA	6647	1
										C2931845	Neurodegeneration with brain iron accumulation (NBIA)	1/1	40/21671	0.00184578	0.00862245	NA	6647	1
										C0282126	Depression, Neurotic	1/1	41/21671	0.00189193	0.00862245	NA	6647	1
										C0391976	Pain Disorder	1/1	41/21671	0.00189193	0.00862245	NA	6647	1
										C0042928	Vocal Cord Paralysis	1/1	42/21671	0.00193807	0.00862245	NA	6647	1
										C0042961	Intestinal Volvulus	1/1	42/21671	0.00193807	0.00862245	NA	6647	1
										C0751434	Classical phenylketonuria	1/1	42/21671	0.00193807	0.00862245	NA	6647	1
										C0003493	Aortic Diseases	1/1	43/21671	0.00198422	0.00862245	NA	6647	1
										C0007370	Catalepsy	1/1	43/21671	0.00198422	0.00862245	NA	6647	1
										C0085693	Acute appendicitis NOS (disorder)	1/1	43/21671	0.00198422	0.00862245	NA	6647	1
										C1960870	Transformed migraine	1/1	43/21671	0.00198422	0.00862245	NA	6647	1
										C0238421	Selenium deficiency	1/1	44/21671	0.00203036	0.00862245	NA	6647	1
										C2718017	TDP-43 Proteinopathies	1/1	44/21671	0.00203036	0.00862245	NA	6647	1
										C0004045	Asphyxia Neonatorum	1/1	45/21671	0.00207651	0.00862245	NA	6647	1
										C0004941	Behavioral Symptoms	1/1	45/21671	0.00207651	0.00862245	NA	6647	1
										C0086133	Depressive Syndrome	1/1	45/21671	0.00207651	0.00862245	NA	6647	1
										C3489791	Parkinson Disease, Familial, Type 1	1/1	46/21671	0.00212265	0.00862245	NA	6647	1
										C0007121	Bronchogenic Carcinoma	1/1	47/21671	0.0021688	0.00862245	NA	6647	1
										C0340293	Anterior myocardial infarction	1/1	47/21671	0.0021688	0.00862245	NA	6647	1
										C3665349	Secondary hypothyroidism	1/1	47/21671	0.0021688	0.00862245	NA	6647	1
										C0023066	Laryngospasm	1/1	48/21671	0.00221494	0.00862245	NA	6647	1
										C2732618	Sessile Serrated Adenoma/Polyp	1/1	48/21671	0.00221494	0.00862245	NA	6647	1
										C4082299	Bulbar palsy	1/1	48/21671	0.00221494	0.00862245	NA	6647	1
										C0026846	Muscular Atrophy	1/1	49/21671	0.00226109	0.00862245	NA	6647	1
										C0265354	CHARGE Syndrome	1/1	49/21671	0.00226109	0.00862245	NA	6647	1
										C0162674	Chronic progressive external ophthalmoplegia	1/1	50/21671	0.00230723	0.00862245	NA	6647	1
										C1392786	Cognitive changes	1/1	50/21671	0.00230723	0.00862245	NA	6647	1
										C0025193	Melancholia	1/1	51/21671	0.00235338	0.00862245	NA	6647	1
										C0282513	Primary Progressive Aphasia (disorder)	1/1	51/21671	0.00235338	0.00862245	NA	6647	1
										C0342751	Generalized glycogen storage disease of infants	1/1	51/21671	0.00235338	0.00862245	NA	6647	1
										C0427149	Gait, Drop Foot	1/1	51/21671	0.00235338	0.00862245	NA	6647	1
										C0020672	Hypothermia, natural	1/1	52/21671	0.00239952	0.00871826	NA	6647	1
										C0011573	Endogenous depression	1/1	53/21671	0.00244566	0.00881248	NA	6647	1
										C0266526	Norrie disease	1/1	55/21671	0.00253795	0.0089418	NA	6647	1
										C0043352	Xerostomia	1/1	56/21671	0.0025841	0.0089418	NA	6647	1
										C0220726	Diastrophic dysplasia	1/1	56/21671	0.0025841	0.0089418	NA	6647	1
										C0011848	Diabetes Insipidus	1/1	57/21671	0.00263024	0.0089418	NA	6647	1
										C0022595	Keratosis Follicularis	1/1	57/21671	0.00263024	0.0089418	NA	6647	1
										C0034372	Quadriplegia	1/1	57/21671	0.00263024	0.0089418	NA	6647	1
										C1260959	Drusen	1/1	57/21671	0.00263024	0.0089418	NA	6647	1
										C0006849	Oral candidiasis	1/1	58/21671	0.00267639	0.0089418	NA	6647	1
										C0333641	Atrophic	1/1	58/21671	0.00267639	0.0089418	NA	6647	1
										C0242184	Hypoxia	1/1	59/21671	0.00272253	0.0089418	NA	6647	1
										C1563937	Atherogenesis	1/1	59/21671	0.00272253	0.0089418	NA	6647	1
										C0027540	Necrosis	1/1	60/21671	0.00276868	0.0089418	NA	6647	1
										C0037926	Compression of spinal cord	1/1	60/21671	0.00276868	0.0089418	NA	6647	1
										C4022587	Fatigable weakness of respiratory muscles	1/1	60/21671	0.00276868	0.0089418	NA	6647	1
										C0026618	Dental Fluorosis, Acquired	1/1	62/21671	0.00286097	0.00903899	NA	6647	1
										C0231687	Spastic gait	1/1	62/21671	0.00286097	0.00903899	NA	6647	1
										C1839780	FRAGILE X TREMOR/ATAXIA SYNDROME	1/1	62/21671	0.00286097	0.00903899	NA	6647	1
										C0014522	Epidermodysplasia Verruciformis	1/1	64/21671	0.00295326	0.00906774	NA	6647	1
										C0023652	Lichen Sclerosus et Atrophicus	1/1	64/21671	0.00295326	0.00906774	NA	6647	1
										C0205770	Choroid Plexus Papilloma	1/1	64/21671	0.00295326	0.00906774	NA	6647	1
										C0235025	Peripheral motor neuropathy	1/1	64/21671	0.00295326	0.00906774	NA	6647	1
										C0268237	Cytochrome-c Oxidase Deficiency	1/1	65/21671	0.0029994	0.00914502	NA	6647	1
										C0221271	Elastosis perforans serpiginosa	1/1	66/21671	0.00304554	0.00922123	NA	6647	1
										C3854173	Pre-renal acute kidney injury	1/1	67/21671	0.00309169	0.00929639	NA	6647	1
										C0027720	Nephrosis	1/1	68/21671	0.00313783	0.00930677	NA	6647	1
										C0522224	Paralysed	1/1	68/21671	0.00313783	0.00930677	NA	6647	1
										C0020635	Hypopituitarism	1/1	69/21671	0.00318398	0.00937983	NA	6647	1
										C0234958	Muscle degeneration	1/1	70/21671	0.00323012	0.0094519	NA	6647	1
										C0162351	Contact hypersensitivity	1/1	71/21671	0.00327627	0.00945995	NA	6647	1
										C0677659	Gastro-esophageal reflux disease with esophagitis	1/1	71/21671	0.00327627	0.00945995	NA	6647	1
										C0451641	Urolithiasis	1/1	72/21671	0.00332241	0.00946779	NA	6647	1
										C4275242	Sudden sensorineural hearing loss	1/1	72/21671	0.00332241	0.00946779	NA	6647	1
										C0086565	Liver Dysfunction	1/1	73/21671	0.00336856	0.00947543	NA	6647	1
										C0153252	Systemic candidiasis	1/1	73/21671	0.00336856	0.00947543	NA	6647	1
										C1301700	Cardiovascular morbidity	1/1	75/21671	0.00346085	0.00967262	NA	6647	1
										C0259783	mixed gliomas	1/1	76/21671	0.00350699	0.00967752	NA	6647	1
										C0752121	Spinocerebellar Ataxia Type 2	1/1	76/21671	0.00350699	0.00967752	NA	6647	1
										C0338480	Common Migraine	1/1	77/21671	0.00355314	0.00971265	NA	6647	1
										C0019284	Diaphragmatic Hernia	1/1	78/21671	0.00359928	0.00971265	NA	6647	1
										C1868684	EAR, PATELLA, SHORT STATURE SYNDROME	1/1	78/21671	0.00359928	0.00971265	NA	6647	1
										C0042025	Urinary Stress Incontinence	1/1	79/21671	0.00364542	0.00971265	NA	6647	1
										C0151846	Periosteal Disorder	1/1	80/21671	0.00369157	0.00971265	NA	6647	1
										C0162671	MELAS Syndrome	1/1	80/21671	0.00369157	0.00971265	NA	6647	1
										C0002880	Autoimmune hemolytic anemia	1/1	81/21671	0.00373771	0.00971265	NA	6647	1
										C0003615	Appendicitis	1/1	83/21671	0.00383	0.00971265	NA	6647	1
										C0031485	Phenylketonurias	1/1	83/21671	0.00383	0.00971265	NA	6647	1
										C0085632	Apathy	1/1	83/21671	0.00383	0.00971265	NA	6647	1
										C0162316	Iron deficiency anemia	1/1	83/21671	0.00383	0.00971265	NA	6647	1
										C3469186	HEMOCHROMATOSIS, TYPE 1	1/1	83/21671	0.00383	0.00971265	NA	6647	1
										C4020732	Mitochondrial abnormalities	1/1	83/21671	0.00383	0.00971265	NA	6647	1
										C0751713	Inclusion Body Myopathy, Sporadic	1/1	84/21671	0.00387615	0.00971265	NA	6647	1
										C0878787	Growth failure	1/1	84/21671	0.00387615	0.00971265	NA	6647	1
										C1504404	Hippocampal sclerosis	1/1	84/21671	0.00387615	0.00971265	NA	6647	1
										C0014869	Peptic Esophagitis	1/1	85/21671	0.00392229	0.00972421	NA	6647	1
										C0013221	Drug toxicity	1/1	86/21671	0.00396844	0.00972421	NA	6647	1
										C0041755	Adverse reaction to drug	1/1	87/21671	0.00401458	0.00972421	NA	6647	1
										C0154723	Migraine with Aura	1/1	87/21671	0.00401458	0.00972421	NA	6647	1
										C1963060	Agitation, CTCAE 3.0	1/1	87/21671	0.00401458	0.00972421	NA	6647	1
										C4552855	Agitation, CTCAE 5.0	1/1	87/21671	0.00401458	0.00972421	NA	6647	1
										C0025312	Meningomyelocele	1/1	89/21671	0.00410687	0.00989279	NA	6647	1
										C0235950	Zinc deficiency	1/1	90/21671	0.00415302	0.00990152	NA	6647	1
										C1862389	ATRIAL SEPTAL DEFECT 1	1/1	91/21671	0.00419916	0.00990152	NA	6647	1
										C4721507	Alveolitis, Fibrosing	1/1	91/21671	0.00419916	0.00990152	NA	6647	1
										C0006309	Brucellosis	1/1	92/21671	0.0042453	0.00990152	NA	6647	1
										C0036646	Age-related cataract	1/1	92/21671	0.0042453	0.00990152	NA	6647	1
										C0018995	Hemochromatosis	1/1	93/21671	0.00429145	0.00990152	NA	6647	1
										C1112256	Sensorimotor neuropathy	1/1	93/21671	0.00429145	0.00990152	NA	6647	1
										C0015696	Fatty Liver, Alcoholic	1/1	94/21671	0.00433759	0.00990152	NA	6647	1
										C0023015	Language Disorders	1/1	94/21671	0.00433759	0.00990152	NA	6647	1
										C0026946	Mycoses	1/1	94/21671	0.00433759	0.00990152	NA	6647	1
										C0233401	Psychiatric symptom	1/1	95/21671	0.00438374	0.00990316	NA	6647	1
										C0334588	Giant Cell Glioblastoma	1/1	95/21671	0.00438374	0.00990316	NA	6647	1
										C1327920	Childhood Chronic Myelogenous Leukemia, BCR-ABL1 Positive	1/1	12/21671	0.000553735	0.00669097	NA	5094	1
										C0338462	Semantic Dementia	1/1	20/21671	0.000922892	0.00669097	NA	5094	1
										C0865800	asthma with copd	1/1	29/21671	0.00133819	0.00669097	NA	5094	1
										C0278097	Abnormal male sexual function	1/1	12/21671	0.000553735	0.00777173	NA	11315	1
										C1112443	Male sexual dysfunction	1/1	12/21671	0.000553735	0.00777173	NA	11315	1
										C0376286	Avitaminosis	1/1	17/21671	0.000784458	0.00777173	NA	11315	1
										C1510471	Vitamin Deficiency	1/1	17/21671	0.000784458	0.00777173	NA	11315	1
										C0338455	Dementia of frontal lobe type	1/1	20/21671	0.000922892	0.00777173	NA	11315	1
										C1846868	Parkinsonism with favorable response to dopaminergic medication	1/1	21/21671	0.000969037	0.00777173	NA	11315	1
										C1112442	Female sexual dysfunction	1/1	22/21671	0.00101518	0.00777173	NA	11315	1
										C0242423	Ramsay Hunt Paralysis Syndrome	1/1	28/21671	0.00129205	0.00777173	NA	11315	1
										C0752097	Autosomal Dominant Juvenile Parkinson Disease	1/1	28/21671	0.00129205	0.00777173	NA	11315	1
										C0752101	Parkinsonism, Experimental	1/1	28/21671	0.00129205	0.00777173	NA	11315	1
										C0752104	Familial Juvenile Parkinsonism	1/1	28/21671	0.00129205	0.00777173	NA	11315	1
										C1846707	SPINOCEREBELLAR ATAXIA 17	1/1	28/21671	0.00129205	0.00777173	NA	11315	1
										C2673700	Brisk reflexes	1/1	31/21671	0.00143048	0.00777173	NA	11315	1
										C0752100	Autosomal Recessive Parkinsonism	1/1	33/21671	0.00152277	0.00777173	NA	11315	1
										C0752098	Autosomal Dominant Parkinsonism	1/1	34/21671	0.00156892	0.00777173	NA	11315	1
										C0543859	Amyotrophic Lateral Sclerosis, Guam Form	1/1	36/21671	0.00166121	0.00777173	NA	11315	1
										C0150080	Social Communication Disorder	1/1	40/21671	0.00184578	0.00777173	NA	11315	1
										C0206160	Reticulocytosis	1/1	40/21671	0.00184578	0.00777173	NA	11315	1
										C0752105	Parkinsonism, Juvenile	1/1	40/21671	0.00184578	0.00777173	NA	11315	1
										C4275179	Young onset Parkinson disease	1/1	51/21671	0.00235338	0.00789232	NA	11315	1
										C4721779	Ovarian cancer stage IV	1/1	51/21671	0.00235338	0.00789232	NA	11315	1
										C1836150	Gait imbalance	1/1	57/21671	0.00263024	0.00789232	NA	11315	1
										C1852467	Creutzfeldt-Jakob Disease, Sporadic	1/1	57/21671	0.00263024	0.00789232	NA	11315	1
										C0086769	Panic Attacks	1/1	59/21671	0.00272253	0.00789232	NA	11315	1
										C1843921	Postural instability	1/1	60/21671	0.00276868	0.00789232	NA	11315	1
										C2364082	Sense of smell impaired	1/1	60/21671	0.00276868	0.00789232	NA	11315	1
										C0751406	Post-Traumatic Osteoporosis	1/1	61/21671	0.00281482	0.00789232	NA	11315	1
										C0234378	Static Tremor	1/1	62/21671	0.00286097	0.00789232	NA	11315	1
										C2936258	Peri-Implantitis	1/1	62/21671	0.00286097	0.00789232	NA	11315	1
										C1868675	PARKINSON DISEASE 2, AUTOSOMAL RECESSIVE JUVENILE	1/1	67/21671	0.00309169	0.0082445	NA	11315	1
										C0029459	Osteoporosis, Senile	1/1	73/21671	0.00336856	0.00855364	NA	11315	1
										C0012569	Diplopia	1/1	75/21671	0.00346085	0.00855364	NA	11315	1
										C0262630	Reduced concentration span	1/1	77/21671	0.00355314	0.00855364	NA	11315	1
										C0085632	Apathy	1/1	83/21671	0.00383	0.00855364	NA	11315	1
										C1963060	Agitation, CTCAE 3.0	1/1	87/21671	0.00401458	0.00855364	NA	11315	1
										C4552855	Agitation, CTCAE 5.0	1/1	87/21671	0.00401458	0.00855364	NA	11315	1
										C0001787	Osteoporosis, Age-Related	1/1	89/21671	0.00410687	0.00855364	NA	11315	1
										C0009398	Color vision defect	1/1	94/21671	0.00433759	0.00855364	NA	11315	1
										C0016781	Fuchs Endothelial Dystrophy	1/1	94/21671	0.00433759	0.00855364	NA	11315	1
										C0221013	Mastocytosis, Systemic	1/1	94/21671	0.00433759	0.00855364	NA	11315	1
										C0152020	Gastroparesis	1/1	95/21671	0.00438374	0.00855364	NA	11315	1
										C0520459	Necrotizing Enterocolitis	1/1	103/21671	0.0047529	0.00905313	NA	11315	1
										C0085631	Agitation	1/1	109/21671	0.00502976	0.0093577	NA	11315	1
										C0342200	Endemic Cretinism	1/1	26/21671	0.00119976	0.00359928	NA	10092	1
										C0010308	Congenital Hypothyroidism	1/1	94/21671	0.00433759	0.00650639	NA	10092	1
										C0023012	Language Delay	1/1	11/21671	0.000507591	0.00926353	NA	53335	1
										C0454655	Semantic-Pragmatic Disorder	1/1	11/21671	0.000507591	0.00926353	NA	53335	1
										C0751257	Auditory Processing Disorder, Central	1/1	11/21671	0.000507591	0.00926353	NA	53335	1
										C4019167	Speech Sound Disorders	1/1	11/21671	0.000507591	0.00926353	NA	53335	1
										C0023014	Language Development Disorders	1/1	18/21671	0.000830603	0.00982496	NA	53335	1
										C0201544	Prostate specific antigen measurement	1/1	25/21671	0.00115362	0.00982496	NA	53335	1
										C1865349	Ethylmalonic encephalopathy	1/1	26/21671	0.00119976	0.00982496	NA	53335	1
										C0019025	Hemoglobin F Disease	1/1	27/21671	0.0012459	0.00982496	NA	53335	1
										C0264611	Apraxia of Phonation	1/1	30/21671	0.00138434	0.00982496	NA	53335	1
										C0522631	Acute myeloid leukemia, minimal differentiation	1/1	33/21671	0.00152277	0.00982496	NA	53335	1
										C0878521	Beta thalassemia trait	1/1	34/21671	0.00156892	0.00982496	NA	53335	1
										C0271994	Hereditary persistence of fetal hemoglobin thalassemia	1/1	35/21671	0.00161506	0.00982496	NA	53335	1
										C0153567	Uterine Cancer	1/1	54/21671	0.00249181	0.00436067	NA	56990	1
										C0854924	Papillary serous endometrial carcinoma	1/1	63/21671	0.00290711	0.00436067	NA	56990	1
										C1153706	Endometrial adenocarcinoma	1/1	212/21671	0.00978266	0.00978266	NA	56990	1
										C3178789	Widespread Chronic Pain	1/1	19/21671	0.000876748	0.00830603	NA	1393	1
										C0038441	Stress Disorders, Traumatic	1/1	20/21671	0.000922892	0.00830603	NA	1393	1
										C0028047	Nicotine withdrawal	1/1	27/21671	0.0012459	0.00830603	NA	1393	1
										C0154409	Recurrent major depressive episodes	1/1	36/21671	0.00166121	0.00830603	NA	1393	1
										C0871388	social stress	1/1	45/21671	0.00207651	0.00830603	NA	1393	1

## Sheet: GSE72056
Functional Enrichment Analysis (FEA) and Disease Enrichment Analysis (DEA)
Subtype 1										Subtype 2										Subtype 3
GO biological processes										GO biological processes										GO biological processes
Biological Process (BP), Cellular Component (CC) and Molecular Function (MF)										Biological Process (BP), Cellular Component (CC) and Molecular Function (MF)										Biological Process (BP), Cellular Component (CC) and Molecular Function (MF)
ID	Description	GeneRatio	BgRatio	pvalue	p.adjust	qvalue	geneID	Count		ID	Description	GeneRatio	BgRatio	pvalue	p.adjust	qvalue	geneID	Count		ID	Description	GeneRatio	BgRatio	pvalue	p.adjust	qvalue	geneID	Count
GO:0042438	melanin biosynthetic process	1/1	24/18614	0.00128935	0.00534842	NA	6490	1		GO:0042438	melanin biosynthetic process	1/1	24/18614	0.00128935	0.00534842	NA	6490	1		GO:0032070	regulation of deoxyribonuclease activity	1/1	10/18614	0.00053723	0.00451273	NA	3001	1
GO:0006582	melanin metabolic process	1/1	25/18614	0.00134308	0.00534842	NA	6490	1		GO:0006582	melanin metabolic process	1/1	25/18614	0.00134308	0.00534842	NA	6490	1		GO:0032069	regulation of nuclease activity	1/1	22/18614	0.00118191	0.00451273	NA	3001	1
GO:0044550	secondary metabolite biosynthetic process	1/1	26/18614	0.0013968	0.00534842	NA	6490	1		GO:0044550	secondary metabolite biosynthetic process	1/1	26/18614	0.0013968	0.00534842	NA	6490	1		GO:0019835	cytolysis	1/1	23/18614	0.00123563	0.00451273	NA	3001	1
GO:0032438	melanosome organization	1/1	39/18614	0.0020952	0.00534842	NA	6490	1		GO:0032438	melanosome organization	1/1	39/18614	0.0020952	0.00534842	NA	6490	1		GO:0070269	pyroptosis	1/1	28/18614	0.00150424	0.00451273	NA	3001	1
GO:0048753	pigment granule organization	1/1	40/18614	0.00214892	0.00534842	NA	6490	1		GO:0048753	pigment granule organization	1/1	40/18614	0.00214892	0.00534842	NA	6490	1		GO:0051354	negative regulation of oxidoreductase activity	1/1	35/18614	0.00188031	0.00451273	NA	3001	1
GO:0046189	phenol-containing compound biosynthetic process	1/1	48/18614	0.0025787	0.00534842	NA	6490	1		GO:0046189	phenol-containing compound biosynthetic process	1/1	48/18614	0.0025787	0.00534842	NA	6490	1		GO:0043392	negative regulation of DNA binding	1/1	51/18614	0.00273987	0.00547975	NA	3001	1
GO:0046148	pigment biosynthetic process	1/1	57/18614	0.00306221	0.00534842	NA	6490	1		GO:0046148	pigment biosynthetic process	1/1	57/18614	0.00306221	0.00534842	NA	6490	1		GO:0051341	regulation of oxidoreductase activity	1/1	111/18614	0.00596325	0.00967014	NA	3001	1
GO:0019748	secondary metabolic process	1/1	60/18614	0.00322338	0.00534842	NA	6490	1		GO:0019748	secondary metabolic process	1/1	60/18614	0.00322338	0.00534842	NA	6490	1		GO:0051101	regulation of DNA binding	1/1	120/18614	0.00644676	0.00967014	NA	3001	1
GO:0033059	cellular pigmentation	1/1	64/18614	0.00343827	0.00534842	NA	6490	1		GO:0033059	cellular pigmentation	1/1	64/18614	0.00343827	0.00534842	NA	6490	1		GO:0002361	CD4-positive, CD25-positive, alpha-beta regulatory T cell differentiation	1/1	10/18614	0.00053723	0.00853045	NA	3561	1
GO:0042440	pigment metabolic process	1/1	80/18614	0.00429784	0.00601698	NA	6490	1		GO:0042440	pigment metabolic process	1/1	80/18614	0.00429784	0.00601698	NA	6490	1		GO:0033089	positive regulation of T cell differentiation in thymus	1/1	11/18614	0.000590953	0.00853045	NA	3561	1
GO:0018958	phenol-containing compound metabolic process	1/1	111/18614	0.00596325	0.00701981	NA	6490	1		GO:0018958	phenol-containing compound metabolic process	1/1	111/18614	0.00596325	0.00701981	NA	6490	1		GO:0098760	response to interleukin-7	1/1	15/18614	0.000805845	0.00853045	NA	3561	1
GO:0043473	pigmentation	1/1	112/18614	0.00601698	0.00701981	NA	6490	1		GO:0043473	pigmentation	1/1	112/18614	0.00601698	0.00701981	NA	6490	1		GO:0098761	cellular response to interleukin-7	1/1	15/18614	0.000805845	0.00853045	NA	3561	1
GO:0055057	neuroblast division	1/1	14/18614	0.000752122	0.00709144	NA	1638	1		GO:0014012	peripheral nervous system axon regeneration	1/1	10/18614	0.00053723	0.00977759	NA	347	1		GO:0045579	positive regulation of B cell differentiation	1/1	16/18614	0.000859568	0.00853045	NA	3561	1
GO:0006570	tyrosine metabolic process	1/1	17/18614	0.000913291	0.00709144	NA	1638	1		GO:0010642	negative regulation of platelet-derived growth factor receptor signaling pathway	1/1	13/18614	0.000698399	0.00977759	NA	347	1		GO:0045591	positive regulation of regulatory T cell differentiation	1/1	23/18614	0.00123563	0.00853045	NA	3561	1
GO:0021846	cell proliferation in forebrain	1/1	23/18614	0.00123563	0.00709144	NA	1638	1		GO:0042308	negative regulation of protein import into nucleus	1/1	15/18614	0.000805845	0.00977759	NA	347	1		GO:0033081	regulation of T cell differentiation in thymus	1/1	27/18614	0.00145052	0.00853045	NA	3561	1
GO:0042438	melanin biosynthetic process	1/1	24/18614	0.00128935	0.00709144	NA	1638	1		GO:2000402	negative regulation of lymphocyte migration	1/1	15/18614	0.000805845	0.00977759	NA	347	1		GO:0071353	cellular response to interleukin-4	1/1	32/18614	0.00171914	0.00853045	NA	3561	1
GO:0006582	melanin metabolic process	1/1	25/18614	0.00134308	0.00709144	NA	1638	1		GO:0051895	negative regulation of focal adhesion assembly	1/1	17/18614	0.000913291	0.00977759	NA	347	1		GO:0043372	positive regulation of CD4-positive, alpha-beta T cell differentiation	1/1	34/18614	0.00182658	0.00853045	NA	3561	1
GO:0044550	secondary metabolite biosynthetic process	1/1	26/18614	0.0013968	0.00709144	NA	1638	1		GO:0150118	negative regulation of cell-substrate junction organization	1/1	17/18614	0.000913291	0.00977759	NA	347	1		GO:0045577	regulation of B cell differentiation	1/1	34/18614	0.00182658	0.00853045	NA	3561	1
GO:0002052	positive regulation of neuroblast proliferation	1/1	29/18614	0.00155797	0.00709144	NA	1638	1		GO:0050746	regulation of lipoprotein metabolic process	1/1	18/18614	0.000967014	0.00977759	NA	347	1		GO:0070670	response to interleukin-4	1/1	35/18614	0.00188031	0.00853045	NA	3561	1
GO:0009072	aromatic amino acid metabolic process	1/1	32/18614	0.00171914	0.00709144	NA	1638	1		GO:0071605	monocyte chemotactic protein-1 production	1/1	21/18614	0.00112818	0.00977759	NA	347	1		GO:0045589	regulation of regulatory T cell differentiation	1/1	36/18614	0.00193403	0.00853045	NA	3561	1
GO:1902692	regulation of neuroblast proliferation	1/1	45/18614	0.00241754	0.00709144	NA	1638	1		GO:0071637	regulation of monocyte chemotactic protein-1 production	1/1	21/18614	0.00112818	0.00977759	NA	347	1		GO:0002335	mature B cell differentiation	1/1	38/18614	0.00204147	0.00853045	NA	3561	1
GO:0046189	phenol-containing compound biosynthetic process	1/1	48/18614	0.0025787	0.00709144	NA	1638	1		GO:0046823	negative regulation of nucleocytoplasmic transport	1/1	23/18614	0.00123563	0.00977759	NA	347	1		GO:0045066	regulatory T cell differentiation	1/1	39/18614	0.0020952	0.00853045	NA	3561	1
GO:0048066	developmental pigmentation	1/1	48/18614	0.0025787	0.00709144	NA	1638	1		GO:0010640	regulation of platelet-derived growth factor receptor signaling pathway	1/1	24/18614	0.00128935	0.00977759	NA	347	1		GO:2000516	positive regulation of CD4-positive, alpha-beta T cell activation	1/1	44/18614	0.00236381	0.00898249	NA	3561	1
GO:0021872	forebrain generation of neurons	1/1	52/18614	0.0027936	0.00709144	NA	1638	1		GO:0071676	negative regulation of mononuclear cell migration	1/1	24/18614	0.00128935	0.00977759	NA	347	1		GO:0046638	positive regulation of alpha-beta T cell differentiation	1/1	52/18614	0.0027936	0.00990715	NA	3561	1
GO:2000179	positive regulation of neural precursor cell proliferation	1/1	54/18614	0.00290104	0.00709144	NA	1638	1		GO:0006878	intracellular copper ion homeostasis	1/1	14/18614	0.000752122	0.00358153	NA	4502	1		GO:0043370	regulation of CD4-positive, alpha-beta T cell differentiation	1/1	55/18614	0.00295477	0.00990715	NA	3561	1
GO:0046148	pigment biosynthetic process	1/1	57/18614	0.00306221	0.00709144	NA	1638	1		GO:0055070	copper ion homeostasis	1/1	17/18614	0.000913291	0.00358153	NA	4502	1		GO:0006596	polyamine biosynthetic process	1/1	14/18614	0.000752122	0.00214892	NA	6303	1
GO:0019748	secondary metabolic process	1/1	60/18614	0.00322338	0.00709144	NA	1638	1		GO:0071294	cellular response to zinc ion	1/1	20/18614	0.00107446	0.00358153	NA	4502	1		GO:0006595	polyamine metabolic process	1/1	18/18614	0.000967014	0.00214892	NA	6303	1
GO:0007405	neuroblast proliferation	1/1	73/18614	0.00392178	0.00808867	NA	1638	1		GO:0071280	cellular response to copper ion	1/1	27/18614	0.00145052	0.0036263	NA	4502	1		GO:0042402	cellular biogenic amine catabolic process	1/1	18/18614	0.000967014	0.00214892	NA	6303	1
GO:0042440	pigment metabolic process	1/1	80/18614	0.00429784	0.00834287	NA	1638	1		GO:0046688	response to copper ion	1/1	42/18614	0.00225637	0.00438738	NA	4502	1		GO:0009310	amine catabolic process	1/1	20/18614	0.00107446	0.00214892	NA	6303	1
GO:2000177	regulation of neural precursor cell proliferation	1/1	89/18614	0.00478135	0.0087658	NA	1638	1		GO:0010043	response to zinc ion	1/1	49/18614	0.00263243	0.00438738	NA	4502	1		GO:0042401	biogenic amine biosynthetic process	1/1	39/18614	0.0020952	0.00286523	NA	6303	1
GO:0018958	phenol-containing compound metabolic process	1/1	111/18614	0.00596325	0.00992801	NA	1638	1		GO:0055057	neuroblast division	1/1	14/18614	0.000752122	0.00709144	NA	1638	1		GO:0009309	amine biosynthetic process	1/1	40/18614	0.00214892	0.00286523	NA	6303	1
GO:0043473	pigmentation	1/1	112/18614	0.00601698	0.00992801	NA	1638	1		GO:0006570	tyrosine metabolic process	1/1	17/18614	0.000913291	0.00709144	NA	1638	1		GO:0006576	biogenic amine metabolic process	1/1	97/18614	0.00521113	0.00595558	NA	6303	1
GO:0014012	peripheral nervous system axon regeneration	1/1	10/18614	0.00053723	0.00977759	NA	347	1		GO:0021846	cell proliferation in forebrain	1/1	23/18614	0.00123563	0.00709144	NA	1638	1		GO:0009308	amine metabolic process	1/1	117/18614	0.00628559	0.00628559	NA	6303	1
GO:0010642	negative regulation of platelet-derived growth factor receptor signaling pathway	1/1	13/18614	0.000698399	0.00977759	NA	347	1		GO:0042438	melanin biosynthetic process	1/1	24/18614	0.00128935	0.00709144	NA	1638	1		GO:0045657	positive regulation of monocyte differentiation	1/1	10/18614	0.00053723	0.00986071	NA	972	1
GO:0042308	negative regulation of protein import into nucleus	1/1	15/18614	0.000805845	0.00977759	NA	347	1		GO:0006582	melanin metabolic process	1/1	25/18614	0.00134308	0.00709144	NA	1638	1		GO:0002604	regulation of dendritic cell antigen processing and presentation	1/1	11/18614	0.000590953	0.00986071	NA	972	1
GO:2000402	negative regulation of lymphocyte migration	1/1	15/18614	0.000805845	0.00977759	NA	347	1		GO:0044550	secondary metabolite biosynthetic process	1/1	26/18614	0.0013968	0.00709144	NA	1638	1		GO:0045060	negative thymic T cell selection	1/1	11/18614	0.000590953	0.00986071	NA	972	1
GO:0051895	negative regulation of focal adhesion assembly	1/1	17/18614	0.000913291	0.00977759	NA	347	1		GO:0002052	positive regulation of neuroblast proliferation	1/1	29/18614	0.00155797	0.00709144	NA	1638	1		GO:0043383	negative T cell selection	1/1	12/18614	0.000644676	0.00986071	NA	972	1
GO:0150118	negative regulation of cell-substrate junction organization	1/1	17/18614	0.000913291	0.00977759	NA	347	1		GO:0009072	aromatic amino acid metabolic process	1/1	32/18614	0.00171914	0.00709144	NA	1638	1		GO:0031392	regulation of prostaglandin biosynthetic process	1/1	13/18614	0.000698399	0.00986071	NA	972	1
GO:0050746	regulation of lipoprotein metabolic process	1/1	18/18614	0.000967014	0.00977759	NA	347	1		GO:1902692	regulation of neuroblast proliferation	1/1	45/18614	0.00241754	0.00709144	NA	1638	1		GO:0045059	positive thymic T cell selection	1/1	14/18614	0.000752122	0.00986071	NA	972	1
GO:0071605	monocyte chemotactic protein-1 production	1/1	21/18614	0.00112818	0.00977759	NA	347	1		GO:0046189	phenol-containing compound biosynthetic process	1/1	48/18614	0.0025787	0.00709144	NA	1638	1		GO:0046598	positive regulation of viral entry into host cell	1/1	14/18614	0.000752122	0.00986071	NA	972	1
GO:0071637	regulation of monocyte chemotactic protein-1 production	1/1	21/18614	0.00112818	0.00977759	NA	347	1		GO:0048066	developmental pigmentation	1/1	48/18614	0.0025787	0.00709144	NA	1638	1		GO:0075294	positive regulation by symbiont of entry into host	1/1	14/18614	0.000752122	0.00986071	NA	972	1
GO:0046823	negative regulation of nucleocytoplasmic transport	1/1	23/18614	0.00123563	0.00977759	NA	347	1		GO:0021872	forebrain generation of neurons	1/1	52/18614	0.0027936	0.00709144	NA	1638	1		GO:0002468	dendritic cell antigen processing and presentation	1/1	15/18614	0.000805845	0.00986071	NA	972	1
GO:0010640	regulation of platelet-derived growth factor receptor signaling pathway	1/1	24/18614	0.00128935	0.00977759	NA	347	1		GO:2000179	positive regulation of neural precursor cell proliferation	1/1	54/18614	0.00290104	0.00709144	NA	1638	1		GO:0043518	negative regulation of DNA damage response, signal transduction by p53 class mediator	1/1	15/18614	0.000805845	0.00986071	NA	972	1
GO:0071676	negative regulation of mononuclear cell migration	1/1	24/18614	0.00128935	0.00977759	NA	347	1		GO:0046148	pigment biosynthetic process	1/1	57/18614	0.00306221	0.00709144	NA	1638	1		GO:1902166	negative regulation of intrinsic apoptotic signaling pathway in response to DNA damage by p53 class mediator	1/1	15/18614	0.000805845	0.00986071	NA	972	1
GO:0061365	positive regulation of triglyceride lipase activity	1/1	10/18614	0.00053723	0.00693027	NA	344	1		GO:0019748	secondary metabolic process	1/1	60/18614	0.00322338	0.00709144	NA	1638	1		GO:2001279	regulation of unsaturated fatty acid biosynthetic process	1/1	15/18614	0.000805845	0.00986071	NA	972	1
GO:0034370	triglyceride-rich lipoprotein particle remodeling	1/1	12/18614	0.000644676	0.00693027	NA	344	1		GO:0007405	neuroblast proliferation	1/1	73/18614	0.00392178	0.00808867	NA	1638	1		GO:0002903	negative regulation of B cell apoptotic process	1/1	16/18614	0.000859568	0.00986071	NA	972	1
GO:0034372	very-low-density lipoprotein particle remodeling	1/1	12/18614	0.000644676	0.00693027	NA	344	1		GO:0042440	pigment metabolic process	1/1	80/18614	0.00429784	0.00834287	NA	1638	1		GO:0070206	protein trimerization	1/1	17/18614	0.000913291	0.00986071	NA	972	1
GO:0010896	regulation of triglyceride catabolic process	1/1	13/18614	0.000698399	0.00693027	NA	344	1		GO:2000177	regulation of neural precursor cell proliferation	1/1	89/18614	0.00478135	0.0087658	NA	1638	1		GO:1902165	regulation of intrinsic apoptotic signaling pathway in response to DNA damage by p53 class mediator	1/1	17/18614	0.000913291	0.00986071	NA	972	1
GO:0033700	phospholipid efflux	1/1	14/18614	0.000752122	0.00693027	NA	344	1		GO:0018958	phenol-containing compound metabolic process	1/1	111/18614	0.00596325	0.00992801	NA	1638	1		GO:0002830	positive regulation of type 2 immune response	1/1	18/18614	0.000967014	0.00986071	NA	972	1
GO:1903727	positive regulation of phospholipid metabolic process	1/1	14/18614	0.000752122	0.00693027	NA	344	1		GO:0043473	pigmentation	1/1	112/18614	0.00601698	0.00992801	NA	1638	1		GO:0072567	chemokine (C-X-C motif) ligand 2 production	1/1	18/18614	0.000967014	0.00986071	NA	972	1
GO:0034384	high-density lipoprotein particle clearance	1/1	18/18614	0.000967014	0.00693027	NA	344	1		GO:0006570	tyrosine metabolic process	1/1	17/18614	0.000913291	0.00830916	NA	51151	1		GO:2000341	regulation of chemokine (C-X-C motif) ligand 2 production	1/1	18/18614	0.000967014	0.00986071	NA	972	1
GO:0051004	regulation of lipoprotein lipase activity	1/1	19/18614	0.00102074	0.00693027	NA	344	1		GO:0042438	melanin biosynthetic process	1/1	24/18614	0.00128935	0.00830916	NA	51151	1		GO:0002577	regulation of antigen processing and presentation	1/1	20/18614	0.00107446	0.00986071	NA	972	1
GO:0043691	reverse cholesterol transport	1/1	20/18614	0.00107446	0.00693027	NA	344	1		GO:0006582	melanin metabolic process	1/1	25/18614	0.00134308	0.00830916	NA	51151	1		GO:0045655	regulation of monocyte differentiation	1/1	20/18614	0.00107446	0.00986071	NA	972	1
GO:0010985	negative regulation of lipoprotein particle clearance	1/1	21/18614	0.00112818	0.00693027	NA	344	1		GO:0044550	secondary metabolite biosynthetic process	1/1	26/18614	0.0013968	0.00830916	NA	51151	1		GO:0002902	regulation of B cell apoptotic process	1/1	21/18614	0.00112818	0.00986071	NA	972	1
GO:0045723	positive regulation of fatty acid biosynthetic process	1/1	22/18614	0.00118191	0.00693027	NA	344	1		GO:0035751	regulation of lysosomal lumen pH	1/1	29/18614	0.00155797	0.00830916	NA	51151	1		GO:0045061	thymic T cell selection	1/1	22/18614	0.00118191	0.00986071	NA	972	1
GO:0090208	positive regulation of triglyceride metabolic process	1/1	23/18614	0.00123563	0.00693027	NA	344	1		GO:0009072	aromatic amino acid metabolic process	1/1	32/18614	0.00171914	0.00830916	NA	51151	1		GO:0045723	positive regulation of fatty acid biosynthetic process	1/1	22/18614	0.00118191	0.00986071	NA	972	1
GO:0019433	triglyceride catabolic process	1/1	27/18614	0.00145052	0.00693027	NA	344	1		GO:0046189	phenol-containing compound biosynthetic process	1/1	48/18614	0.0025787	0.00890267	NA	51151	1		GO:1902254	negative regulation of intrinsic apoptotic signaling pathway by p53 class mediator	1/1	23/18614	0.00123563	0.00986071	NA	972	1
GO:0050996	positive regulation of lipid catabolic process	1/1	27/18614	0.00145052	0.00693027	NA	344	1		GO:0048066	developmental pigmentation	1/1	48/18614	0.0025787	0.00890267	NA	51151	1		GO:0060907	positive regulation of macrophage cytokine production	1/1	24/18614	0.00128935	0.00986071	NA	972	1
GO:0032372	negative regulation of sterol transport	1/1	30/18614	0.00161169	0.00693027	NA	344	1		GO:0046148	pigment biosynthetic process	1/1	57/18614	0.00306221	0.00890267	NA	51151	1		GO:1903902	positive regulation of viral life cycle	1/1	24/18614	0.00128935	0.00986071	NA	972	1
GO:0032375	negative regulation of cholesterol transport	1/1	30/18614	0.00161169	0.00693027	NA	344	1		GO:0019748	secondary metabolic process	1/1	60/18614	0.00322338	0.00890267	NA	51151	1		GO:0090023	positive regulation of neutrophil chemotaxis	1/1	25/18614	0.00134308	0.00986071	NA	972	1
GO:0034368	protein-lipid complex remodeling	1/1	30/18614	0.00161169	0.00693027	NA	344	1		GO:0042440	pigment metabolic process	1/1	80/18614	0.00429784	0.00890267	NA	51151	1		GO:0001783	B cell apoptotic process	1/1	27/18614	0.00145052	0.00986071	NA	972	1
GO:0034369	plasma lipoprotein particle remodeling	1/1	30/18614	0.00161169	0.00693027	NA	344	1		GO:0051453	regulation of intracellular pH	1/1	88/18614	0.00472762	0.00890267	NA	51151	1		GO:0071624	positive regulation of granulocyte chemotaxis	1/1	28/18614	0.00150424	0.00986071	NA	972	1
GO:0034367	protein-containing complex remodeling	1/1	32/18614	0.00171914	0.00693027	NA	344	1		GO:0030641	regulation of cellular pH	1/1	93/18614	0.00499624	0.00890267	NA	51151	1		GO:1902230	negative regulation of intrinsic apoptotic signaling pathway in response to DNA damage	1/1	30/18614	0.00161169	0.00986071	NA	972	1
GO:0010984	regulation of lipoprotein particle clearance	1/1	36/18614	0.00193403	0.00693027	NA	344	1		GO:0007040	lysosome organization	1/1	101/18614	0.00542602	0.00890267	NA	51151	1		GO:0019886	antigen processing and presentation of exogenous peptide antigen via MHC class II	1/1	31/18614	0.00166541	0.00986071	NA	972	1
GO:0048261	negative regulation of receptor-mediated endocytosis	1/1	36/18614	0.00193403	0.00693027	NA	344	1		GO:0080171	lytic vacuole organization	1/1	101/18614	0.00542602	0.00890267	NA	51151	1		GO:0001516	prostaglandin biosynthetic process	1/1	32/18614	0.00171914	0.00986071	NA	972	1
GO:1903725	regulation of phospholipid metabolic process	1/1	36/18614	0.00193403	0.00693027	NA	344	1		GO:0006885	regulation of pH	1/1	103/18614	0.00553347	0.00890267	NA	51151	1		GO:0019883	antigen processing and presentation of endogenous antigen	1/1	32/18614	0.00171914	0.00986071	NA	972	1
GO:0046461	neutral lipid catabolic process	1/1	37/18614	0.00198775	0.00693027	NA	344	1		GO:0018958	phenol-containing compound metabolic process	1/1	111/18614	0.00596325	0.00890267	NA	51151	1		GO:0046457	prostanoid biosynthetic process	1/1	32/18614	0.00171914	0.00986071	NA	972	1
GO:0046464	acylglycerol catabolic process	1/1	37/18614	0.00198775	0.00693027	NA	344	1		GO:0043473	pigmentation	1/1	112/18614	0.00601698	0.00890267	NA	51151	1		GO:0002828	regulation of type 2 immune response	1/1	33/18614	0.00177286	0.00986071	NA	972	1
GO:0045923	positive regulation of fatty acid metabolic process	1/1	38/18614	0.00204147	0.00693027	NA	344	1		GO:1904659	glucose transmembrane transport	1/1	114/18614	0.00612442	0.00890267	NA	51151	1		GO:0051085	chaperone cofactor-dependent protein refolding	1/1	33/18614	0.00177286	0.00986071	NA	972	1
GO:0055090	acylglycerol homeostasis	1/1	42/18614	0.00225637	0.00693027	NA	344	1		GO:0008645	hexose transmembrane transport	1/1	117/18614	0.00628559	0.00890267	NA	51151	1		GO:0001782	B cell homeostasis	1/1	34/18614	0.00182658	0.00986071	NA	972	1
GO:0070328	triglyceride homeostasis	1/1	42/18614	0.00225637	0.00693027	NA	344	1		GO:0015749	monosaccharide transmembrane transport	1/1	120/18614	0.00644676	0.00890267	NA	51151	1		GO:0090022	regulation of neutrophil chemotaxis	1/1	34/18614	0.00182658	0.00986071	NA	972	1
GO:0090207	regulation of triglyceride metabolic process	1/1	42/18614	0.00225637	0.00693027	NA	344	1		GO:0034219	carbohydrate transmembrane transport	1/1	133/18614	0.00714516	0.00941862	NA	51151	1		GO:1901797	negative regulation of signal transduction by p53 class mediator	1/1	34/18614	0.00182658	0.00986071	NA	972	1
GO:0071827	plasma lipoprotein particle organization	1/1	46/18614	0.00247126	0.00718694	NA	344	1		GO:0006570	tyrosine metabolic process	1/1	17/18614	0.000913291	0.0088822	NA	7299	1		GO:1902624	positive regulation of neutrophil migration	1/1	34/18614	0.00182658	0.00986071	NA	972	1
GO:0032369	negative regulation of lipid transport	1/1	47/18614	0.00252498	0.00718694	NA	344	1		GO:0042438	melanin biosynthetic process	1/1	24/18614	0.00128935	0.0088822	NA	7299	1		GO:0002495	antigen processing and presentation of peptide antigen via MHC class II	1/1	35/18614	0.00188031	0.00986071	NA	972	1
GO:0071825	protein-lipid complex subunit organization	1/1	49/18614	0.00263243	0.00718694	NA	344	1		GO:0006582	melanin metabolic process	1/1	25/18614	0.00134308	0.0088822	NA	7299	1		GO:0061081	positive regulation of myeloid leukocyte cytokine production involved in immune response	1/1	35/18614	0.00188031	0.00986071	NA	972	1
GO:0042304	regulation of fatty acid biosynthetic process	1/1	50/18614	0.00268615	0.00718694	NA	344	1		GO:0044550	secondary metabolite biosynthetic process	1/1	26/18614	0.0013968	0.0088822	NA	7299	1		GO:1902253	regulation of intrinsic apoptotic signaling pathway by p53 class mediator	1/1	35/18614	0.00188031	0.00986071	NA	972	1
GO:0009395	phospholipid catabolic process	1/1	54/18614	0.00290104	0.00718694	NA	344	1		GO:0009072	aromatic amino acid metabolic process	1/1	32/18614	0.00171914	0.0088822	NA	7299	1		GO:0030224	monocyte differentiation	1/1	36/18614	0.00193403	0.00986071	NA	972	1
GO:0010518	positive regulation of phospholipase activity	1/1	55/18614	0.00295477	0.00718694	NA	344	1		GO:0033280	response to vitamin D	1/1	37/18614	0.00198775	0.0088822	NA	7299	1		GO:0002504	antigen processing and presentation of peptide or polysaccharide antigen via MHC class II	1/1	37/18614	0.00198775	0.00986071	NA	972	1
GO:0034381	plasma lipoprotein particle clearance	1/1	55/18614	0.00295477	0.00718694	NA	344	1		GO:0046189	phenol-containing compound biosynthetic process	1/1	48/18614	0.0025787	0.0088822	NA	7299	1		GO:0010934	macrophage cytokine production	1/1	37/18614	0.00198775	0.00986071	NA	972	1
GO:0045806	negative regulation of endocytosis	1/1	56/18614	0.00300849	0.00718694	NA	344	1		GO:0048066	developmental pigmentation	1/1	48/18614	0.0025787	0.0088822	NA	7299	1		GO:0010935	regulation of macrophage cytokine production	1/1	37/18614	0.00198775	0.00986071	NA	972	1
GO:0050994	regulation of lipid catabolic process	1/1	61/18614	0.0032771	0.00755005	NA	344	1		GO:0048538	thymus development	1/1	48/18614	0.0025787	0.0088822	NA	7299	1		GO:0043516	regulation of DNA damage response, signal transduction by p53 class mediator	1/1	37/18614	0.00198775	0.00986071	NA	972	1
GO:0046503	glycerolipid catabolic process	1/1	64/18614	0.00343827	0.00755005	NA	344	1		GO:0046148	pigment biosynthetic process	1/1	57/18614	0.00306221	0.00908407	NA	7299	1		GO:0043368	positive T cell selection	1/1	38/18614	0.00204147	0.00986071	NA	972	1
GO:1905953	negative regulation of lipid localization	1/1	64/18614	0.00343827	0.00755005	NA	344	1		GO:0019748	secondary metabolic process	1/1	60/18614	0.00322338	0.00908407	NA	7299	1		GO:0045923	positive regulation of fatty acid metabolic process	1/1	38/18614	0.00204147	0.00986071	NA	972	1
GO:0010517	regulation of phospholipase activity	1/1	66/18614	0.00354572	0.00755005	NA	344	1		GO:0061365	positive regulation of triglyceride lipase activity	1/1	10/18614	0.00053723	0.00693027	NA	344	1		GO:0051084	de novo' post-translational protein folding	1/1	38/18614	0.00204147	0.00986071	NA	972	1
GO:0060193	positive regulation of lipase activity	1/1	67/18614	0.00359944	0.00755005	NA	344	1		GO:0034370	triglyceride-rich lipoprotein particle remodeling	1/1	12/18614	0.000644676	0.00693027	NA	344	1		GO:0070229	negative regulation of lymphocyte apoptotic process	1/1	38/18614	0.00204147	0.00986071	NA	972	1
GO:0033344	cholesterol efflux	1/1	71/18614	0.00381433	0.0078103	NA	344	1		GO:0034372	very-low-density lipoprotein particle remodeling	1/1	12/18614	0.000644676	0.00693027	NA	344	1		GO:1902229	regulation of intrinsic apoptotic signaling pathway in response to DNA damage	1/1	38/18614	0.00204147	0.00986071	NA	972	1
GO:0032371	regulation of sterol transport	1/1	79/18614	0.00424412	0.00829532	NA	344	1		GO:0010896	regulation of triglyceride catabolic process	1/1	13/18614	0.000698399	0.00693027	NA	344	1		GO:0048146	positive regulation of fibroblast proliferation	1/1	53/18614	0.00284732	0.00922245	NA	6277	1
GO:0032374	regulation of cholesterol transport	1/1	79/18614	0.00424412	0.00829532	NA	344	1		GO:0033700	phospholipid efflux	1/1	14/18614	0.000752122	0.00693027	NA	344	1		GO:0048145	regulation of fibroblast proliferation	1/1	87/18614	0.0046739	0.00922245	NA	6277	1
GO:0046889	positive regulation of lipid biosynthetic process	1/1	87/18614	0.0046739	0.00873816	NA	344	1		GO:1903727	positive regulation of phospholipid metabolic process	1/1	14/18614	0.000752122	0.00693027	NA	344	1		GO:0048144	fibroblast proliferation	1/1	103/18614	0.00553347	0.00922245	NA	6277	1
GO:0097006	regulation of plasma lipoprotein particle levels	1/1	87/18614	0.0046739	0.00873816	NA	344	1		GO:0034384	high-density lipoprotein particle clearance	1/1	18/18614	0.000967014	0.00693027	NA	344	1		GO:0045059	positive thymic T cell selection	1/1	14/18614	0.000752122	0.00945525	NA	915	1
GO:0060191	regulation of lipase activity	1/1	89/18614	0.00478135	0.00874885	NA	344	1		GO:0051004	regulation of lipoprotein lipase activity	1/1	19/18614	0.00102074	0.00693027	NA	344	1		GO:0045061	thymic T cell selection	1/1	22/18614	0.00118191	0.00945525	NA	915	1
GO:0019217	regulation of fatty acid metabolic process	1/1	95/18614	0.00510369	0.00905917	NA	344	1		GO:0043691	reverse cholesterol transport	1/1	20/18614	0.00107446	0.00693027	NA	344	1		GO:0002420	natural killer cell mediated cytotoxicity directed against tumor cell target	1/1	10/18614	0.00053723	0.00531858	NA	4818	1
GO:0042632	cholesterol homeostasis	1/1	99/18614	0.00531858	0.00905917	NA	344	1		GO:0010985	negative regulation of lipoprotein particle clearance	1/1	21/18614	0.00112818	0.00693027	NA	344	1		GO:0002423	natural killer cell mediated immune response to tumor cell	1/1	11/18614	0.000590953	0.00531858	NA	4818	1
GO:0006641	triglyceride metabolic process	1/1	100/18614	0.0053723	0.00905917	NA	344	1		GO:0045723	positive regulation of fatty acid biosynthetic process	1/1	22/18614	0.00118191	0.00693027	NA	344	1		GO:0043320	natural killer cell degranulation	1/1	11/18614	0.000590953	0.00531858	NA	4818	1
GO:0055092	sterol homeostasis	1/1	100/18614	0.0053723	0.00905917	NA	344	1		GO:0090208	positive regulation of triglyceride metabolic process	1/1	23/18614	0.00123563	0.00693027	NA	344	1		GO:0019835	cytolysis	1/1	23/18614	0.00123563	0.0060093	NA	4818	1
GO:0015914	phospholipid transport	1/1	104/18614	0.00558719	0.00924036	NA	344	1		GO:0019433	triglyceride catabolic process	1/1	27/18614	0.00145052	0.00693027	NA	344	1		GO:0042832	defense response to protozoan	1/1	27/18614	0.00145052	0.0060093	NA	4818	1
GO:0045833	negative regulation of lipid metabolic process	1/1	109/18614	0.00585581	0.00950188	NA	344	1		GO:0050996	positive regulation of lipid catabolic process	1/1	27/18614	0.00145052	0.00693027	NA	344	1		GO:0002418	immune response to tumor cell	1/1	28/18614	0.00150424	0.0060093	NA	4818	1
GO:0048259	regulation of receptor-mediated endocytosis	1/1	115/18614	0.00617815	0.00983927	NA	344	1		GO:0032372	negative regulation of sterol transport	1/1	30/18614	0.00161169	0.00693027	NA	344	1		GO:0001562	response to protozoan	1/1	29/18614	0.00155797	0.0060093	NA	4818	1
GO:0048671	negative regulation of collateral sprouting	1/1	10/18614	0.00053723	0.00930672	NA	6696	1		GO:0032375	negative regulation of cholesterol transport	1/1	30/18614	0.00161169	0.00693027	NA	344	1		GO:0002323	natural killer cell activation involved in immune response	1/1	34/18614	0.00182658	0.00616471	NA	4818	1
GO:2000833	positive regulation of steroid hormone secretion	1/1	11/18614	0.000590953	0.00930672	NA	6696	1		GO:0034368	protein-lipid complex remodeling	1/1	30/18614	0.00161169	0.00693027	NA	344	1		GO:0002347	response to tumor cell	1/1	44/18614	0.00236381	0.00709144	NA	4818	1
GO:0042447	hormone catabolic process	1/1	12/18614	0.000644676	0.00930672	NA	6696	1		GO:0034369	plasma lipoprotein particle remodeling	1/1	30/18614	0.00161169	0.00693027	NA	344	1		GO:0042267	natural killer cell mediated cytotoxicity	1/1	76/18614	0.00408295	0.00979102	NA	4818	1
GO:0048681	negative regulation of axon regeneration	1/1	12/18614	0.000644676	0.00930672	NA	6696	1		GO:0034367	protein-containing complex remodeling	1/1	32/18614	0.00171914	0.00693027	NA	344	1		GO:0002228	natural killer cell mediated immunity	1/1	79/18614	0.00424412	0.00979102	NA	4818	1
GO:0071394	cellular response to testosterone stimulus	1/1	12/18614	0.000644676	0.00930672	NA	6696	1		GO:0010984	regulation of lipoprotein particle clearance	1/1	36/18614	0.00193403	0.00693027	NA	344	1		GO:0043299	leukocyte degranulation	1/1	81/18614	0.00435156	0.00979102	NA	4818	1
GO:0070571	negative regulation of neuron projection regeneration	1/1	13/18614	0.000698399	0.00930672	NA	6696	1		GO:0048261	negative regulation of receptor-mediated endocytosis	1/1	36/18614	0.00193403	0.00693027	NA	344	1		GO:0042438	melanin biosynthetic process	1/1	24/18614	0.00128935	0.00534842	NA	6490	1
GO:0036005	response to macrophage colony-stimulating factor	1/1	17/18614	0.000913291	0.00930672	NA	6696	1		GO:1903725	regulation of phospholipid metabolic process	1/1	36/18614	0.00193403	0.00693027	NA	344	1		GO:0006582	melanin metabolic process	1/1	25/18614	0.00134308	0.00534842	NA	6490	1
GO:0045780	positive regulation of bone resorption	1/1	18/18614	0.000967014	0.00930672	NA	6696	1		GO:0046461	neutral lipid catabolic process	1/1	37/18614	0.00198775	0.00693027	NA	344	1		GO:0044550	secondary metabolite biosynthetic process	1/1	26/18614	0.0013968	0.00534842	NA	6490	1
GO:0048670	regulation of collateral sprouting	1/1	20/18614	0.00107446	0.00930672	NA	6696	1		GO:0046464	acylglycerol catabolic process	1/1	37/18614	0.00198775	0.00693027	NA	344	1		GO:0032438	melanosome organization	1/1	39/18614	0.0020952	0.00534842	NA	6490	1
GO:2000831	regulation of steroid hormone secretion	1/1	22/18614	0.00118191	0.00930672	NA	6696	1		GO:0045923	positive regulation of fatty acid metabolic process	1/1	38/18614	0.00204147	0.00693027	NA	344	1		GO:0048753	pigment granule organization	1/1	40/18614	0.00214892	0.00534842	NA	6490	1
GO:0006706	steroid catabolic process	1/1	25/18614	0.00134308	0.00930672	NA	6696	1		GO:0055090	acylglycerol homeostasis	1/1	42/18614	0.00225637	0.00693027	NA	344	1		GO:0046189	phenol-containing compound biosynthetic process	1/1	48/18614	0.0025787	0.00534842	NA	6490	1
GO:0046697	decidualization	1/1	25/18614	0.00134308	0.00930672	NA	6696	1		GO:0070328	triglyceride homeostasis	1/1	42/18614	0.00225637	0.00693027	NA	344	1		GO:0046148	pigment biosynthetic process	1/1	57/18614	0.00306221	0.00534842	NA	6490	1
GO:0035929	steroid hormone secretion	1/1	27/18614	0.00145052	0.00930672	NA	6696	1		GO:0090207	regulation of triglyceride metabolic process	1/1	42/18614	0.00225637	0.00693027	NA	344	1		GO:0019748	secondary metabolic process	1/1	60/18614	0.00322338	0.00534842	NA	6490	1
GO:0048668	collateral sprouting	1/1	27/18614	0.00145052	0.00930672	NA	6696	1		GO:0071827	plasma lipoprotein particle organization	1/1	46/18614	0.00247126	0.00718694	NA	344	1		GO:0033059	cellular pigmentation	1/1	64/18614	0.00343827	0.00534842	NA	6490	1
GO:0048679	regulation of axon regeneration	1/1	28/18614	0.00150424	0.00930672	NA	6696	1		GO:0032369	negative regulation of lipid transport	1/1	47/18614	0.00252498	0.00718694	NA	344	1		GO:0042440	pigment metabolic process	1/1	80/18614	0.00429784	0.00601698	NA	6490	1
GO:0008209	androgen metabolic process	1/1	30/18614	0.00161169	0.00930672	NA	6696	1		GO:0071825	protein-lipid complex subunit organization	1/1	49/18614	0.00263243	0.00718694	NA	344	1		GO:0018958	phenol-containing compound metabolic process	1/1	111/18614	0.00596325	0.00701981	NA	6490	1
GO:0070570	regulation of neuron projection regeneration	1/1	31/18614	0.00166541	0.00930672	NA	6696	1		GO:0042304	regulation of fatty acid biosynthetic process	1/1	50/18614	0.00268615	0.00718694	NA	344	1		GO:0043473	pigmentation	1/1	112/18614	0.00601698	0.00701981	NA	6490	1
GO:0001893	maternal placenta development	1/1	35/18614	0.00188031	0.00992383	NA	6696	1		GO:0009395	phospholipid catabolic process	1/1	54/18614	0.00290104	0.00718694	NA	344	1		GO:0150079	negative regulation of neuroinflammatory response	1/1	18/18614	0.000967014	0.00976782	NA	8530	1
GO:0033280	response to vitamin D	1/1	37/18614	0.00198775	0.00993876	NA	6696	1		GO:0010518	positive regulation of phospholipase activity	1/1	55/18614	0.00295477	0.00718694	NA	344	1		GO:0031643	positive regulation of myelination	1/1	19/18614	0.00102074	0.00976782	NA	8530	1
GO:0044060	regulation of endocrine process	1/1	39/18614	0.0020952	0.00995219	NA	6696	1		GO:0034381	plasma lipoprotein particle clearance	1/1	55/18614	0.00295477	0.00718694	NA	344	1		GO:0043031	negative regulation of macrophage activation	1/1	19/18614	0.00102074	0.00976782	NA	8530	1
GO:0045124	regulation of bone resorption	1/1	42/18614	0.00225637	0.00997539	NA	6696	1		GO:0045806	negative regulation of endocytosis	1/1	56/18614	0.00300849	0.00718694	NA	344	1		GO:1903978	regulation of microglial cell activation	1/1	20/18614	0.00107446	0.00976782	NA	8530	1
GO:0033574	response to testosterone	1/1	43/18614	0.00231009	0.00997539	NA	6696	1		GO:0050994	regulation of lipid catabolic process	1/1	61/18614	0.0032771	0.00755005	NA	344	1		GO:0010955	negative regulation of protein processing	1/1	29/18614	0.00155797	0.00976782	NA	8530	1
GO:0001825	blastocyst formation	1/1	45/18614	0.00241754	0.00725261	NA	4071	1		GO:0046503	glycerolipid catabolic process	1/1	64/18614	0.00343827	0.00755005	NA	344	1		GO:1903318	negative regulation of protein maturation	1/1	29/18614	0.00155797	0.00976782	NA	8530	1
GO:0001824	blastocyst development	1/1	116/18614	0.00623187	0.0093478	NA	4071	1		GO:1905953	negative regulation of lipid localization	1/1	64/18614	0.00343827	0.00755005	NA	344	1		GO:0031646	positive regulation of nervous system process	1/1	37/18614	0.00198775	0.00976782	NA	8530	1
GO:0006570	tyrosine metabolic process	1/1	17/18614	0.000913291	0.0088822	NA	7299	1		GO:0010517	regulation of phospholipase activity	1/1	66/18614	0.00354572	0.00755005	NA	344	1		GO:0150077	regulation of neuroinflammatory response	1/1	41/18614	0.00220264	0.00976782	NA	8530	1
GO:0042438	melanin biosynthetic process	1/1	24/18614	0.00128935	0.0088822	NA	7299	1		GO:0060193	positive regulation of lipase activity	1/1	67/18614	0.00359944	0.00755005	NA	344	1		GO:0001774	microglial cell activation	1/1	47/18614	0.00252498	0.00976782	NA	8530	1
GO:0006582	melanin metabolic process	1/1	25/18614	0.00134308	0.0088822	NA	7299	1		GO:0033344	cholesterol efflux	1/1	71/18614	0.00381433	0.0078103	NA	344	1		GO:0031641	regulation of myelination	1/1	48/18614	0.0025787	0.00976782	NA	8530	1
GO:0044550	secondary metabolite biosynthetic process	1/1	26/18614	0.0013968	0.0088822	NA	7299	1		GO:0032371	regulation of sterol transport	1/1	79/18614	0.00424412	0.00829532	NA	344	1		GO:0002269	leukocyte activation involved in inflammatory response	1/1	50/18614	0.00268615	0.00976782	NA	8530	1
GO:0009072	aromatic amino acid metabolic process	1/1	32/18614	0.00171914	0.0088822	NA	7299	1		GO:0032374	regulation of cholesterol transport	1/1	79/18614	0.00424412	0.00829532	NA	344	1		GO:0061900	glial cell activation	1/1	55/18614	0.00295477	0.00984922	NA	8530	1
GO:0033280	response to vitamin D	1/1	37/18614	0.00198775	0.0088822	NA	7299	1		GO:0046889	positive regulation of lipid biosynthetic process	1/1	87/18614	0.0046739	0.00873816	NA	344	1		GO:0010587	miRNA catabolic process	1/1	14/18614	0.000752122	0.007951	NA	60674	1
GO:0046189	phenol-containing compound biosynthetic process	1/1	48/18614	0.0025787	0.0088822	NA	7299	1		GO:0097006	regulation of plasma lipoprotein particle levels	1/1	87/18614	0.0046739	0.00873816	NA	344	1		GO:0071404	cellular response to low-density lipoprotein particle stimulus	1/1	33/18614	0.00177286	0.007951	NA	60674	1
GO:0048066	developmental pigmentation	1/1	48/18614	0.0025787	0.0088822	NA	7299	1		GO:0060191	regulation of lipase activity	1/1	89/18614	0.00478135	0.00874885	NA	344	1		GO:0055094	response to lipoprotein particle	1/1	34/18614	0.00182658	0.007951	NA	60674	1
GO:0048538	thymus development	1/1	48/18614	0.0025787	0.0088822	NA	7299	1		GO:0019217	regulation of fatty acid metabolic process	1/1	95/18614	0.00510369	0.00905917	NA	344	1		GO:0071402	cellular response to lipoprotein particle stimulus	1/1	37/18614	0.00198775	0.007951	NA	60674	1
GO:0046148	pigment biosynthetic process	1/1	57/18614	0.00306221	0.00908407	NA	7299	1		GO:0042632	cholesterol homeostasis	1/1	99/18614	0.00531858	0.00905917	NA	344	1		GO:0034661	ncRNA catabolic process	1/1	49/18614	0.00263243	0.00842377	NA	60674	1
GO:0019748	secondary metabolic process	1/1	60/18614	0.00322338	0.00908407	NA	7299	1		GO:0006641	triglyceride metabolic process	1/1	100/18614	0.0053723	0.00905917	NA	344	1		GO:2000630	positive regulation of miRNA metabolic process	1/1	60/18614	0.00322338	0.00859568	NA	60674	1
GO:0035860	glial cell-derived neurotrophic factor receptor signaling pathway	1/1	10/18614	0.00053723	0.00773611	NA	9518	1		GO:0055092	sterol homeostasis	1/1	100/18614	0.0053723	0.00905917	NA	344	1		GO:2000628	regulation of miRNA metabolic process	1/1	81/18614	0.00435156	0.00994643	NA	60674	1
GO:0040015	negative regulation of multicellular organism growth	1/1	12/18614	0.000644676	0.00773611	NA	9518	1		GO:0015914	phospholipid transport	1/1	104/18614	0.00558719	0.00924036	NA	344	1		GO:0006735	NADH regeneration	1/1	16/18614	0.000859568	0.0069625	NA	7167	1
GO:1901741	positive regulation of myoblast fusion	1/1	16/18614	0.000859568	0.00773611	NA	9518	1		GO:0045833	negative regulation of lipid metabolic process	1/1	109/18614	0.00585581	0.00950188	NA	344	1		GO:0046184	aldehyde biosynthetic process	1/1	16/18614	0.000859568	0.0069625	NA	7167	1
GO:1901739	regulation of myoblast fusion	1/1	21/18614	0.00112818	0.00773611	NA	9518	1		GO:0048259	regulation of receptor-mediated endocytosis	1/1	115/18614	0.00617815	0.00983927	NA	344	1		GO:0061621	canonical glycolysis	1/1	16/18614	0.000859568	0.0069625	NA	7167	1
GO:0060396	growth hormone receptor signaling pathway	1/1	23/18614	0.00123563	0.00773611	NA	9518	1		GO:0071492	cellular response to UV-A	1/1	11/18614	0.000590953	0.00656495	NA	7076	1		GO:0061718	glucose catabolic process to pyruvate	1/1	16/18614	0.000859568	0.0069625	NA	7167	1
GO:0071378	cellular response to growth hormone stimulus	1/1	23/18614	0.00123563	0.00773611	NA	9518	1		GO:0070141	response to UV-A	1/1	14/18614	0.000752122	0.00656495	NA	7076	1		GO:0061620	glycolytic process through glucose-6-phosphate	1/1	18/18614	0.000967014	0.0069625	NA	7167	1
GO:0060143	positive regulation of syncytium formation by plasma membrane fusion	1/1	24/18614	0.00128935	0.00773611	NA	9518	1		GO:1905049	negative regulation of metallopeptidase activity	1/1	14/18614	0.000752122	0.00656495	NA	7076	1		GO:0061615	glycolytic process through fructose-6-phosphate	1/1	19/18614	0.00102074	0.0069625	NA	7167	1
GO:0060142	regulation of syncytium formation by plasma membrane fusion	1/1	30/18614	0.00161169	0.00789728	NA	9518	1		GO:1901163	regulation of trophoblast cell migration	1/1	17/18614	0.000913291	0.00656495	NA	7076	1		GO:0006071	glycerol metabolic process	1/1	20/18614	0.00107446	0.0069625	NA	7167	1
GO:0002021	response to dietary excess	1/1	34/18614	0.00182658	0.00789728	NA	9518	1		GO:0061450	trophoblast cell migration	1/1	18/18614	0.000967014	0.00656495	NA	7076	1		GO:0019400	alditol metabolic process	1/1	22/18614	0.00118191	0.0069625	NA	7167	1
GO:0060416	response to growth hormone	1/1	35/18614	0.00188031	0.00789728	NA	9518	1		GO:0090594	inflammatory response to wounding	1/1	18/18614	0.000967014	0.00656495	NA	7076	1		GO:0006007	glucose catabolic process	1/1	25/18614	0.00134308	0.0069625	NA	7167	1
GO:0042755	eating behavior	1/1	40/18614	0.00214892	0.00795666	NA	9518	1		GO:0097709	connective tissue replacement	1/1	20/18614	0.00107446	0.00656495	NA	7076	1		GO:0046174	polyol catabolic process	1/1	27/18614	0.00145052	0.0069625	NA	7167	1
GO:0007520	myoblast fusion	1/1	48/18614	0.0025787	0.00795666	NA	9518	1		GO:2001044	regulation of integrin-mediated signaling pathway	1/1	22/18614	0.00118191	0.00656495	NA	7076	1		GO:0019320	hexose catabolic process	1/1	42/18614	0.00225637	0.00872792	NA	7167	1
GO:0010862	positive regulation of pathway-restricted SMAD protein phosphorylation	1/1	50/18614	0.00268615	0.00795666	NA	9518	1		GO:0051043	regulation of membrane protein ectodomain proteolysis	1/1	24/18614	0.00128935	0.00656495	NA	7076	1		GO:0042181	ketone biosynthetic process	1/1	44/18614	0.00236381	0.00872792	NA	7167	1
GO:0000768	syncytium formation by plasma membrane fusion	1/1	62/18614	0.00333083	0.00795666	NA	9518	1		GO:1905048	regulation of metallopeptidase activity	1/1	26/18614	0.0013968	0.00656495	NA	7076	1		GO:0044275	cellular carbohydrate catabolic process	1/1	44/18614	0.00236381	0.00872792	NA	7167	1
GO:0140253	cell-cell fusion	1/1	62/18614	0.00333083	0.00795666	NA	9518	1		GO:0048671	negative regulation of collateral sprouting	1/1	10/18614	0.00053723	0.00930672	NA	6696	1		GO:0046365	monosaccharide catabolic process	1/1	50/18614	0.00268615	0.00920966	NA	7167	1
GO:0060393	regulation of pathway-restricted SMAD protein phosphorylation	1/1	63/18614	0.00338455	0.00795666	NA	9518	1		GO:2000833	positive regulation of steroid hormone secretion	1/1	11/18614	0.000590953	0.00930672	NA	6696	1		GO:0046164	alcohol catabolic process	1/1	54/18614	0.00290104	0.00928334	NA	7167	1
GO:0040014	regulation of multicellular organism growth	1/1	64/18614	0.00343827	0.00795666	NA	9518	1		GO:0042447	hormone catabolic process	1/1	12/18614	0.000644676	0.00930672	NA	6696	1		GO:0007440	foregut morphogenesis	1/1	10/18614	0.00053723	0.00846087	NA	1499	1
GO:0006949	syncytium formation	1/1	66/18614	0.00354572	0.00795666	NA	9518	1		GO:0048681	negative regulation of axon regeneration	1/1	12/18614	0.000644676	0.00930672	NA	6696	1		GO:0043587	tongue morphogenesis	1/1	10/18614	0.00053723	0.00846087	NA	1499	1
GO:0060389	pathway-restricted SMAD protein phosphorylation	1/1	67/18614	0.00359944	0.00795666	NA	9518	1		GO:0071394	cellular response to testosterone stimulus	1/1	12/18614	0.000644676	0.00930672	NA	6696	1		GO:0048263	determination of dorsal identity	1/1	10/18614	0.00053723	0.00846087	NA	1499	1
GO:0070233	negative regulation of T cell apoptotic process	1/1	24/18614	0.00128935	0.00659328	NA	1831	1		GO:0070571	negative regulation of neuron projection regeneration	1/1	13/18614	0.000698399	0.00930672	NA	6696	1		GO:0048664	neuron fate determination	1/1	10/18614	0.00053723	0.00846087	NA	1499	1
GO:0070229	negative regulation of lymphocyte apoptotic process	1/1	38/18614	0.00204147	0.00659328	NA	1831	1		GO:0036005	response to macrophage colony-stimulating factor	1/1	17/18614	0.000913291	0.00930672	NA	6696	1		GO:0060768	regulation of epithelial cell proliferation involved in prostate gland development	1/1	10/18614	0.00053723	0.00846087	NA	1499	1
GO:0070232	regulation of T cell apoptotic process	1/1	39/18614	0.0020952	0.00659328	NA	1831	1		GO:0045780	positive regulation of bone resorption	1/1	18/18614	0.000967014	0.00930672	NA	6696	1		GO:0003263	cardioblast proliferation	1/1	11/18614	0.000590953	0.00846087	NA	1499	1
GO:0043029	T cell homeostasis	1/1	44/18614	0.00236381	0.00659328	NA	1831	1		GO:0048670	regulation of collateral sprouting	1/1	20/18614	0.00107446	0.00930672	NA	6696	1		GO:0003264	regulation of cardioblast proliferation	1/1	11/18614	0.000590953	0.00846087	NA	1499	1
GO:0070231	T cell apoptotic process	1/1	56/18614	0.00300849	0.00659328	NA	1831	1		GO:2000831	regulation of steroid hormone secretion	1/1	22/18614	0.00118191	0.00930672	NA	6696	1		GO:0021781	glial cell fate commitment	1/1	11/18614	0.000590953	0.00846087	NA	1499	1
GO:2000107	negative regulation of leukocyte apoptotic process	1/1	56/18614	0.00300849	0.00659328	NA	1831	1		GO:0006706	steroid catabolic process	1/1	25/18614	0.00134308	0.00930672	NA	6696	1		GO:0033234	negative regulation of protein sumoylation	1/1	11/18614	0.000590953	0.00846087	NA	1499	1
GO:0070228	regulation of lymphocyte apoptotic process	1/1	59/18614	0.00316966	0.00659328	NA	1831	1		GO:0046697	decidualization	1/1	25/18614	0.00134308	0.00930672	NA	6696	1		GO:0044848	biological phase	1/1	11/18614	0.000590953	0.00846087	NA	1499	1
GO:0002260	lymphocyte homeostasis	1/1	72/18614	0.00386806	0.00659328	NA	1831	1		GO:0035929	steroid hormone secretion	1/1	27/18614	0.00145052	0.00930672	NA	6696	1		GO:0048262	determination of dorsal/ventral asymmetry	1/1	11/18614	0.000590953	0.00846087	NA	1499	1
GO:0070227	lymphocyte apoptotic process	1/1	80/18614	0.00429784	0.00659328	NA	1831	1		GO:0048668	collateral sprouting	1/1	27/18614	0.00145052	0.00930672	NA	6696	1		GO:0060272	embryonic skeletal joint morphogenesis	1/1	11/18614	0.000590953	0.00846087	NA	1499	1
GO:0006970	response to osmotic stress	1/1	86/18614	0.00462018	0.00659328	NA	1831	1		GO:0048679	regulation of axon regeneration	1/1	28/18614	0.00150424	0.00930672	NA	6696	1		GO:0060439	trachea morphogenesis	1/1	11/18614	0.000590953	0.00846087	NA	1499	1
GO:2000106	regulation of leukocyte apoptotic process	1/1	90/18614	0.00483507	0.00659328	NA	1831	1		GO:0008209	androgen metabolic process	1/1	30/18614	0.00161169	0.00930672	NA	6696	1		GO:0060742	epithelial cell differentiation involved in prostate gland development	1/1	11/18614	0.000590953	0.00846087	NA	1499	1
GO:0001776	leukocyte homeostasis	1/1	103/18614	0.00553347	0.00691684	NA	1831	1		GO:0070570	regulation of neuron projection regeneration	1/1	31/18614	0.00166541	0.00930672	NA	6696	1		GO:0060767	epithelial cell proliferation involved in prostate gland development	1/1	11/18614	0.000590953	0.00846087	NA	1499	1
GO:0071887	leukocyte apoptotic process	1/1	117/18614	0.00628559	0.00725261	NA	1831	1		GO:0001893	maternal placenta development	1/1	35/18614	0.00188031	0.00992383	NA	6696	1		GO:0070601	centromeric sister chromatid cohesion	1/1	11/18614	0.000590953	0.00846087	NA	1499	1
GO:0046886	positive regulation of hormone biosynthetic process	1/1	10/18614	0.00053723	0.00821962	NA	1958	1		GO:0033280	response to vitamin D	1/1	37/18614	0.00198775	0.00993876	NA	6696	1		GO:0003306	Wnt signaling pathway involved in heart development	1/1	12/18614	0.000644676	0.00846087	NA	1499	1
GO:0072203	cell proliferation involved in metanephros development	1/1	10/18614	0.00053723	0.00821962	NA	1958	1		GO:0044060	regulation of endocrine process	1/1	39/18614	0.0020952	0.00995219	NA	6696	1		GO:0003337	mesenchymal to epithelial transition involved in metanephros morphogenesis	1/1	12/18614	0.000644676	0.00846087	NA	1499	1
GO:0061418	regulation of transcription from RNA polymerase II promoter in response to hypoxia	1/1	11/18614	0.000590953	0.00821962	NA	1958	1		GO:0045124	regulation of bone resorption	1/1	42/18614	0.00225637	0.00997539	NA	6696	1		GO:0009950	dorsal/ventral axis specification	1/1	12/18614	0.000644676	0.00846087	NA	1499	1
GO:0072124	regulation of glomerular mesangial cell proliferation	1/1	11/18614	0.000590953	0.00821962	NA	1958	1		GO:0033574	response to testosterone	1/1	43/18614	0.00231009	0.00997539	NA	6696	1		GO:0035112	genitalia morphogenesis	1/1	12/18614	0.000644676	0.00846087	NA	1499	1
GO:0072110	glomerular mesangial cell proliferation	1/1	12/18614	0.000644676	0.00821962	NA	1958	1		GO:0035860	glial cell-derived neurotrophic factor receptor signaling pathway	1/1	10/18614	0.00053723	0.00773611	NA	9518	1		GO:0060788	ectodermal placode formation	1/1	12/18614	0.000644676	0.00846087	NA	1499	1
GO:1902947	regulation of tau-protein kinase activity	1/1	14/18614	0.000752122	0.00821962	NA	1958	1		GO:0040015	negative regulation of multicellular organism growth	1/1	12/18614	0.000644676	0.00773611	NA	9518	1		GO:0071697	ectodermal placode morphogenesis	1/1	12/18614	0.000644676	0.00846087	NA	1499	1
GO:0032352	positive regulation of hormone metabolic process	1/1	15/18614	0.000805845	0.00821962	NA	1958	1		GO:1901741	positive regulation of myoblast fusion	1/1	16/18614	0.000859568	0.00773611	NA	9518	1		GO:0072182	regulation of nephron tubule epithelial cell differentiation	1/1	12/18614	0.000644676	0.00846087	NA	1499	1
GO:0045475	locomotor rhythm	1/1	15/18614	0.000805845	0.00821962	NA	1958	1		GO:1901739	regulation of myoblast fusion	1/1	21/18614	0.00112818	0.00773611	NA	9518	1		GO:0072497	mesenchymal stem cell differentiation	1/1	12/18614	0.000644676	0.00846087	NA	1499	1
GO:1901722	regulation of cell proliferation involved in kidney development	1/1	15/18614	0.000805845	0.00821962	NA	1958	1		GO:0060396	growth hormone receptor signaling pathway	1/1	23/18614	0.00123563	0.00773611	NA	9518	1		GO:1904953	Wnt signaling pathway involved in midbrain dopaminergic neuron differentiation	1/1	12/18614	0.000644676	0.00846087	NA	1499	1
GO:0042448	progesterone metabolic process	1/1	16/18614	0.000859568	0.00821962	NA	1958	1		GO:0071378	cellular response to growth hormone stimulus	1/1	23/18614	0.00123563	0.00773611	NA	9518	1		GO:0034333	adherens junction assembly	1/1	13/18614	0.000698399	0.00846087	NA	1499	1
GO:0044849	estrous cycle	1/1	16/18614	0.000859568	0.00821962	NA	1958	1		GO:0060143	positive regulation of syncytium formation by plasma membrane fusion	1/1	24/18614	0.00128935	0.00773611	NA	9518	1		GO:0071696	ectodermal placode development	1/1	13/18614	0.000698399	0.00846087	NA	1499	1
GO:0010566	regulation of ketone biosynthetic process	1/1	17/18614	0.000913291	0.00821962	NA	1958	1		GO:0060142	regulation of syncytium formation by plasma membrane fusion	1/1	30/18614	0.00161169	0.00789728	NA	9518	1		GO:0021819	layer formation in cerebral cortex	1/1	14/18614	0.000752122	0.00846087	NA	1499	1
GO:0072109	glomerular mesangium development	1/1	17/18614	0.000913291	0.00821962	NA	1958	1		GO:0002021	response to dietary excess	1/1	34/18614	0.00182658	0.00789728	NA	9518	1		GO:0042762	regulation of sulfur metabolic process	1/1	14/18614	0.000752122	0.00846087	NA	1499	1
GO:0072224	metanephric glomerulus development	1/1	17/18614	0.000913291	0.00821962	NA	1958	1		GO:0060416	response to growth hormone	1/1	35/18614	0.00188031	0.00789728	NA	9518	1		GO:0048715	negative regulation of oligodendrocyte differentiation	1/1	14/18614	0.000752122	0.00846087	NA	1499	1
GO:0006700	C21-steroid hormone biosynthetic process	1/1	20/18614	0.00107446	0.00874342	NA	1958	1		GO:0042755	eating behavior	1/1	40/18614	0.00214892	0.00795666	NA	9518	1		GO:0072160	nephron tubule epithelial cell differentiation	1/1	14/18614	0.000752122	0.00846087	NA	1499	1
GO:0072111	cell proliferation involved in kidney development	1/1	22/18614	0.00118191	0.00874342	NA	1958	1		GO:0007520	myoblast fusion	1/1	48/18614	0.0025787	0.00795666	NA	9518	1		GO:2000288	positive regulation of myoblast proliferation	1/1	14/18614	0.000752122	0.00846087	NA	1499	1
GO:0120255	olefinic compound biosynthetic process	1/1	24/18614	0.00128935	0.00874342	NA	1958	1		GO:0010862	positive regulation of pathway-restricted SMAD protein phosphorylation	1/1	50/18614	0.00268615	0.00795666	NA	9518	1		GO:0001711	endodermal cell fate commitment	1/1	15/18614	0.000805845	0.00846087	NA	1499	1
GO:0033233	regulation of protein sumoylation	1/1	25/18614	0.00134308	0.00874342	NA	1958	1		GO:0000768	syncytium formation by plasma membrane fusion	1/1	62/18614	0.00333083	0.00795666	NA	9518	1		GO:0010457	centriole-centriole cohesion	1/1	15/18614	0.000805845	0.00846087	NA	1499	1
GO:0046885	regulation of hormone biosynthetic process	1/1	25/18614	0.00134308	0.00874342	NA	1958	1		GO:0140253	cell-cell fusion	1/1	62/18614	0.00333083	0.00795666	NA	9518	1		GO:0048820	hair follicle maturation	1/1	15/18614	0.000805845	0.00846087	NA	1499	1
GO:0072012	glomerulus vasculature development	1/1	29/18614	0.00155797	0.00874342	NA	1958	1		GO:0060393	regulation of pathway-restricted SMAD protein phosphorylation	1/1	63/18614	0.00338455	0.00795666	NA	9518	1		GO:0060572	morphogenesis of an epithelial bud	1/1	15/18614	0.000805845	0.00846087	NA	1499	1
GO:0070498	interleukin-1-mediated signaling pathway	1/1	30/18614	0.00161169	0.00874342	NA	1958	1		GO:0040014	regulation of multicellular organism growth	1/1	64/18614	0.00343827	0.00795666	NA	9518	1		GO:0072283	metanephric renal vesicle morphogenesis	1/1	15/18614	0.000805845	0.00846087	NA	1499	1
GO:0071480	cellular response to gamma radiation	1/1	30/18614	0.00161169	0.00874342	NA	1958	1		GO:0006949	syncytium formation	1/1	66/18614	0.00354572	0.00795666	NA	9518	1		GO:0072498	embryonic skeletal joint development	1/1	15/18614	0.000805845	0.00846087	NA	1499	1
GO:0061437	renal system vasculature development	1/1	31/18614	0.00166541	0.00874342	NA	1958	1		GO:0060389	pathway-restricted SMAD protein phosphorylation	1/1	67/18614	0.00359944	0.00795666	NA	9518	1		GO:0097091	synaptic vesicle clustering	1/1	16/18614	0.000859568	0.00846087	NA	1499	1
GO:0061440	kidney vasculature development	1/1	31/18614	0.00166541	0.00874342	NA	1958	1		GO:0070233	negative regulation of T cell apoptotic process	1/1	24/18614	0.00128935	0.00659328	NA	1831	1		GO:2000696	regulation of epithelial cell differentiation involved in kidney development	1/1	16/18614	0.000859568	0.00846087	NA	1499	1
GO:0008207	C21-steroid hormone metabolic process	1/1	37/18614	0.00198775	0.00930751	NA	1958	1		GO:0070229	negative regulation of lymphocyte apoptotic process	1/1	38/18614	0.00204147	0.00659328	NA	1831	1		GO:0061548	ganglion development	1/1	17/18614	0.000913291	0.00846087	NA	1499	1
GO:0043618	regulation of transcription from RNA polymerase II promoter in response to stress	1/1	38/18614	0.00204147	0.00930751	NA	1958	1		GO:0070232	regulation of T cell apoptotic process	1/1	39/18614	0.0020952	0.00659328	NA	1831	1		GO:1904948	midbrain dopaminergic neuron differentiation	1/1	17/18614	0.000913291	0.00846087	NA	1499	1
GO:0032350	regulation of hormone metabolic process	1/1	39/18614	0.0020952	0.00930751	NA	1958	1		GO:0043029	T cell homeostasis	1/1	44/18614	0.00236381	0.00659328	NA	1831	1		GO:1990403	embryonic brain development	1/1	17/18614	0.000913291	0.00846087	NA	1499	1
GO:0072210	metanephric nephron development	1/1	41/18614	0.00220264	0.00930751	NA	1958	1		GO:0070231	T cell apoptotic process	1/1	56/18614	0.00300849	0.00659328	NA	1831	1		GO:0003159	morphogenesis of an endothelium	1/1	18/18614	0.000967014	0.00846087	NA	1499	1
GO:0042181	ketone biosynthetic process	1/1	44/18614	0.00236381	0.00930751	NA	1958	1		GO:2000107	negative regulation of leukocyte apoptotic process	1/1	56/18614	0.00300849	0.00659328	NA	1831	1		GO:0007063	regulation of sister chromatid cohesion	1/1	18/18614	0.000967014	0.00846087	NA	1499	1
GO:0043620	regulation of DNA-templated transcription in response to stress	1/1	44/18614	0.00236381	0.00930751	NA	1958	1		GO:0070228	regulation of lymphocyte apoptotic process	1/1	59/18614	0.00316966	0.00659328	NA	1831	1		GO:0061154	endothelial tube morphogenesis	1/1	18/18614	0.000967014	0.00846087	NA	1499	1
GO:0048512	circadian behavior	1/1	44/18614	0.00236381	0.00930751	NA	1958	1		GO:0002260	lymphocyte homeostasis	1/1	72/18614	0.00386806	0.00659328	NA	1831	1		GO:0072077	renal vesicle morphogenesis	1/1	18/18614	0.000967014	0.00846087	NA	1499	1
GO:0120178	steroid hormone biosynthetic process	1/1	44/18614	0.00236381	0.00930751	NA	1958	1		GO:0070227	lymphocyte apoptotic process	1/1	80/18614	0.00429784	0.00659328	NA	1831	1		GO:2000136	regulation of cell proliferation involved in heart morphogenesis	1/1	18/18614	0.000967014	0.00846087	NA	1499	1
GO:0007622	rhythmic behavior	1/1	46/18614	0.00247126	0.00943571	NA	1958	1		GO:0006970	response to osmotic stress	1/1	86/18614	0.00462018	0.00659328	NA	1831	1		GO:0045603	positive regulation of endothelial cell differentiation	1/1	19/18614	0.00102074	0.00846087	NA	1499	1
GO:0071294	cellular response to zinc ion	1/1	20/18614	0.00107446	0.00590953	NA	4501	1		GO:2000106	regulation of leukocyte apoptotic process	1/1	90/18614	0.00483507	0.00659328	NA	1831	1		GO:0060438	trachea development	1/1	19/18614	0.00102074	0.00846087	NA	1499	1
GO:0048143	astrocyte activation	1/1	24/18614	0.00128935	0.00590953	NA	4501	1		GO:0001776	leukocyte homeostasis	1/1	103/18614	0.00553347	0.00691684	NA	1831	1		GO:0061323	cell proliferation involved in heart morphogenesis	1/1	19/18614	0.00102074	0.00846087	NA	1499	1
GO:0071280	cellular response to copper ion	1/1	27/18614	0.00145052	0.00590953	NA	4501	1		GO:0071887	leukocyte apoptotic process	1/1	117/18614	0.00628559	0.00725261	NA	1831	1		GO:0072087	renal vesicle development	1/1	19/18614	0.00102074	0.00846087	NA	1499	1
GO:0071276	cellular response to cadmium ion	1/1	31/18614	0.00166541	0.00590953	NA	4501	1		GO:0071294	cellular response to zinc ion	1/1	20/18614	0.00107446	0.00590953	NA	4501	1		GO:0043586	tongue development	1/1	20/18614	0.00107446	0.00846087	NA	1499	1
GO:0046688	response to copper ion	1/1	42/18614	0.00225637	0.00590953	NA	4501	1		GO:0048143	astrocyte activation	1/1	24/18614	0.00128935	0.00590953	NA	4501	1		GO:0048643	positive regulation of skeletal muscle tissue development	1/1	20/18614	0.00107446	0.00846087	NA	1499	1
GO:0014002	astrocyte development	1/1	43/18614	0.00231009	0.00590953	NA	4501	1		GO:0071280	cellular response to copper ion	1/1	27/18614	0.00145052	0.00590953	NA	4501	1		GO:0060231	mesenchymal to epithelial transition	1/1	20/18614	0.00107446	0.00846087	NA	1499	1
GO:0010043	response to zinc ion	1/1	49/18614	0.00263243	0.00590953	NA	4501	1		GO:0071276	cellular response to cadmium ion	1/1	31/18614	0.00166541	0.00590953	NA	4501	1		GO:0072079	nephron tubule formation	1/1	20/18614	0.00107446	0.00846087	NA	1499	1
GO:0046686	response to cadmium ion	1/1	54/18614	0.00290104	0.00590953	NA	4501	1		GO:0046688	response to copper ion	1/1	42/18614	0.00225637	0.00590953	NA	4501	1		GO:0002089	lens morphogenesis in camera-type eye	1/1	21/18614	0.00112818	0.00846087	NA	1499	1
GO:0061900	glial cell activation	1/1	55/18614	0.00295477	0.00590953	NA	4501	1		GO:0014002	astrocyte development	1/1	43/18614	0.00231009	0.00590953	NA	4501	1		GO:0007398	ectoderm development	1/1	21/18614	0.00112818	0.00846087	NA	1499	1
GO:0150076	neuroinflammatory response	1/1	76/18614	0.00408295	0.00734931	NA	4501	1		GO:0010043	response to zinc ion	1/1	49/18614	0.00263243	0.00590953	NA	4501	1		GO:0051571	positive regulation of histone H3-K4 methylation	1/1	21/18614	0.00112818	0.00846087	NA	1499	1
GO:0048708	astrocyte differentiation	1/1	87/18614	0.0046739	0.0076482	NA	4501	1		GO:0046686	response to cadmium ion	1/1	54/18614	0.00290104	0.00590953	NA	4501	1		GO:1903204	negative regulation of oxidative stress-induced neuron death	1/1	21/18614	0.00112818	0.00846087	NA	1499	1
GO:0021782	glial cell development	1/1	119/18614	0.00639304	0.00958956	NA	4501	1		GO:0061900	glial cell activation	1/1	55/18614	0.00295477	0.00590953	NA	4501	1		GO:0048485	sympathetic nervous system development	1/1	22/18614	0.00118191	0.00846087	NA	1499	1
GO:0048505	regulation of timing of cell differentiation	1/1	11/18614	0.000590953	0.00993876	NA	5270	1		GO:0150076	neuroinflammatory response	1/1	76/18614	0.00408295	0.00734931	NA	4501	1		GO:0010560	positive regulation of glycoprotein biosynthetic process	1/1	23/18614	0.00123563	0.00846087	NA	1499	1
GO:0040034	regulation of development, heterochronic	1/1	12/18614	0.000644676	0.00993876	NA	5270	1		GO:0048708	astrocyte differentiation	1/1	87/18614	0.0046739	0.0076482	NA	4501	1		GO:0001759	organ induction	1/1	24/18614	0.00128935	0.00846087	NA	1499	1
GO:0090331	negative regulation of platelet aggregation	1/1	12/18614	0.000644676	0.00993876	NA	5270	1		GO:0021782	glial cell development	1/1	119/18614	0.00639304	0.00958956	NA	4501	1		GO:0002053	positive regulation of mesenchymal cell proliferation	1/1	24/18614	0.00128935	0.00846087	NA	1499	1
GO:0007320	insemination	1/1	13/18614	0.000698399	0.00993876	NA	5270	1		GO:0048505	regulation of timing of cell differentiation	1/1	11/18614	0.000590953	0.00993876	NA	5270	1		GO:0030539	male genitalia development	1/1	24/18614	0.00128935	0.00846087	NA	1499	1
GO:0021681	cerebellar granular layer development	1/1	13/18614	0.000698399	0.00993876	NA	5270	1		GO:0040034	regulation of development, heterochronic	1/1	12/18614	0.000644676	0.00993876	NA	5270	1		GO:0060571	morphogenesis of an epithelial fold	1/1	24/18614	0.00128935	0.00846087	NA	1499	1
GO:0034111	negative regulation of homotypic cell-cell adhesion	1/1	14/18614	0.000752122	0.00993876	NA	5270	1		GO:0090331	negative regulation of platelet aggregation	1/1	12/18614	0.000644676	0.00993876	NA	5270	1		GO:0072202	cell differentiation involved in metanephros development	1/1	24/18614	0.00128935	0.00846087	NA	1499	1
GO:0048711	positive regulation of astrocyte differentiation	1/1	14/18614	0.000752122	0.00993876	NA	5270	1		GO:0007320	insemination	1/1	13/18614	0.000698399	0.00993876	NA	5270	1		GO:1901863	positive regulation of muscle tissue development	1/1	24/18614	0.00128935	0.00846087	NA	1499	1
GO:0014067	negative regulation of phosphatidylinositol 3-kinase signaling	1/1	17/18614	0.000913291	0.00993876	NA	5270	1		GO:0021681	cerebellar granular layer development	1/1	13/18614	0.000698399	0.00993876	NA	5270	1		GO:0032331	negative regulation of chondrocyte differentiation	1/1	25/18614	0.00134308	0.00846087	NA	1499	1
GO:0010755	regulation of plasminogen activation	1/1	18/18614	0.000967014	0.00993876	NA	5270	1		GO:0034111	negative regulation of homotypic cell-cell adhesion	1/1	14/18614	0.000752122	0.00993876	NA	5270	1		GO:0033233	regulation of protein sumoylation	1/1	25/18614	0.00134308	0.00846087	NA	1499	1
GO:0010544	negative regulation of platelet activation	1/1	19/18614	0.00102074	0.00993876	NA	5270	1		GO:0048711	positive regulation of astrocyte differentiation	1/1	14/18614	0.000752122	0.00993876	NA	5270	1		GO:0072273	metanephric nephron morphogenesis	1/1	25/18614	0.00134308	0.00846087	NA	1499	1
GO:0010766	negative regulation of sodium ion transport	1/1	19/18614	0.00102074	0.00993876	NA	5270	1		GO:0014067	negative regulation of phosphatidylinositol 3-kinase signaling	1/1	17/18614	0.000913291	0.00993876	NA	5270	1		GO:2000291	regulation of myoblast proliferation	1/1	25/18614	0.00134308	0.00846087	NA	1499	1
GO:0007620	copulation	1/1	22/18614	0.00118191	0.00993876	NA	5270	1		GO:0010755	regulation of plasminogen activation	1/1	18/18614	0.000967014	0.00993876	NA	5270	1		GO:2000679	positive regulation of transcription regulatory region DNA binding	1/1	25/18614	0.00134308	0.00846087	NA	1499	1
GO:0031639	plasminogen activation	1/1	26/18614	0.0013968	0.00993876	NA	5270	1		GO:0010544	negative regulation of platelet activation	1/1	19/18614	0.00102074	0.00993876	NA	5270	1		GO:0021854	hypothalamus development	1/1	26/18614	0.0013968	0.00846087	NA	1499	1
GO:0060384	innervation	1/1	27/18614	0.00145052	0.00993876	NA	5270	1		GO:0010766	negative regulation of sodium ion transport	1/1	19/18614	0.00102074	0.00993876	NA	5270	1		GO:0035994	response to muscle stretch	1/1	26/18614	0.0013968	0.00846087	NA	1499	1
GO:0010955	negative regulation of protein processing	1/1	29/18614	0.00155797	0.00993876	NA	5270	1		GO:0007620	copulation	1/1	22/18614	0.00118191	0.00993876	NA	5270	1		GO:1903020	positive regulation of glycoprotein metabolic process	1/1	26/18614	0.0013968	0.00846087	NA	1499	1
GO:1903318	negative regulation of protein maturation	1/1	29/18614	0.00155797	0.00993876	NA	5270	1		GO:0031639	plasminogen activation	1/1	26/18614	0.0013968	0.00993876	NA	5270	1		GO:0021801	cerebral cortex radial glia-guided migration	1/1	27/18614	0.00145052	0.00846087	NA	1499	1
GO:0090330	regulation of platelet aggregation	1/1	30/18614	0.00161169	0.00993876	NA	5270	1		GO:0060384	innervation	1/1	27/18614	0.00145052	0.00993876	NA	5270	1		GO:0022030	telencephalon glial cell migration	1/1	27/18614	0.00145052	0.00846087	NA	1499	1
GO:0048710	regulation of astrocyte differentiation	1/1	33/18614	0.00177286	0.00993876	NA	5270	1		GO:0010955	negative regulation of protein processing	1/1	29/18614	0.00155797	0.00993876	NA	5270	1		GO:0048641	regulation of skeletal muscle tissue development	1/1	27/18614	0.00145052	0.00846087	NA	1499	1
GO:0045879	negative regulation of smoothened signaling pathway	1/1	35/18614	0.00188031	0.00993876	NA	5270	1		GO:1903318	negative regulation of protein maturation	1/1	29/18614	0.00155797	0.00993876	NA	5270	1		GO:0001702	gastrulation with mouth forming second	1/1	28/18614	0.00150424	0.00846087	NA	1499	1
GO:0050974	detection of mechanical stimulus involved in sensory perception	1/1	35/18614	0.00188031	0.00993876	NA	5270	1		GO:0090330	regulation of platelet aggregation	1/1	30/18614	0.00161169	0.00993876	NA	5270	1		GO:0035116	embryonic hindlimb morphogenesis	1/1	28/18614	0.00150424	0.00846087	NA	1499	1
GO:0021696	cerebellar cortex morphogenesis	1/1	36/18614	0.00193403	0.00993876	NA	5270	1		GO:0048710	regulation of astrocyte differentiation	1/1	33/18614	0.00177286	0.00993876	NA	5270	1		GO:0045686	negative regulation of glial cell differentiation	1/1	28/18614	0.00150424	0.00846087	NA	1499	1
GO:0007617	mating behavior	1/1	37/18614	0.00198775	0.00993876	NA	5270	1		GO:0045879	negative regulation of smoothened signaling pathway	1/1	35/18614	0.00188031	0.00993876	NA	5270	1		GO:0051569	regulation of histone H3-K4 methylation	1/1	28/18614	0.00150424	0.00846087	NA	1499	1
GO:0034110	regulation of homotypic cell-cell adhesion	1/1	37/18614	0.00198775	0.00993876	NA	5270	1		GO:0050974	detection of mechanical stimulus involved in sensory perception	1/1	35/18614	0.00188031	0.00993876	NA	5270	1		GO:0060479	lung cell differentiation	1/1	28/18614	0.00150424	0.00846087	NA	1499	1
GO:0034356	NAD biosynthesis via nicotinamide riboside salvage pathway	1/1	10/18614	0.00053723	0.00954837	NA	4837	1		GO:0021696	cerebellar cortex morphogenesis	1/1	36/18614	0.00193403	0.00993876	NA	5270	1		GO:0060487	lung epithelial cell differentiation	1/1	28/18614	0.00150424	0.00846087	NA	1499	1
GO:0006596	polyamine biosynthetic process	1/1	14/18614	0.000752122	0.00954837	NA	4837	1		GO:0007617	mating behavior	1/1	37/18614	0.00198775	0.00993876	NA	5270	1		GO:0002052	positive regulation of neuroblast proliferation	1/1	29/18614	0.00155797	0.00846087	NA	1499	1
GO:0006595	polyamine metabolic process	1/1	18/18614	0.000967014	0.00954837	NA	4837	1		GO:0034110	regulation of homotypic cell-cell adhesion	1/1	37/18614	0.00198775	0.00993876	NA	5270	1		GO:0003156	regulation of animal organ formation	1/1	29/18614	0.00155797	0.00846087	NA	1499	1
GO:0045722	positive regulation of gluconeogenesis	1/1	19/18614	0.00102074	0.00954837	NA	4837	1		GO:0006122	mitochondrial electron transport, ubiquinol to cytochrome c	1/1	14/18614	0.000752122	0.00733319	NA	1537	1		GO:0060441	epithelial tube branching involved in lung morphogenesis	1/1	29/18614	0.00155797	0.00846087	NA	1499	1
GO:0009435	NAD biosynthetic process	1/1	26/18614	0.0013968	0.00954837	NA	4837	1		GO:0033762	response to glucagon	1/1	21/18614	0.00112818	0.00733319	NA	1537	1		GO:0010464	regulation of mesenchymal cell proliferation	1/1	31/18614	0.00166541	0.00846087	NA	1499	1
GO:0019359	nicotinamide nucleotide biosynthetic process	1/1	28/18614	0.00150424	0.00954837	NA	4837	1		GO:0048146	positive regulation of fibroblast proliferation	1/1	53/18614	0.00284732	0.00922245	NA	6277	1		GO:0061311	cell surface receptor signaling pathway involved in heart development	1/1	31/18614	0.00166541	0.00846087	NA	1499	1
GO:0019363	pyridine nucleotide biosynthetic process	1/1	28/18614	0.00150424	0.00954837	NA	4837	1		GO:0048145	regulation of fibroblast proliferation	1/1	87/18614	0.0046739	0.00922245	NA	6277	1		GO:1903203	regulation of oxidative stress-induced neuron death	1/1	31/18614	0.00166541	0.00846087	NA	1499	1
GO:0051569	regulation of histone H3-K4 methylation	1/1	28/18614	0.00150424	0.00954837	NA	4837	1		GO:0048144	fibroblast proliferation	1/1	103/18614	0.00553347	0.00922245	NA	6277	1		GO:0003338	metanephros morphogenesis	1/1	32/18614	0.00171914	0.00846087	NA	1499	1
GO:0090312	positive regulation of protein deacetylation	1/1	30/18614	0.00161169	0.00954837	NA	4837	1		GO:0032543	mitochondrial translation	1/1	132/18614	0.00709144	0.00881057	NA	64968	1		GO:0031069	hair follicle morphogenesis	1/1	32/18614	0.00171914	0.00846087	NA	1499	1
GO:0072525	pyridine-containing compound biosynthetic process	1/1	31/18614	0.00166541	0.00954837	NA	4837	1		GO:0140053	mitochondrial gene expression	1/1	164/18614	0.00881057	0.00881057	NA	64968	1		GO:0035115	embryonic forelimb morphogenesis	1/1	32/18614	0.00171914	0.00846087	NA	1499	1
GO:0033238	regulation of amine metabolic process	1/1	34/18614	0.00182658	0.00954837	NA	4837	1		GO:0006968	cellular defense response	1/1	52/18614	0.0027936	0.0027936	NA	3959	1		GO:0045671	negative regulation of osteoclast differentiation	1/1	32/18614	0.00171914	0.00846087	NA	1499	1
GO:0042401	biogenic amine biosynthetic process	1/1	39/18614	0.0020952	0.00954837	NA	4837	1		GO:0006488	dolichol-linked oligosaccharide biosynthetic process	1/1	20/18614	0.00107446	0.00429784	NA	79053	1		GO:0061037	negative regulation of cartilage development	1/1	32/18614	0.00171914	0.00846087	NA	1499	1
GO:0009309	amine biosynthetic process	1/1	40/18614	0.00214892	0.00954837	NA	4837	1		GO:0006490	oligosaccharide-lipid intermediate biosynthetic process	1/1	21/18614	0.00112818	0.00429784	NA	79053	1		GO:0015012	heparan sulfate proteoglycan biosynthetic process	1/1	33/18614	0.00177286	0.00846087	NA	1499	1
GO:0010907	positive regulation of glucose metabolic process	1/1	43/18614	0.00231009	0.00954837	NA	4837	1		GO:0018279	protein N-linked glycosylation via asparagine	1/1	24/18614	0.00128935	0.00429784	NA	79053	1		GO:0060795	cell fate commitment involved in formation of primary germ layer	1/1	33/18614	0.00177286	0.00846087	NA	1499	1
GO:0019674	NAD metabolic process	1/1	43/18614	0.00231009	0.00954837	NA	4837	1		GO:0097502	mannosylation	1/1	35/18614	0.00188031	0.00470076	NA	79053	1		GO:0090279	regulation of calcium ion import	1/1	33/18614	0.00177286	0.00846087	NA	1499	1
GO:0006111	regulation of gluconeogenesis	1/1	51/18614	0.00273987	0.0096594	NA	4837	1		GO:0006487	protein N-linked glycosylation	1/1	72/18614	0.00386806	0.00773611	NA	79053	1		GO:0009954	proximal/distal pattern formation	1/1	34/18614	0.00182658	0.00846087	NA	1499	1
GO:0010676	positive regulation of cellular carbohydrate metabolic process	1/1	57/18614	0.00306221	0.0096594	NA	4837	1		GO:0070294	renal sodium ion absorption	1/1	10/18614	0.00053723	0.00511136	NA	6446	1		GO:0032212	positive regulation of telomere maintenance via telomerase	1/1	34/18614	0.00182658	0.00846087	NA	1499	1
GO:0031060	regulation of histone methylation	1/1	57/18614	0.00306221	0.0096594	NA	4837	1		GO:0060453	regulation of gastric acid secretion	1/1	11/18614	0.000590953	0.00511136	NA	6446	1		GO:0036475	neuron death in response to oxidative stress	1/1	34/18614	0.00182658	0.00846087	NA	1499	1
GO:0006767	water-soluble vitamin metabolic process	1/1	58/18614	0.00311593	0.0096594	NA	4837	1		GO:0003096	renal sodium ion transport	1/1	13/18614	0.000698399	0.00511136	NA	6446	1		GO:0051450	myoblast proliferation	1/1	34/18614	0.00182658	0.00846087	NA	1499	1
GO:0090311	regulation of protein deacetylation	1/1	58/18614	0.00311593	0.0096594	NA	4837	1		GO:0071389	cellular response to mineralocorticoid stimulus	1/1	13/18614	0.000698399	0.00511136	NA	6446	1		GO:0051973	positive regulation of telomerase activity	1/1	34/18614	0.00182658	0.00846087	NA	1499	1
GO:0051568	histone H3-K4 methylation	1/1	64/18614	0.00343827	0.00999248	NA	4837	1		GO:1904044	response to aldosterone	1/1	14/18614	0.000752122	0.00511136	NA	6446	1		GO:0060914	heart formation	1/1	34/18614	0.00182658	0.00846087	NA	1499	1
GO:0031100	animal organ regeneration	1/1	66/18614	0.00354572	0.00999248	NA	4837	1		GO:0110096	cellular response to aldehyde	1/1	17/18614	0.000913291	0.00511136	NA	6446	1		GO:0110110	positive regulation of animal organ morphogenesis	1/1	34/18614	0.00182658	0.00846087	NA	1499	1
GO:0061042	vascular wound healing	1/1	23/18614	0.00123563	0.0025787	NA	4162	1		GO:0001696	gastric acid secretion	1/1	18/18614	0.000967014	0.00511136	NA	6446	1		GO:0031128	developmental induction	1/1	35/18614	0.00188031	0.00847864	NA	1499	1
GO:0003094	glomerular filtration	1/1	29/18614	0.00155797	0.0025787	NA	4162	1		GO:0070293	renal absorption	1/1	31/18614	0.00166541	0.00755345	NA	6446	1		GO:0035137	hindlimb morphogenesis	1/1	35/18614	0.00188031	0.00847864	NA	1499	1
GO:0097205	renal filtration	1/1	31/18614	0.00166541	0.0025787	NA	4162	1		GO:0007616	long-term memory	1/1	37/18614	0.00198775	0.00755345	NA	6446	1		GO:0001569	branching involved in blood vessel morphogenesis	1/1	36/18614	0.00193403	0.00847864	NA	1499	1
GO:0060055	angiogenesis involved in wound healing	1/1	32/18614	0.00171914	0.0025787	NA	4162	1		GO:0051385	response to mineralocorticoid	1/1	38/18614	0.00204147	0.00755345	NA	6446	1		GO:0021799	cerebral cortex radially oriented cell migration	1/1	36/18614	0.00193403	0.00847864	NA	1499	1
[truncated: 2,006 more rows]
